# Supplementary material for: An integrative pan-cancer-wide analysis of epigenetic enzymes reveals universal patterns of epigenomic deregulation in cancer
Source: Genome Biol. 2015 Jul 14;16(1):140. doi: 10.1186/s13059-015-0699-9 (PMC4501092; doi:10.1186/s13059-015-0699-9)
Supplement: Additional file 2: — A Supplementary table listing differential expression t-statistics, P values and Benjamini-Hochberg adjusted P values for the 212 epigenetic enzymes across ten cancer types. [file 13059_2015_699_MOESM2_ESM.xlsx]

## Sheet: Sheet1
		BRCA			BLCA			COAD			HNSC			KIRC			LIHC			LSCC			LUAD			THCA			UCEC
Gene Symbol	Gene ID	t statisitc	p value	FDR	t statisitc	p value	FDR	t statisitc	p value	FDR	t statisitc	p value	FDR	t statisitc	p value	FDR	t statisitc	p value	FDR	t statisitc	p value	FDR	t statisitc	p value	FDR	t statisitc	p value	FDR	t statisitc	p value	FDR
DNMT1	1786	13.62	3.67e-39	4.87e-38	5.6	4.49e-08	3.52e-07	11.42	1.91e-25	1.93e-24	8.44	3.2e-16	9.7e-15	4.89	1.28e-06	2.49e-06	8.03	1.11e-14	7.37e-14	10.66	4.23e-24	2.72e-23	8.37	5.3e-16	3.04e-15	7.32	8.66e-13	3.99e-12	6.49	2.73e-10	2.76e-09
DNMT3A	1788	12.39	4.3e-33	3.5e-32	4.45	1.19e-05	4.66e-05	3.31	0.00105	0.00186	2.82	0.00494	0.011	3.22	0.00134	0.00197	9.4	4.5e-19	5.97e-18	11.28	1.62e-26	1.18e-25	12.66	2.97e-32	4.84e-31	2.68	0.00766	0.0108	7.14	4.81e-12	6.37e-11
DNMT3B	1789	9.83	6.34e-22	2.92e-21	7.37	1.31e-12	2.52e-11	9.98	1.58e-20	1.06e-19	12.35	7.47e-31	3.96e-29	3.63	0.000309	0.000512	9.25	1.41e-18	1.75e-17	14.42	7.59e-40	1.15e-38	10.2	2.05e-22	2.17e-21	-5.55	4.41e-08	1.18e-07	8.45	6.51e-16	1.38e-14
DNMT3L	29947	0.95	0.34	0.382	2.37	0.0182	0.0336	2.13	0.034	0.0497	2.24	0.0254	0.0444	-11.4	2.41e-27	1.89e-26	-5.35	1.49e-07	5.1e-07	0.6	0.552	0.597	2.69	0.00728	0.0114	-1.33	0.183	0.217	0.34	0.731	0.811
MBD1	4152	-5.49	5.1e-08	1.06e-07	0.76	0.448	0.527	-6.79	5.92e-11	2.32e-10	0.17	0.864	0.911	3.86	0.000127	0.000222	4.06	6.02e-05	0.000137	2.54	0.0113	0.016	-0.21	0.836	0.873	-6.77	3.22e-11	1.2e-10	-0.98	0.329	0.417
MBD2	8932	-3.32	0.000928	0.00136	1.74	0.0835	0.128	-5.02	8.72e-07	2.2e-06	-2.55	0.011	0.0221	6.51	1.62e-10	4.6e-10	-0.68	0.499	0.56	4.3	2.01e-05	3.76e-05	-3.39	0.000743	0.0013	-7.08	4.55e-12	1.85e-11	2.7	0.0073	0.0159
MBD3	53615	1.88	0.061	0.0765	3.38	0.00081	0.002	2	0.0465	0.0666	0.6	0.548	0.642	3.68	0.000258	0.000438	1.51	0.131	0.169	2.1	0.0366	0.0497	-3.34	0.000909	0.00155	0.68	0.499	0.531	1.63	0.104	0.166
MBD4	8930	7.27	6.74e-13	1.83e-12	2.04	0.0426	0.0727	0.55	0.58	0.637	6.88	1.71e-11	2.01e-10	-0.3	0.762	0.792	-1.98	0.0489	0.0725	6.36	4.44e-10	1.24e-09	2.65	0.00836	0.0128	0.69	0.491	0.526	0.79	0.428	0.533
MECP2	4204	-10.43	2.35e-24	1.19e-23	-6.46	3.58e-10	4.46e-09	-0.66	0.509	0.578	-0.53	0.595	0.678	-5.25	2.14e-07	4.54e-07	3.84	0.000146	0.000309	-7.25	1.52e-12	5.2e-12	-6.25	8.27e-10	2.83e-09	-3.84	0.000138	0.000239	-10.31	4.23e-22	1.28e-20
IDH1	3417	-6.31	4.13e-10	9.94e-10	0.37	0.712	0.759	-2.89	0.0041	0.00659	-2.87	0.00431	0.00993	-5.93	5.3e-09	1.32e-08	-4.49	9.35e-06	2.3e-05	5.23	2.48e-07	5.92e-07	6.95	1.05e-11	4.29e-11	8.6	8.49e-17	8.18e-16	5.52	6.33e-08	4.07e-07
IDH2	3418	12.47	1.73e-33	1.53e-32	1.62	0.106	0.159	2.29	0.0228	0.0345	-7.42	4.9e-13	6.93e-12	-12.15	1.87e-30	2.09e-29	-5.66	2.95e-08	1.14e-07	11.61	7.53e-28	6.14e-27	12	1.76e-29	2.67e-28	4.64	4.31e-06	9.41e-06	7.98	1.81e-14	2.95e-13
TET1	80312	-3.95	8.15e-05	0.000136	0.48	0.63	0.689	0.78	0.437	0.506	2.59	0.00996	0.0201	-2.81	0.00516	0.00719	4.56	6.69e-06	1.67e-05	9.24	6.64e-19	3.27e-18	7.59	1.45e-13	6.82e-13	-3.39	0.00076	0.0012	0.5	0.619	0.729
TET2	54790	-4.05	5.59e-05	9.48e-05	-0.43	0.667	0.725	-6.81	5.02e-11	2.01e-10	-3.67	0.000263	0.000871	1.14	0.257	0.291	-4.1	4.94e-05	0.000115	0.12	0.901	0.918	-2.14	0.0329	0.0459	-3.53	0.000444	0.000726	-2.1	0.0367	0.0665
TET3	200424	8.51	5.43e-17	1.98e-16	4.07	5.8e-05	0.000192	-0.07	0.942	0.96	3.24	0.00126	0.00357	12.75	4.83e-33	5.69e-32	4.63	5.01e-06	1.31e-05	9.84	4.61e-21	2.57e-20	2.88	0.00411	0.00655	6.82	2.43e-11	9.21e-11	7.02	1.08e-11	1.34e-10
ZBTB33	10009	-2.75	0.00615	0.00841	5.22	3.09e-07	1.82e-06	9.37	1.58e-18	9.33e-18	1.35	0.177	0.26	-0.75	0.454	0.493	1.83	0.0686	0.0957	7.9	1.68e-14	6.24e-14	3.05	0.00243	0.00396	8.03	6.04e-15	4.41e-14	0.15	0.878	0.911
ZBTB4	57659	-16.47	1.12e-54	2.37e-53	-9.05	1.16e-17	3.52e-16	-5.32	1.98e-07	5.26e-07	-4.3	2.09e-05	8.67e-05	-11.57	4.84e-28	4.27e-27	-0.85	0.394	0.459	-15.49	1.06e-44	2.26e-43	-12.71	1.82e-32	3.21e-31	-4.21	2.92e-05	5.48e-05	-10.38	2.36e-22	8.34e-21
ZBTB38	253461	-11.32	3.38e-28	2.17e-27	-4.92	1.38e-06	6.81e-06	-2.16	0.0312	0.046	0.89	0.375	0.488	-1.65	0.1	0.121	-2.18	0.0296	0.0455	-2.07	0.0394	0.0528	-5.32	1.51e-07	4.06e-07	-2.09	0.0374	0.0492	-8.47	5.7e-16	1.34e-14
PCNA	5111	17.91	3.9e-63	1.03e-61	7.8	7.89e-14	1.67e-12	8.17	8.03e-15	4.15e-14	7.85	2.37e-14	4.56e-13	3.28	0.00109	0.00163	9.23	1.6e-18	1.88e-17	18.61	1.52e-59	6.45e-58	10.49	1.61e-23	1.79e-22	5.87	7.39e-09	2.12e-08	6.9	2.27e-11	2.68e-10
UHRF1	29128	28.83	1.04e-136	2.2e-134	14.47	2.84e-37	6.03e-35	16.16	5.49e-43	2.33e-41	12.88	4.17e-33	2.95e-31	22.46	4.78e-81	5.07e-79	14.61	5.27e-39	5.59e-37	30.22	3.16e-116	3.35e-114	20.25	6.99e-68	1.48e-65	10.71	1.99e-24	3.25e-23	15.74	3.88e-43	8.23e-41
AICDA	57379	-1.88	0.0598	0.0755	-2.17	0.0306	0.0549	-7.49	7.23e-13	3.19e-12	3.18	0.00155	0.00422	17.23	3.92e-54	1.19e-52	1.78	0.0757	0.104	-4.26	2.44e-05	4.49e-05	-4.33	1.77e-05	3.5e-05	-5.39	1.04e-07	2.68e-07	0.12	0.905	0.926
ALKBH1	8846	2.9	0.00386	0.00531	0.61	0.541	0.62	-0.39	0.697	0.743	4.92	1.18e-06	7.33e-06	2.45	0.0146	0.0195	-3.59	0.000366	0.000738	2.29	0.0227	0.0315	2.95	0.00332	0.00534	0.96	0.34	0.381	-0.42	0.677	0.771
ALKBH3	221120	-4.8	1.77e-06	3.34e-06	-1.01	0.311	0.395	1.05	0.294	0.356	-0.16	0.87	0.913	4.28	2.15e-05	3.82e-05	-2.43	0.0156	0.0259	1.24	0.214	0.255	-2.08	0.0378	0.0517	-0.14	0.885	0.911	-2.76	0.00606	0.0135
APOBEC1	339	3.95	8.29e-05	0.000137	1.41	0.158	0.225	1.5	0.135	0.176	0.05	0.964	0.973	1.65	0.0994	0.121	0.27	0.783	0.802	4.4	1.31e-05	2.52e-05	6.83	2.29e-11	9.16e-11	0.83	0.409	0.449	1.53	0.127	0.195
FTO	79068	-14.28	1.49e-42	2.1e-41	-4.55	7.64e-06	3.31e-05	-0.06	0.95	0.964	0.06	0.955	0.972	7.23	1.55e-12	4.89e-12	-2.38	0.0176	0.0283	-8.07	4.93e-15	1.93e-14	-8.15	2.74e-15	1.45e-14	-8.07	4.47e-15	3.55e-14	-6	4.71e-09	3.84e-08
TDG	6996	7.73	2.47e-14	7.93e-14	3.78	0.000182	0.000551	3.16	0.00174	0.00297	4.97	9.18e-07	5.9e-06	9.15	9.19e-19	4.64e-18	2.16	0.0311	0.0474	14.72	3.36e-41	5.93e-40	6.8	2.87e-11	1.08e-10	-4.31	1.9e-05	3.63e-05	5.61	4.02e-08	2.84e-07
MGMT	4255	0.15	0.882	0.894	0.23	0.817	0.853	-1.76	0.0797	0.11	-3.12	0.00192	0.00491	0.19	0.853	0.865	-4.95	1.11e-06	3.13e-06	-2.87	0.00426	0.00635	-0.24	0.814	0.854	1.03	0.302	0.344	1.31	0.193	0.272
HDAC1	3065	9.12	3.54e-19	1.44e-18	3.3	0.00109	0.00259	-1.21	0.229	0.285	5.34	1.43e-07	1.01e-06	-4.81	1.92e-06	3.71e-06	4.03	6.72e-05	0.00015	14.32	2.12e-39	2.81e-38	11.79	1.17e-28	1.55e-27	2.79	0.00544	0.00784	4.37	1.64e-05	6.7e-05
HDAC2	3066	5.5	4.65e-08	9.76e-08	1.85	0.0654	0.104	11.91	3.52e-27	4.67e-26	3	0.0028	0.00681	-5.16	3.38e-07	6.96e-07	1.92	0.0558	0.081	14.29	2.8e-39	3.49e-38	6.83	2.4e-11	9.41e-11	-0.78	0.437	0.477	3.17	0.00166	0.00435
HDAC3	8841	1.38	0.168	0.2	1.84	0.0666	0.105	3.95	9.61e-05	0.000189	1.38	0.168	0.249	10.36	3.31e-23	1.95e-22	1.21	0.229	0.277	6.75	4.05e-11	1.26e-10	5.01	7.41e-07	1.85e-06	-5.16	3.52e-07	8.49e-07	-0.47	0.639	0.744
HDAC4	9759	-13.26	2.48e-37	2.92e-36	-8.64	2.35e-16	6.23e-15	-5.49	8.23e-08	2.32e-07	-4.28	2.18e-05	8.9e-05	-5.04	6.1e-07	1.21e-06	9.01	9.08e-18	9.63e-17	-0.53	0.599	0.644	-4.98	8.5e-07	2.07e-06	-16.48	7.02e-50	1.49e-47	-4.54	7.68e-06	3.46e-05
HDAC5	10014	-8.86	3.04e-18	1.13e-17	-6.22	1.43e-09	1.52e-08	-3.76	0.000203	0.000385	-7.26	1.4e-12	1.86e-11	-1.16	0.245	0.279	6.87	2.5e-11	1.43e-10	-7.4	5.38e-13	1.9e-12	-5	7.86e-07	1.94e-06	1.87	0.0623	0.0791	-6.08	2.93e-09	2.7e-08
HDAC6	10013	-3.77	0.000171	0.000275	3.39	0.000769	0.00195	-0.25	0.801	0.836	-4.46	1e-05	4.73e-05	-3.33	0.000934	0.00143	-7.54	3.23e-13	1.96e-12	-2.1	0.0361	0.0494	1.19	0.236	0.288	-5.33	1.4e-07	3.46e-07	1.82	0.0697	0.116
HDAC7	51564	-5.37	9.39e-08	1.91e-07	1.41	0.159	0.225	7.97	3.03e-14	1.46e-13	0.86	0.388	0.496	6.99	7.29e-12	2.24e-11	4.76	2.77e-06	7.62e-06	-8.81	1.92e-17	9.05e-17	-5.8	1.14e-08	3.45e-08	8.09	3.92e-15	3.33e-14	-1.47	0.143	0.212
HDAC8	55869	7	4.55e-12	1.19e-11	4.11	4.93e-05	0.000166	9.16	7.28e-18	4.17e-17	3.2	0.00147	0.00405	-5.88	6.72e-09	1.66e-08	3.54	0.000452	0.000902	3.1	0.00207	0.00325	6.21	1.08e-09	3.63e-09	5.17	3.35e-07	8.16e-07	5.25	2.52e-07	1.48e-06
HDAC9	9734	-4.29	1.97e-05	3.51e-05	-2.92	0.00372	0.00804	-9.5	6.13e-19	3.71e-18	3.05	0.00239	0.00596	-0.27	0.791	0.816	-5.24	2.57e-07	8.52e-07	-0.05	0.959	0.969	0.14	0.885	0.911	7.5	2.62e-13	1.36e-12	-1.51	0.133	0.203
HDAC10	83933	4.85	1.4e-06	2.7e-06	5.07	6.41e-07	3.48e-06	3.03	0.00265	0.00439	3.4	0.000729	0.00224	9.87	2.35e-21	1.31e-20	3.53	0.000472	0.000914	3.94	9.09e-05	0.000161	2.57	0.0104	0.0157	-2.6	0.00964	0.0134	1.55	0.123	0.192
HDAC11	79885	7.2	1.1e-12	2.94e-12	-1.04	0.297	0.384	-1.47	0.144	0.187	-5.79	1.22e-08	1.04e-07	-13.03	3.02e-34	3.76e-33	13.13	6.15e-33	2.17e-31	-7.21	1.96e-12	6.6e-12	-3	0.00286	0.00464	-6.68	5.87e-11	2.04e-10	0.06	0.955	0.964
KAT2A	2648	3.02	0.00257	0.00361	7.06	9.46e-12	1.43e-10	16.85	1.18e-45	6.25e-44	6.95	1.1e-11	1.37e-10	7.9	1.37e-14	5.27e-14	13.95	2.93e-36	1.55e-34	15.1	6.33e-43	1.22e-41	16.36	6.11e-49	2.16e-47	5.34	1.39e-07	3.46e-07	1.38	0.169	0.244
KAT2B	8850	-16.6	1.99e-55	4.69e-54	-4.4	1.44e-05	5.34e-05	-12.87	1.26e-30	1.9e-29	-12.93	2.6e-33	2.76e-31	-10.68	1.92e-24	1.31e-23	-6.32	7.15e-10	3.29e-09	-15.76	5.67e-46	1.72e-44	-12.86	4.21e-33	8.11e-32	-4.32	1.82e-05	3.55e-05	-5.31	1.9e-07	1.15e-06
KAT5	10524	-3.01	0.00264	0.00369	-3.72	0.000229	0.000656	-5.89	9.96e-09	3.15e-08	-2.29	0.0224	0.0409	-1.13	0.26	0.293	2.81	0.00515	0.00887	-5.53	5.04e-08	1.26e-07	-7.47	3.24e-13	1.5e-12	-3.08	0.0022	0.00328	-3.34	0.000928	0.00259
MYST3	7994	-2.43	0.0155	0.0206	-2.25	0.0248	0.045	-0.01	0.994	0.994	-1.75	0.0802	0.126	-3.82	0.000149	0.00026	-4.59	6.07e-06	1.55e-05	-2.44	0.015	0.021	-4.22	2.82e-05	5.49e-05	-4.86	1.52e-06	3.43e-06	-2.92	0.0037	0.00852
MYST4	23522	-0.07	0.94	0.945	-6.42	4.73e-10	5.28e-09	-5.44	1.11e-07	3.04e-07	-2.95	0.00336	0.00791	-5.8	1.07e-08	2.57e-08	-3.21	0.00145	0.00267	-4.45	1.04e-05	2.03e-05	-7.29	1.13e-12	5.08e-12	-0.89	0.371	0.41	-3.08	0.00224	0.00558
MYST2	11143	0.23	0.817	0.839	-3.1	0.00209	0.00476	0.02	0.987	0.991	-3.38	0.00078	0.00236	-9.18	7.19e-19	3.72e-18	4.58	6.27e-06	1.58e-05	2.95	0.00332	0.00503	3.16	0.00164	0.00272	-2.36	0.0184	0.0248	-5.65	3.22e-08	2.35e-07
MYST1	84148	1.92	0.0551	0.0704	0.92	0.357	0.439	0.65	0.517	0.583	-0.03	0.975	0.98	8.06	4.31e-15	1.72e-14	-0.05	0.96	0.965	-3	0.00279	0.00432	0.9	0.368	0.427	1.13	0.258	0.299	-1.2	0.232	0.314
EP300	2033	-4.43	1.03e-05	1.89e-05	-2.12	0.0345	0.0604	-3.42	0.000722	0.0013	0.15	0.88	0.919	-2.03	0.0428	0.0541	-1.39	0.166	0.208	-0.34	0.734	0.759	-2.39	0.0171	0.025	-3.92	0.000102	0.000181	-2.56	0.0108	0.0227
CREBBP	1387	-3.76	0.000176	0.000281	-3.75	0.000212	0.000623	-2.28	0.0233	0.035	0.47	0.638	0.719	4.47	9.21e-06	1.7e-05	-2.02	0.0445	0.0669	-1.76	0.0793	0.102	-0.88	0.38	0.438	-6.7	5.26e-11	1.86e-10	-4.14	4.29e-05	0.00016
NCOA1	8648	-10.79	7.31e-26	3.87e-25	-4.01	7.55e-05	0.000242	-9.94	2.19e-20	1.41e-19	-8.74	3.19e-17	1.13e-15	-10.9	2.55e-25	1.8e-24	-4.4	1.39e-05	3.39e-05	-5.39	1.1e-07	2.67e-07	-7.61	1.3e-13	6.25e-13	-5.67	2.35e-08	6.56e-08	-5.11	5.15e-07	2.8e-06
NCOA2	10499	-3.1	0.002	0.00287	-2.79	0.0055	0.0113	-4.8	2.43e-06	5.8e-06	-2.61	0.00936	0.0191	-7.7	5.94e-14	2.1e-13	-1.68	0.0937	0.127	-3.38	0.000783	0.00128	0.43	0.67	0.732	-2.02	0.0435	0.0565	-2.7	0.00736	0.0159
NCOA3	8202	1.25	0.213	0.249	1.21	0.229	0.311	1.8	0.0724	0.102	3.13	0.00182	0.00477	1.02	0.309	0.343	2.12	0.0345	0.0522	3.02	0.00261	0.00407	1.97	0.0488	0.0659	-3.25	0.00121	0.00184	-1.68	0.0946	0.153
NCOA4	8031	-8.99	1.01e-18	3.96e-18	-4.84	1.99e-06	9.37e-06	-17.13	1.01e-46	7.15e-45	-6.09	2.2e-09	2.12e-08	-5.79	1.12e-08	2.66e-08	-6.77	4.76e-11	2.52e-10	-6.71	5.22e-11	1.6e-10	-8.25	1.24e-15	6.9e-15	-2.03	0.0427	0.0558	-2.2	0.0282	0.0539
NCOA5	57727	9.12	3.5e-19	1.44e-18	0.08	0.934	0.947	4.99	1.01e-06	2.52e-06	0	0.998	0.998	4.79	2.16e-06	4.13e-06	5.55	5.36e-08	1.99e-07	1.88	0.0606	0.0788	1.56	0.119	0.15	-7.04	5.64e-12	2.26e-11	0.04	0.965	0.965
NCOA6	23054	4.44	9.86e-06	1.82e-05	2.02	0.0446	0.075	4	7.99e-05	0.00016	2.04	0.0421	0.0698	-3	0.00282	0.00403	5.03	7.45e-07	2.19e-06	5.55	4.48e-08	1.13e-07	4	7.15e-05	0.000138	-1.07	0.286	0.329	0.61	0.545	0.652
NCOA7	135112	-11.83	1.82e-30	1.24e-29	-4.64	4.99e-06	2.2e-05	6.34	8.09e-10	2.86e-09	-7.57	1.75e-13	2.64e-12	-11.18	2e-26	1.51e-25	-6.32	7e-10	3.29e-09	-9.8	6.53e-21	3.55e-20	-4.76	2.52e-06	5.81e-06	0.2	0.838	0.867	-1.09	0.277	0.364
GTF3C1	2975	14.35	5.95e-43	9.02e-42	-1.02	0.306	0.394	2.32	0.0213	0.0324	-4.4	1.3e-05	5.89e-05	-6.81	2.48e-11	7.52e-11	1.1	0.272	0.326	2.69	0.00739	0.0107	3.37	0.000801	0.00139	-5.15	3.72e-07	8.87e-07	0.42	0.674	0.771
CLOCK	9575	-1.87	0.0615	0.0767	-2.99	0.003	0.0067	2.08	0.0382	0.055	-4.37	1.51e-05	6.53e-05	-6.09	2e-09	5.11e-09	-2.42	0.016	0.0262	-0.37	0.712	0.743	2.2	0.0282	0.0404	-3.65	0.000288	0.000488	-1.91	0.0571	0.0984
ASH1L	55870	-3.73	0.000198	0.000314	-4.42	1.33e-05	5.12e-05	-3.23	0.00138	0.00238	-2.2	0.0285	0.0487	-7.68	6.9e-14	2.4e-13	3.42	0.000684	0.0013	-1.02	0.31	0.36	1.93	0.0546	0.0733	-5.72	1.79e-08	5.07e-08	-5.54	5.87e-08	3.89e-07
EHMT1	79813	3.27	0.00109	0.00158	0.6	0.552	0.629	0.81	0.416	0.49	3.16	0.00166	0.00446	0	0.996	0.996	-0.86	0.391	0.458	3.66	0.000277	0.000469	1.87	0.0627	0.0831	-7.74	4.83e-14	2.92e-13	1.5	0.135	0.203
EHMT2	10919	10.27	1.08e-23	5.31e-23	4.16	4.05e-05	0.000139	11.43	1.85e-25	1.93e-24	3.63	0.00031	0.00101	2.8	0.00524	0.00726	13.5	1.94e-34	8.22e-33	8.19	2.12e-15	8.82e-15	8.77	2.5e-17	1.71e-16	4.45	1.04e-05	2.14e-05	1.78	0.0761	0.125
EZH1	2145	-22.64	1.74e-93	1.84e-91	-5.58	5.05e-08	3.82e-07	-3.84	0.00015	0.000288	-5.24	2.32e-07	1.58e-06	-5.59	3.44e-08	7.83e-08	10.11	1.6e-21	2.43e-20	-9.44	1.28e-19	6.62e-19	-8.1	3.98e-15	2.06e-14	3.26	0.00117	0.0018	-10.76	1.08e-23	4.56e-22
EZH2	2146	22.11	5.67e-90	3.01e-88	10.15	2.59e-21	1.37e-19	13.88	2.23e-34	5.9e-33	5.83	9.56e-09	8.44e-08	20.57	3.89e-71	1.38e-69	16.02	6.47e-45	1.37e-42	24.61	4.92e-89	2.61e-87	18.84	6.74e-61	7.15e-59	7.37	6.44e-13	3.03e-12	14.96	5.98e-40	6.34e-38
MLL	4297	-12.76	7.29e-35	7.36e-34	-5.49	7.74e-08	5.27e-07	0.6	0.549	0.616	-1.18	0.24	0.331	-0.4	0.688	0.719	-0.3	0.761	0.787	-3.75	0.000198	0.000344	-0.41	0.681	0.737	-4.95	1.01e-06	2.29e-06	-8.11	7.6e-15	1.34e-13
MLL2	8085	-4.15	3.53e-05	6.13e-05	-1.1	0.271	0.363	1.69	0.0917	0.125	-0.94	0.348	0.456	0.61	0.541	0.576	4.77	2.56e-06	7.15e-06	-2.61	0.00928	0.0132	-0.51	0.614	0.681	-4.16	3.76e-05	6.93e-05	-2.52	0.0122	0.0251
MLL3	58508	-6.79	1.78e-11	4.49e-11	-4.23	3.04e-05	0.000107	-1.27	0.205	0.26	-4.33	1.76e-05	7.47e-05	-3.33	0.000922	0.00143	-1.67	0.0961	0.129	-4.52	7.66e-06	1.53e-05	-0.34	0.732	0.784	-4.59	5.46e-06	1.16e-05	-3.05	0.00245	0.00591
MLL4	9757	3.6	0.000329	0.000506	2.47	0.0138	0.0271	6.17	2.17e-09	7.2e-09	1.28	0.2	0.289	5.12	4.07e-07	8.3e-07	5.81	1.32e-08	5.58e-08	5.44	8.41e-08	2.07e-07	5.81	1.07e-08	3.27e-08	-2.59	0.00978	0.0135	0.05	0.963	0.965
MLL5	55904	-7.1	2.28e-12	6.05e-12	-3.69	0.000262	0.00073	-5.73	2.34e-08	7.09e-08	-1.79	0.0748	0.121	3.61	0.000329	0.000536	-0.36	0.723	0.766	-6.85	2.17e-11	6.86e-11	-3.25	0.00124	0.00209	-2.26	0.0242	0.0321	-4.07	5.78e-05	0.000204
NSD1	64324	-1.38	0.169	0.2	-1.43	0.153	0.222	1.26	0.207	0.261	-1.57	0.116	0.175	-3.48	0.000532	0.000855	7.61	2.06e-13	1.28e-12	0.05	0.963	0.969	0.25	0.801	0.845	-6.99	7.85e-12	3.08e-11	-0.16	0.875	0.911
PRDM1	639	0.95	0.342	0.382	-1.96	0.0512	0.0849	-4.34	1.95e-05	4.21e-05	-3.71	0.000228	0.000767	21.86	6.6e-78	3.5e-76	-1.97	0.0501	0.0737	0.8	0.422	0.47	0.04	0.972	0.981	10.74	1.55e-24	2.99e-23	-0.14	0.892	0.918
PRDM2	7799	-9	9.56e-19	3.82e-18	-4.51	9.01e-06	3.67e-05	-2.51	0.0125	0.0192	-4.5	8.37e-06	4.03e-05	-8.42	2.81e-16	1.14e-15	-3.53	0.000472	0.000914	-4.32	1.9e-05	3.6e-05	-3.94	9.26e-05	0.000175	-10.07	5.15e-22	6.07e-21	-4.99	9.32e-07	4.78e-06
PRDM4	11108	1.88	0.0597	0.0755	1.21	0.226	0.309	1.51	0.131	0.173	1.12	0.263	0.358	-6.26	7.26e-10	1.92e-09	3.87	0.000125	0.000268	0.01	0.994	0.994	-0.91	0.364	0.427	-3.73	0.00021	0.000362	-0.18	0.858	0.904
PRDM5	11107	-13.18	5.88e-37	6.56e-36	-3.73	0.000224	0.00065	-1.44	0.152	0.195	-3.12	0.00191	0.00491	-10.44	1.59e-23	9.62e-23	-0.73	0.467	0.529	-8.14	3.01e-15	1.23e-14	-9.05	2.72e-18	2.06e-17	-8.12	2.98e-15	2.63e-14	-3.59	0.000375	0.00112
PRDM6	93166	-0.75	0.451	0.491	-6.67	1.07e-10	1.41e-09	-5.61	4.5e-08	1.31e-07	-0.79	0.431	0.538	-1.9	0.0581	0.0721	-0.31	0.755	0.785	-8.19	2.07e-15	8.76e-15	-6.63	8.29e-11	3.08e-10	-4.16	3.64e-05	6.77e-05	-1.05	0.294	0.38
PRDM7	11105	-0.43	0.667	0.707	1.86	0.0642	0.103	0.8	0.427	0.497	2.19	0.0292	0.0496	-7.86	1.9e-14	7.21e-14	8.15	4.94e-15	3.74e-14	1.33	0.183	0.222	4.69	3.56e-06	7.77e-06	0.13	0.896	0.918	1.23	0.22	0.303
PRDM8	56978	-12.7	1.31e-34	1.26e-33	-5.08	6.36e-07	3.48e-06	-3.42	0.000704	0.00127	2.62	0.00907	0.0187	1.64	0.101	0.121	-1.86	0.063	0.0884	-1.98	0.0484	0.0637	2.54	0.0114	0.017	-4.36	1.54e-05	3.04e-05	-5.84	1.14e-08	8.97e-08
PRDM9	56979	2.02	0.044	0.0572	2.46	0.0144	0.0275	1.67	0.0959	0.129	2.16	0.0312	0.0521	-1.64	0.102	0.122	5.46	8.27e-08	2.87e-07	5.14	3.98e-07	9.17e-07	3.62	0.000324	0.000587	-0.44	0.66	0.689	0.7	0.486	0.595
PRDM10	56980	-4.17	3.26e-05	5.71e-05	0.71	0.477	0.556	-3.26	0.00123	0.00213	-0.59	0.555	0.647	-2.6	0.00956	0.0129	4.05	6.17e-05	0.000139	4.18	3.46e-05	6.32e-05	3.87	0.000123	0.000226	-3.95	8.94e-05	0.000162	-1.13	0.261	0.346
PRDM11	56981	-11.92	6.95e-31	4.91e-30	-5.49	7.95e-08	5.27e-07	-0.49	0.626	0.677	1.76	0.0787	0.125	-6.79	2.71e-11	8.1e-11	-1.02	0.309	0.367	0.94	0.347	0.395	-7.05	5.51e-12	2.29e-11	-10.71	1.9e-24	3.25e-23	-5.65	3.21e-08	2.35e-07
PRDM12	59335	7.6	6.32e-14	1.89e-13	3.55	0.000445	0.00118	13.67	1.33e-33	3.14e-32	1.19	0.233	0.328	1.47	0.143	0.167	6.39	4.62e-10	2.23e-09	6.51	1.77e-10	5.14e-10	14.58	1.12e-40	2.97e-39	1.35	0.178	0.213	-0.3	0.765	0.84
PRDM13	59336	1.76	0.0789	0.0973	2.8	0.00542	0.0113	2.8	0.00537	0.00856	2.83	0.00487	0.011	2.14	0.0331	0.042	2.52	0.0122	0.0205	14.34	1.71e-39	2.41e-38	6.56	1.3e-10	4.77e-10	-0.7	0.483	0.52	3.36	0.000867	0.00247
PRDM14	63978	1.2	0.229	0.265	1.05	0.293	0.381	1.85	0.0656	0.0928	-0.34	0.734	0.804	-6.57	1.14e-10	3.37e-10	1.56	0.119	0.154	1.98	0.0481	0.0637	1.67	0.0957	0.123	1.49	0.138	0.168	-1.07	0.286	0.375
PRDM15	63977	4.07	5.13e-05	8.78e-05	4.32	2.02e-05	7.25e-05	4.09	5.41e-05	0.00011	2.86	0.00441	0.01	6.4	3.14e-10	8.77e-10	8.14	5.22e-15	3.82e-14	7.15	3.07e-12	1.02e-11	7.95	1.11e-14	5.62e-14	-1.76	0.0787	0.0987	1.83	0.0685	0.115
PRDM16	63976	-14.59	3.32e-44	5.42e-43	-3.99	8.15e-05	0.000258	-1.79	0.075	0.105	-0.45	0.656	0.732	-22.28	4.29e-80	3.03e-78	-0.57	0.569	0.628	-13.68	1.47e-36	1.64e-35	-6.38	3.97e-10	1.4e-09	-10.35	4.55e-23	6.43e-22	-4.39	1.45e-05	6.15e-05
PRMT1	3276	7.44	2.07e-13	5.86e-13	4.39	1.49e-05	5.44e-05	10.76	3.95e-23	3.22e-22	2.48	0.0135	0.0261	5.51	5.4e-08	1.21e-07	4.67	4.13e-06	1.11e-05	10.82	1.01e-24	6.92e-24	5.38	1.11e-07	3.09e-07	4.44	1.08e-05	2.2e-05	3.03	0.00259	0.00609
PRMT2	3275	-6.86	1.18e-11	3.01e-11	-3.92	0.000108	0.000337	-7.64	2.77e-13	1.28e-12	-3.42	0.000673	0.0021	7.25	1.36e-12	4.43e-12	1.87	0.0627	0.0884	-4.5	8.24e-06	1.63e-05	-5.38	1.09e-07	3.09e-07	-0.06	0.955	0.964	-2.05	0.0411	0.0733
PRMT3	10196	5.62	2.37e-08	5.12e-08	2.46	0.0143	0.0275	12.94	6.52e-31	1.06e-29	2.36	0.0187	0.0348	0.26	0.793	0.816	8.21	3.23e-15	2.63e-14	14	5.42e-38	6.39e-37	11.93	3.44e-29	4.86e-28	-10.09	4.48e-22	5.59e-21	-0.21	0.835	0.885
PRMT5	10419	3.45	0.000576	0.000853	1.96	0.0513	0.0849	7.83	7.85e-14	3.7e-13	1.61	0.107	0.166	-6.03	2.92e-09	7.38e-09	4.31	2.05e-05	4.94e-05	8.52	1.7e-16	7.5e-16	8.81	1.77e-17	1.3e-16	-7.8	3.24e-14	2.02e-13	-0.4	0.688	0.775
PRMT6	55170	3.61	0.000325	0.000503	0.86	0.391	0.471	-1.92	0.0555	0.079	-2.44	0.015	0.0287	-21.08	8.69e-74	3.68e-72	-2.39	0.0173	0.028	4.88	1.39e-06	3e-06	0.46	0.649	0.716	-7.28	1.14e-12	5.04e-12	-0.28	0.781	0.853
PRMT7	54496	-0.09	0.927	0.936	2.55	0.0114	0.0227	6.16	2.29e-09	7.48e-09	-0.38	0.707	0.785	5.37	1.17e-07	2.55e-07	2.61	0.00929	0.0158	5.13	4.13e-07	9.42e-07	4.88	1.42e-06	3.31e-06	-2.65	0.0082	0.0114	1.36	0.175	0.251
PRMT8	56341	1.6	0.111	0.134	1.81	0.0711	0.112	-3.1	0.0021	0.00357	1.65	0.0991	0.154	-10.46	1.36e-23	8.47e-23	1.93	0.0547	0.08	-6.96	1.01e-11	3.28e-11	-4.88	1.41e-06	3.31e-06	3.44	0.000624	0.001	-1.29	0.198	0.276
PRMT10	90826	-9.57	6.53e-21	2.89e-20	-3.79	0.000179	0.00055	-1.74	0.0827	0.113	-3.86	0.000129	0.00047	-13.84	7.13e-38	1.16e-36	-5.68	2.67e-08	1.05e-07	-6.38	3.9e-10	1.1e-09	-5.66	2.54e-08	7.37e-08	-12.63	2.82e-32	1.5e-30	-1.46	0.144	0.212
SET	6418	10.45	1.95e-24	1.01e-23	1.38	0.169	0.235	17.36	1.31e-47	2.77e-45	5.97	4.37e-09	4.03e-08	-1.42	0.155	0.18	1.4	0.161	0.203	9.99	1.29e-21	7.59e-21	4.65	4.2e-06	8.99e-06	1.93	0.0537	0.0686	1.95	0.0524	0.0918
SETBP1	26040	-8.96	1.38e-18	5.33e-18	-5.54	6.03e-08	4.41e-07	-10.12	5.76e-21	4.07e-20	-1.1	0.272	0.367	-11.56	5.42e-28	4.6e-27	-4.74	2.97e-06	8.08e-06	-4.85	1.64e-06	3.47e-06	-7.16	2.82e-12	1.19e-11	-11.43	2.71e-27	9.57e-26	-6.36	6.01e-10	5.8e-09
SETD1A	9739	4.37	1.38e-05	2.5e-05	3.16	0.00172	0.00395	5.87	1.1e-08	3.44e-08	4.1	4.8e-05	0.000188	6.53	1.43e-10	4.17e-10	4.96	1.04e-06	2.99e-06	4.27	2.35e-05	4.37e-05	4.71	3.22e-06	7.19e-06	0.12	0.903	0.92	0.27	0.785	0.853
SETD1B	23067	1.59	0.113	0.136	-2.84	0.00484	0.0103	-1.45	0.149	0.193	-0.6	0.547	0.642	3.68	0.000255	0.000437	2.87	0.00428	0.00743	1.67	0.0946	0.12	2.36	0.0187	0.0272	-4.58	5.67e-06	1.19e-05	-4.04	6.63e-05	0.000227
SETD2	29072	-8.03	2.56e-15	8.76e-15	-2.37	0.0185	0.0338	-0.9	0.369	0.437	-4.84	1.68e-06	9.63e-06	-13.08	1.7e-34	2.25e-33	-0.83	0.409	0.469	-6.57	1.25e-10	3.73e-10	-3.63	0.000317	0.000579	-7.47	3.08e-13	1.56e-12	-1.85	0.0644	0.109
SETD3	84193	-7.71	2.72e-14	8.6e-14	-5.77	1.79e-08	1.65e-07	-4.31	2.23e-05	4.74e-05	-4.86	1.59e-06	9.37e-06	-7.73	4.58e-14	1.64e-13	-6.57	1.63e-10	8.22e-10	-8.05	5.89e-15	2.27e-14	-9.79	6.48e-21	5.98e-20	-4.68	3.57e-06	7.87e-06	-4.53	8.07e-06	3.57e-05
SETD4	54093	-1.96	0.0506	0.065	2.84	0.00478	0.0102	4.55	7.65e-06	1.74e-05	-0.46	0.646	0.724	4.28	2.14e-05	3.82e-05	10.3	3.26e-22	5.31e-21	3.97	8.36e-05	0.000149	3.88	0.000115	0.000215	-2.96	0.00319	0.00469	1.38	0.169	0.244
SETD5	55209	0.28	0.778	0.808	1.57	0.118	0.174	8.11	1.16e-14	5.88e-14	-0.68	0.498	0.596	1.78	0.0761	0.0937	1.74	0.0826	0.112	3.4	0.000724	0.00119	4.66	4.07e-06	8.82e-06	-0.74	0.46	0.499	0.11	0.916	0.929
SETD6	79918	-4.24	2.43e-05	4.29e-05	1.92	0.0558	0.0911	10.8	2.76e-23	2.34e-22	-1.78	0.0759	0.122	-1.2	0.229	0.264	0.41	0.685	0.738	5.05	6e-07	1.33e-06	7.16	2.72e-12	1.18e-11	-5.37	1.14e-07	2.9e-07	2.43	0.0157	0.0315
SETD7	80854	-12.24	2.2e-32	1.73e-31	-6.79	5.04e-11	7.13e-10	4.31	2.22e-05	4.74e-05	-3.49	0.000523	0.00166	7.97	8.33e-15	3.27e-14	-5.07	6.25e-07	1.89e-06	-5.12	4.31e-07	9.71e-07	-0.42	0.676	0.735	0.92	0.356	0.395	-6.77	4.97e-11	5.27e-10
SETD8	387893	3.25	0.00118	0.00171	1.74	0.0833	0.128	4.83	2.12e-06	5.1e-06	-0.87	0.387	0.496	5.08	4.98e-07	9.97e-07	1.09	0.276	0.329	10.8	1.22e-24	8.06e-24	1.58	0.115	0.146	-7.51	2.34e-13	1.27e-12	1.23	0.22	0.303
C5orf35	133383	-5.37	9.38e-08	1.91e-07	-2.07	0.0394	0.068	-6.6	1.84e-10	6.72e-10	-2.26	0.0239	0.0427	-3.4	0.000725	0.00114	-4.08	5.39e-05	0.000124	-0.39	0.696	0.739	1.02	0.306	0.363	1.94	0.0532	0.0683	2.8	0.00535	0.0122
SETDB1	9869	7.9	6.47e-15	2.14e-14	3.71	0.000244	0.000689	6.75	7.51e-11	2.9e-10	3.15	0.00172	0.00457	11.9	2.14e-29	2.16e-28	11.47	1.67e-26	3.54e-25	5.1	4.87e-07	1.09e-06	9.11	1.77e-18	1.39e-17	-0.3	0.765	0.795	3.36	0.00086	0.00247
SETDB2	83852	-10.97	1.24e-26	7.13e-26	-3.2	0.00148	0.00349	1.67	0.0954	0.129	-4.43	1.16e-05	5.36e-05	-6.29	6.29e-10	1.69e-09	0.15	0.877	0.89	-7.96	1.13e-14	4.26e-14	-6.16	1.48e-09	4.76e-09	-12.89	2.22e-33	1.57e-31	-4.37	1.59e-05	6.6e-05
SETMAR	6419	-7.27	6.74e-13	1.83e-12	-1.1	0.274	0.363	0.36	0.718	0.761	-9.61	3.12e-20	1.32e-18	-11.14	2.84e-26	2.08e-25	3.52	0.000474	0.000914	-0.83	0.405	0.455	-0.19	0.848	0.877	-7.59	1.4e-13	8e-13	-2.16	0.0312	0.0578
SMYD1	150572	-12.47	1.71e-33	1.53e-32	0.58	0.559	0.634	-4.71	3.77e-06	8.79e-06	-4.37	1.48e-05	6.52e-05	-0.25	0.8	0.819	2.34	0.0197	0.031	1.09	0.276	0.322	1.29	0.198	0.244	1.13	0.257	0.299	2.44	0.0152	0.031
SMYD2	56950	2.07	0.039	0.0511	6.43	4.39e-10	5.18e-09	12.05	1.15e-27	1.63e-26	5.51	5.74e-08	4.19e-07	17.22	4.87e-54	1.29e-52	6.15	1.87e-09	8.45e-09	3.41	0.000697	0.00115	0.02	0.984	0.984	-8.05	5.31e-15	4.02e-14	4.08	5.57e-05	0.0002
SMYD3	64754	11.97	3.94e-31	2.88e-30	1.42	0.155	0.224	10.23	2.46e-21	1.8e-20	5.67	2.42e-08	1.97e-07	-0.73	0.465	0.501	9.61	8.7e-20	1.23e-18	2.77	0.00587	0.00864	5.25	2.18e-07	5.78e-07	-3.63	0.000314	0.000524	4.33	1.95e-05	7.67e-05
SMYD4	114826	-18.13	1.71e-64	5.17e-63	-2.83	0.00494	0.0104	-5.49	8.33e-08	2.32e-07	2.18	0.03	0.0504	16.12	1.22e-48	2.6e-47	0.47	0.636	0.695	-2.93	0.0035	0.00526	-7.2	2.15e-12	9.51e-12	-7.93	1.24e-14	8.76e-14	-5.2	3.23e-07	1.85e-06
SMYD5	10322	5.32	1.25e-07	2.53e-07	5.82	1.35e-08	1.3e-07	14.93	2.57e-38	9.1e-37	3.99	7.61e-05	0.000288	4.67	3.71e-06	6.96e-06	8.45	5.65e-16	4.99e-15	12.89	3.59e-33	3.46e-32	16.58	5.63e-50	2.39e-48	3.58	0.000377	0.000624	-0.23	0.82	0.878
SUV39H1	6839	9.22	1.49e-19	6.3e-19	5.65	3.44e-08	2.92e-07	10.48	3.36e-22	2.54e-21	4.81	2.03e-06	1.13e-05	9.59	2.53e-20	1.34e-19	8.76	5.91e-17	5.69e-16	13.4	2.28e-35	2.42e-34	6.3	6.13e-10	2.13e-09	-3.85	0.000133	0.000233	3.23	0.00133	0.00356
SUV39H2	79723	8.39	1.44e-16	5.18e-16	4.85	1.89e-06	9.1e-06	13.17	9.47e-32	1.83e-30	4.12	4.33e-05	0.000173	-0.76	0.447	0.488	8.19	3.49e-15	2.74e-14	17.37	1.55e-53	5.47e-52	13.16	2.16e-34	5.08e-33	-11.06	8.57e-26	2.27e-24	4.77	2.71e-06	1.28e-05
SUV420H1	51111	-3.03	0.00248	0.0035	-2.03	0.0428	0.0727	-7.17	5.53e-12	2.3e-11	-0.55	0.584	0.67	-5.36	1.22e-07	2.64e-07	-2.01	0.0451	0.0674	0.39	0.698	0.739	2.14	0.0326	0.0457	-10.37	3.88e-23	5.87e-22	-1.93	0.0538	0.0934
SUV420H2	84787	9.98	1.63e-22	7.84e-22	5.98	5.68e-09	5.73e-08	7.58	3.97e-13	1.79e-12	6.22	1.02e-09	1.03e-08	8.86	9.56e-18	4.31e-17	12.81	1.13e-31	3.42e-30	10.57	9.17e-24	5.72e-23	5.12	4.37e-07	1.13e-06	4.63	4.55e-06	9.85e-06	3.92	0.000107	0.000345
KDM1A	23028	7.7	3.01e-14	9.24e-14	5.44	1.04e-07	6.5e-07	11.53	8.1e-26	9.03e-25	7.74	5.38e-14	8.77e-13	-11.81	5.33e-29	4.91e-28	3.88	0.000124	0.000268	12.08	9.05e-30	7.67e-29	9.91	2.33e-21	2.24e-20	3.31	0.001	0.00157	5.1	5.36e-07	2.84e-06
KDM1B	221656	3.9	0.000101	0.000166	0.49	0.626	0.688	2.64	0.00865	0.0135	3.35	0.000879	0.00259	-1.93	0.0535	0.0667	1.35	0.179	0.221	4.84	1.72e-06	3.62e-06	3.47	0.000564	0.000997	-10.24	1.27e-22	1.69e-21	-0.69	0.491	0.598
KDM2A	22992	1.68	0.0929	0.114	-0.89	0.374	0.454	1.07	0.284	0.348	2.75	0.00625	0.0134	5.22	2.44e-07	5.11e-07	1.6	0.111	0.146	1.7	0.0893	0.114	4.65	4.26e-06	9.03e-06	-1.73	0.0834	0.104	0.46	0.646	0.749
KDM2B	84678	6.12	1.3e-09	3.04e-09	2.53	0.0119	0.0235	7.47	8.05e-13	3.48e-12	-0.18	0.855	0.906	9.03	2.51e-18	1.18e-17	-0.52	0.601	0.66	3.78	0.000176	0.000309	-1.22	0.222	0.272	-5.59	3.53e-08	9.58e-08	2.16	0.0314	0.0578
KDM3A	55818	-0.94	0.346	0.384	-0.06	0.949	0.958	5.36	1.6e-07	4.3e-07	1.97	0.0489	0.0804	13.33	1.31e-35	1.86e-34	2.92	0.00375	0.00669	9.34	2.87e-19	1.45e-18	4.7	3.4e-06	7.51e-06	-3.86	0.000126	0.000222	0.59	0.553	0.658
KDM3B	51780	-6.17	9.84e-10	2.32e-09	-3.76	0.000198	0.000591	0.98	0.329	0.397	-2.98	0.00299	0.0072	-2.91	0.00371	0.00528	4.24	2.77e-05	6.59e-05	-4.97	8.92e-07	1.95e-06	-0.04	0.97	0.981	-1.42	0.156	0.19	-3.72	0.000226	0.000705
KDM4A	9682	2.71	0.00686	0.00932	3.3	0.00105	0.00254	-8.85	7.02e-17	3.91e-16	2.37	0.0183	0.0343	-3.07	0.00223	0.00323	0.83	0.407	0.469	3.52	0.00047	0.000785	-0.57	0.567	0.64	0.99	0.323	0.364	2.3	0.0218	0.0429
KDM4B	23030	7.69	3.2e-14	9.71e-14	1.02	0.31	0.395	-2.78	0.00568	0.00893	-2.8	0.0053	0.0116	14.63	1.53e-41	2.71e-40	-0.39	0.696	0.745	1.95	0.0512	0.067	-0.44	0.66	0.724	-9.23	5.96e-19	6.31e-18	1.3	0.195	0.274
KDM4C	23081	-4.92	9.93e-07	1.93e-06	-2.4	0.017	0.0319	0.08	0.938	0.96	-1.96	0.051	0.0831	6.19	1.1e-09	2.86e-09	-1.9	0.0581	0.0833	-3.65	0.00029	0.000488	-4.35	1.6e-05	3.21e-05	-2.29	0.0223	0.0298	-1.99	0.047	0.0829
KDM4D	55693	-6.42	2e-10	4.87e-10	2.78	0.0058	0.0118	2.23	0.0267	0.0399	2.21	0.0278	0.0479	-3.32	0.000951	0.00145	1.91	0.0563	0.0812	5.8	1.13e-08	2.96e-08	2.64	0.00856	0.0131	-4.26	2.42e-05	4.59e-05	-0.67	0.502	0.608
KDM5A	5927	-3.71	0.000214	0.000337	-1.68	0.0942	0.143	0.59	0.556	0.621	3.02	0.0027	0.00664	-2.46	0.0141	0.0189	-2.27	0.0239	0.0373	2.96	0.00324	0.00494	-0.1	0.92	0.938	-3.92	9.83e-05	0.000177	-1.8	0.0731	0.121
KDM5B	10765	12.8	4.53e-35	4.8e-34	1.93	0.0548	0.0901	-0.14	0.886	0.912	3.78	0.000175	0.000619	-0.16	0.872	0.88	4.12	4.7e-05	0.000111	12.09	8.22e-30	7.26e-29	13.07	5.04e-34	1.07e-32	2.71	0.00684	0.00974	3.63	0.000329	0.000997
KDM5C	8242	6.22	7.23e-10	1.72e-09	0.99	0.321	0.405	4.37	1.73e-05	3.87e-05	-0.71	0.475	0.582	4.38	1.4e-05	2.56e-05	3.7	0.000243	0.0005	5.82	1.04e-08	2.75e-08	4.73	2.94e-06	6.64e-06	1.52	0.129	0.158	2.25	0.0247	0.0481
KDM5D	8284	-1.19	0.235	0.27	0.75	0.456	0.534	-0.22	0.829	0.857	-0.25	0.801	0.862	-1.18	0.238	0.272	1.66	0.0968	0.129	-0.38	0.707	0.742	0.03	0.977	0.981	0.74	0.461	0.499	-0.11	0.909	0.926
KDM6A	7403	-4.02	6.18e-05	0.000104	-1.17	0.243	0.328	-5.09	6.15e-07	1.57e-06	-2.44	0.0152	0.0287	-2.73	0.00661	0.00905	-2.9	0.00394	0.00696	0.93	0.351	0.398	-0.28	0.78	0.831	-6.11	1.92e-09	5.83e-09	-3.1	0.00211	0.00532
KDM6B	23135	-5.31	1.3e-07	2.61e-07	-5.47	8.91e-08	5.72e-07	-3.74	0.000218	0.000409	0.13	0.897	0.933	4.18	3.34e-05	5.91e-05	-9.15	2.99e-18	3.34e-17	-8.11	3.76e-15	1.5e-14	-6.2	1.13e-09	3.76e-09	-5.99	3.9e-09	1.16e-08	0.15	0.881	0.911
JMJD1C	221037	-12.1	1.03e-31	7.82e-31	-5.04	7.64e-07	4.05e-06	0.91	0.365	0.435	-3.32	0.000976	0.00281	-0.58	0.562	0.596	-5.78	1.53e-08	6.35e-08	-11.37	7.25e-27	5.49e-26	-5.89	6.96e-09	2.17e-08	-8.07	4.52e-15	3.55e-14	-4.16	4e-05	0.000151
JMJD6	23210	0.93	0.351	0.388	-3.16	0.0017	0.00395	5.25	2.85e-07	7.37e-07	1.57	0.116	0.175	9.13	1.13e-18	5.56e-18	4.65	4.63e-06	1.23e-05	1.36	0.175	0.213	2.62	0.00916	0.0139	-6.77	3.37e-11	1.23e-10	0.23	0.817	0.878
SIRT1	23411	-8.23	5.36e-16	1.89e-15	-7.12	6.56e-12	1.07e-10	-2.9	0.00406	0.00657	-3.24	0.00129	0.00361	0.74	0.458	0.495	-6.4	4.47e-10	2.2e-09	-9.1	2.01e-18	9.68e-18	-2.5	0.0129	0.0191	-5.98	4.1e-09	1.21e-08	-4.04	6.63e-05	0.000227
SIRT2	22933	-8.18	7.79e-16	2.71e-15	-1.1	0.274	0.363	-2.6	0.00964	0.0149	-7.89	1.85e-14	3.92e-13	10.61	3.53e-24	2.34e-23	-0.62	0.538	0.6	-1.09	0.274	0.321	-4.64	4.43e-06	9.31e-06	2.93	0.00352	0.00515	-3.04	0.00256	0.00609
SIRT3	23410	-2.64	0.00829	0.0112	0.8	0.426	0.507	-3.04	0.00254	0.00423	-0.82	0.415	0.52	1.71	0.0882	0.108	-3.49	0.000532	0.00102	-2.03	0.0433	0.0577	2.85	0.00451	0.00714	2.46	0.0141	0.0191	1	0.316	0.403
SIRT4	23409	-7.32	4.74e-13	1.32e-12	-0.43	0.67	0.725	-6.26	1.25e-09	4.29e-09	-2.8	0.00528	0.0116	-9.62	2.03e-20	1.1e-19	3.66	0.000281	0.000573	-4.07	5.54e-05	0.0001	1.44	0.152	0.189	-5.37	1.19e-07	3.01e-07	-2.09	0.0376	0.0675
SIRT5	23408	-2.13	0.0332	0.0437	1.38	0.169	0.235	0.44	0.663	0.71	0.09	0.926	0.949	-6.34	4.7e-10	1.28e-09	-6.14	1.98e-09	8.74e-09	5.9	6.67e-09	1.81e-08	2.16	0.0309	0.0437	-2.02	0.0437	0.0565	-1.59	0.114	0.18
SIRT6	51548	10.84	4.35e-26	2.37e-25	5.71	2.42e-08	2.14e-07	-10.93	1e-23	9.22e-23	3.73	0.000209	0.000727	5.77	1.29e-08	3.03e-08	6.66	8.98e-11	4.64e-10	4.85	1.61e-06	3.45e-06	4.38	1.45e-05	2.92e-05	7.31	9.31e-13	4.2e-12	4.99	9.48e-07	4.78e-06
SIRT7	51547	11.48	6.69e-29	4.43e-28	7.32	1.82e-12	3.21e-11	-4.7	3.9e-06	8.99e-06	-0.3	0.764	0.83	8.98	3.65e-18	1.68e-17	8.66	1.19e-16	1.1e-15	8.6	9.82e-17	4.52e-16	9.95	1.77e-21	1.78e-20	5.05	5.92e-07	1.39e-06	6.03	3.94e-09	3.48e-08
EYA1	2138	-5.86	6.16e-09	1.39e-08	-4.64	4.9e-06	2.2e-05	-0.27	0.786	0.825	-5.64	2.8e-08	2.2e-07	-2.68	0.00765	0.0104	3.96	8.75e-05	0.000193	1.25	0.212	0.253	-1.11	0.266	0.32	-8.73	2.98e-17	3.01e-16	1.22	0.224	0.305
EYA2	2139	-7.7	2.93e-14	9.13e-14	-0.17	0.869	0.89	-10.91	1.2e-23	1.06e-22	-8.11	3.71e-15	9.82e-14	-8.62	6.34e-17	2.69e-16	-5.5	6.8e-08	2.44e-07	7.62	1.24e-13	4.45e-13	1.83	0.0684	0.0895	-7.9	1.58e-14	1.06e-13	3.14	0.00185	0.00478
EYA3	2140	-1.78	0.075	0.0929	0.97	0.333	0.417	2.1	0.0362	0.0525	-0.48	0.635	0.719	-11.96	1.17e-29	1.24e-28	-0.19	0.853	0.869	2.35	0.0192	0.0267	1.11	0.269	0.322	-6.13	1.71e-09	5.34e-09	-0.58	0.559	0.662
EYA4	2070	-5.68	1.74e-08	3.81e-08	-4.4	1.43e-05	5.34e-05	-2.79	0.00556	0.0088	-2.5	0.0128	0.0248	-13.69	3.25e-37	4.92e-36	-3.35	0.000871	0.00163	-5.19	2.97e-07	6.91e-07	-9.13	1.41e-18	1.15e-17	-5	7.54e-07	1.74e-06	-4.35	1.8e-05	7.19e-05
SMEK1	55671	1.11	0.267	0.302	0.32	0.749	0.786	-3	0.0029	0.00477	0.05	0.959	0.972	-2.89	0.00405	0.00572	-0.04	0.972	0.972	0.87	0.383	0.431	0.85	0.398	0.453	-7.14	2.91e-12	1.21e-11	-1.18	0.24	0.322
SMEK2	57223	0.34	0.732	0.764	-0.92	0.359	0.44	0.48	0.634	0.682	-0.12	0.906	0.937	0.96	0.338	0.373	-3.76	0.000198	0.000411	7.27	1.34e-12	4.66e-12	5.33	1.44e-07	3.92e-07	-7.54	1.92e-13	1.07e-12	-1.5	0.134	0.203
SMEK3P	139420	1.18	0.24	0.275	1.72	0.0863	0.132	1.08	0.281	0.348	2.97	0.00315	0.00751	2.75	0.00607	0.00836	5.14	4.32e-07	1.39e-06	4.33	1.77e-05	3.38e-05	3.18	0.00155	0.00259	-1.37	0.171	0.206	-0.7	0.485	0.595
DUSP1	1843	-15.87	3.18e-51	6.13e-50	-9.31	1.63e-18	5.76e-17	-7.13	7.27e-12	2.96e-11	-7.77	4.4e-14	7.77e-13	6.51	1.63e-10	4.6e-10	-10.47	8.4e-23	1.48e-21	-15.65	1.9e-45	5.05e-44	-10.87	5.55e-25	6.54e-24	-7.83	2.55e-14	1.64e-13	-9.12	4.89e-18	1.3e-16
CHD1	1105	-0.74	0.458	0.495	-4.02	7.16e-05	0.000234	1.56	0.119	0.159	-0.34	0.736	0.804	5.61	3.18e-08	7.34e-08	-3.54	0.000455	0.000902	-6.18	1.34e-09	3.68e-09	0.4	0.692	0.745	-0.64	0.52	0.549	-1.73	0.0848	0.138
CHD2	1106	-8.92	1.85e-18	7.02e-18	-4.52	8.58e-06	3.57e-05	1.06	0.288	0.351	-1.25	0.21	0.301	0.63	0.531	0.569	-1.76	0.0789	0.108	-4.47	9.82e-06	1.93e-05	-0.9	0.367	0.427	-6.75	3.7e-11	1.33e-10	-4.11	4.77e-05	0.000174
CHD3	1107	0.86	0.389	0.427	-2.71	0.00706	0.0143	-3.98	8.57e-05	0.00017	2.26	0.0239	0.0427	-11.82	4.61e-29	4.44e-28	3.76	0.000196	0.000411	-0.95	0.342	0.392	-2.09	0.0373	0.0514	-10.75	1.36e-24	2.89e-23	-2.53	0.0119	0.0246
CHD4	1108	10.88	2.87e-26	1.6e-25	-1.08	0.282	0.372	7.41	1.23e-12	5.23e-12	3.37	0.000818	0.00244	-7.43	3.85e-13	1.32e-12	5.04	7.22e-07	2.15e-06	3.71	0.000232	0.0004	4.29	2.11e-05	4.14e-05	11.15	3.64e-26	1.1e-24	0.65	0.518	0.624
CHD5	26038	-2.45	0.0145	0.0195	-5.12	5.04e-07	2.89e-06	-4.29	2.38e-05	4.99e-05	-0.56	0.576	0.663	-10.49	1.04e-23	6.67e-23	1.25	0.213	0.26	-3.69	0.000249	0.000426	-4.46	1.02e-05	2.09e-05	3.68	0.000256	0.000437	-2.13	0.0342	0.0624
CHD6	84181	-3.08	0.00209	0.00298	-2.16	0.0317	0.0565	6.23	1.53e-09	5.14e-09	0.68	0.496	0.596	-5.73	1.61e-08	3.75e-08	-1.63	0.104	0.138	2.12	0.0342	0.0471	0.55	0.584	0.655	-5.51	5.43e-08	1.44e-07	-2.97	0.00321	0.00747
CHD7	55636	0.24	0.808	0.836	3.39	0.000774	0.00195	11.29	5.73e-25	5.52e-24	-1.23	0.221	0.313	-5.55	4.28e-08	9.66e-08	3.16	0.00172	0.00314	1.5	0.135	0.167	3.52	0.000468	0.00084	-8.4	3.73e-16	3.44e-15	4.88	1.56e-06	7.53e-06
CHD8	57680	-0.2	0.844	0.86	-0.53	0.595	0.664	-0.29	0.773	0.816	1.18	0.239	0.331	-5.08	4.97e-07	9.97e-07	5.1	5.39e-07	1.68e-06	-0.32	0.749	0.771	2.4	0.0167	0.0246	-6.29	6.68e-10	2.18e-09	-1.13	0.261	0.346
CHD9	80205	-13.26	2.33e-37	2.9e-36	-4.93	1.3e-06	6.55e-06	-5.85	1.26e-08	3.86e-08	-2.28	0.0229	0.0415	-3.62	0.000325	0.000534	-3.89	0.000116	0.000254	-5.84	9.14e-09	2.45e-08	-5.1	4.84e-07	1.24e-06	-3.27	0.00114	0.00177	-6.02	4.22e-09	3.57e-08
ZMYM1	79830	-1.67	0.0951	0.115	2.46	0.0144	0.0275	6.29	1.08e-09	3.76e-09	4.9	1.28e-06	7.77e-06	-3.3	0.00103	0.00155	2.96	0.00328	0.0059	8.4	4.38e-16	1.89e-15	8.66	5.81e-17	3.62e-16	-7.44	3.97e-13	1.91e-12	-3.22	0.0014	0.00371
ZMYM2	7750	-1.11	0.266	0.302	0.93	0.355	0.439	5.73	2.4e-08	7.16e-08	-2.54	0.0112	0.0222	-5.37	1.15e-07	2.53e-07	-1.38	0.169	0.211	4.69	3.46e-06	7.05e-06	5.09	4.91e-07	1.24e-06	-6.38	3.76e-10	1.25e-09	1.47	0.142	0.212
ZMYM3	9203	-0.83	0.407	0.445	-0.21	0.834	0.867	6.69	1.06e-10	3.95e-10	-1.59	0.112	0.17	-7.8	2.79e-14	1.02e-13	7.02	9.86e-12	5.81e-11	2.09	0.0373	0.0503	6.8	2.83e-11	1.08e-10	2.49	0.0129	0.0176	-2.3	0.0218	0.0429
ZMYM4	9202	-0.42	0.673	0.709	-0.53	0.598	0.664	4.36	1.79e-05	3.92e-05	0.23	0.816	0.871	-3.25	0.0012	0.00179	0.42	0.675	0.733	1.54	0.124	0.155	6.18	1.27e-09	4.16e-09	-3.41	0.000686	0.00109	-1.55	0.122	0.191
ZMYM5	9205	-5.52	4.14e-08	8.77e-08	-2.97	0.00315	0.00695	6.35	7.86e-10	2.82e-09	-3.31	0.000982	0.00281	0.53	0.598	0.63	-0.7	0.484	0.545	-0.64	0.523	0.568	2.1	0.0358	0.0496	-1.01	0.313	0.355	-0.32	0.752	0.83
ZMYM6	9204	-3	0.00279	0.00386	-2.41	0.0165	0.0313	-0.69	0.494	0.563	-0.28	0.777	0.84	-3.65	0.000287	0.000479	1.35	0.179	0.221	-1.49	0.137	0.168	0.12	0.901	0.923	-7.17	2.42e-12	1.02e-11	-2.76	0.00599	0.0135
UTY	7404	-1.98	0.0477	0.0616	0.94	0.347	0.432	-0.23	0.822	0.854	-0.23	0.817	0.871	-1.56	0.12	0.142	1.32	0.186	0.228	-1.22	0.223	0.264	-0.27	0.789	0.837	0.09	0.93	0.944	0.8	0.426	0.533
TAF1	6872	-7.53	1.06e-13	3.06e-13	-3.09	0.00214	0.00483	5.4	1.31e-07	3.56e-07	0.73	0.463	0.57	-0.07	0.943	0.947	0.81	0.42	0.478	-0.16	0.874	0.895	0.2	0.845	0.877	-3.25	0.00124	0.00188	-5.19	3.55e-07	1.98e-06
TAF3	83860	-3.34	0.000852	0.00125	-0.68	0.499	0.578	1.52	0.129	0.172	1.24	0.217	0.308	-2.86	0.00436	0.00612	-1.51	0.132	0.17	-6.42	3.13e-10	8.97e-10	-5.44	8.02e-08	2.3e-07	-9.51	5.9e-20	6.59e-19	-3.05	0.00245	0.00591
BRD4	23476	3.57	0.000375	0.000567	0.51	0.608	0.671	2.2	0.0288	0.0427	2.34	0.0196	0.0361	0.23	0.814	0.83	-1.48	0.138	0.177	4.63	4.55e-06	9.18e-06	-0.86	0.389	0.445	-4.4	1.32e-05	2.64e-05	0.79	0.432	0.536
BRD8	10902	-0.71	0.477	0.514	0.18	0.859	0.884	4.5	9.73e-06	2.19e-05	-2.21	0.0277	0.0479	2.19	0.0293	0.038	8.38	9.44e-16	8.01e-15	-1.21	0.229	0.269	4.93	1.13e-06	2.69e-06	-1.73	0.0838	0.104	-0.42	0.672	0.771
RAG2	5897	-1.21	0.228	0.265	0.56	0.579	0.653	-0.53	0.595	0.648	1.04	0.298	0.397	-16.2	4.91e-49	1.16e-47	-0.84	0.403	0.467	0.36	0.718	0.746	1.13	0.258	0.312	-10.84	5.87e-25	1.38e-23	0.91	0.366	0.462
BPTF	2186	-2.39	0.0171	0.0226	-1.61	0.109	0.161	0.72	0.471	0.54	-1.18	0.24	0.331	-3.39	0.000756	0.00118	1.44	0.151	0.192	-0.78	0.433	0.481	0.97	0.331	0.39	-6.22	9.85e-10	3.16e-09	-3.37	0.000829	0.00244
PHF2	5253	-6.99	4.7e-12	1.21e-11	-3.5	0.000528	0.00136	-1.39	0.165	0.211	-0.68	0.494	0.596	-2.37	0.0179	0.0235	-2.36	0.0186	0.0294	-5.78	1.31e-08	3.4e-08	-9.75	9.43e-21	8.33e-20	-2.68	0.00757	0.0107	-4.49	9.56e-06	4.14e-05
PHF6	84295	5.87	5.6e-09	1.28e-08	3.35	0.000901	0.0022	11.81	8.42e-27	1.05e-25	3.72	0.00022	0.000752	-8.76	2.12e-17	9.36e-17	5.1	5.27e-07	1.67e-06	11.47	2.68e-27	2.11e-26	8.74	3.19e-17	2.11e-16	-0.95	0.342	0.382	0.47	0.636	0.744
PHF8	23133	3.69	0.000231	0.000361	-0.89	0.374	0.454	5.59	5.07e-08	1.45e-07	-1.52	0.129	0.193	-8.57	9.17e-17	3.81e-16	-2.44	0.015	0.025	5.34	1.4e-07	3.36e-07	4.98	8.68e-07	2.09e-06	0.02	0.984	0.984	1.34	0.181	0.258
MECOM	2122	-12.45	2.23e-33	1.89e-32	-0.36	0.721	0.763	-0.58	0.562	0.624	-4.65	4.22e-06	2.13e-05	-22.64	5.85e-82	1.24e-79	5.49	7.26e-08	2.57e-07	-6.86	2.03e-11	6.51e-11	-5.37	1.18e-07	3.26e-07	6.46	2.29e-10	7.83e-10	5.5	6.98e-08	4.35e-07
CBX5	23468	1.04	0.297	0.335	-0.55	0.584	0.655	3.05	0.00249	0.00419	2.26	0.0245	0.0434	-6.2	1.06e-09	2.76e-09	3.35	0.0009	0.00167	1.29	0.197	0.237	2.69	0.00734	0.0114	-3.53	0.000445	0.000726	-1.53	0.127	0.195
CBX7	23492	-19.16	7.34e-71	3.11e-69	-10.5	1.67e-22	1.18e-20	-13.25	4.94e-32	1.05e-30	-6.43	2.91e-10	3.09e-09	-2.15	0.032	0.0409	-0.29	0.773	0.796	-15.49	9.99e-45	2.26e-43	-15.64	1.41e-45	4.26e-44	-5.04	6.3e-07	1.47e-06	-11.84	1.16e-27	6.14e-26
WHSC1	7468	11.14	2.1e-27	1.31e-26	4.53	8.34e-06	3.54e-05	3.67	0.000283	0.000527	6.58	1.17e-10	1.31e-09	5.29	1.75e-07	3.75e-07	8.9	1.98e-17	2e-16	9.91	2.52e-21	1.44e-20	8.55	1.37e-16	8.32e-16	1.37	0.172	0.206	7.42	8.16e-13	1.15e-11
GLYATL1	92292	3.49	0.000506	0.000755	-0.77	0.445	0.527	4.08	5.66e-05	0.000114	-5.52	5.52e-08	4.18e-07	-3.48	0.000544	0.000867	-8.08	7.76e-15	5.48e-14	2.97	0.00317	0.00486	3.48	0.000536	0.000956	-0.02	0.981	0.984	1.04	0.301	0.386
TP53BP1	7158	0.59	0.554	0.593	-1.34	0.18	0.248	4.26	2.68e-05	5.56e-05	-0.1	0.918	0.944	-7.42	4.07e-13	1.37e-12	5.08	5.7e-07	1.75e-06	3.36	0.000848	0.00137	4.42	1.22e-05	2.49e-05	-0.45	0.65	0.682	-0.22	0.824	0.878
DOT1L	84444	5.75	1.15e-08	2.57e-08	3.57	0.000412	0.00112	-0.76	0.449	0.518	1.35	0.178	0.26	3.3	0.00101	0.00153	5.27	2.23e-07	7.5e-07	-0.38	0.701	0.739	-5.97	4.44e-09	1.41e-08	-7.5	2.54e-13	1.35e-12	4.71	3.53e-06	1.62e-05
MORF4L1	10933	-5.01	6.3e-07	1.24e-06	-4.45	1.18e-05	4.66e-05	-3.79	0.000181	0.000346	2.75	0.00611	0.0132	-8.65	4.87e-17	2.11e-16	-0.6	0.549	0.609	-1.56	0.12	0.151	-5.78	1.26e-08	3.77e-08	-1.14	0.254	0.298	-3.64	0.000316	0.000972
BRPF1	7862	-0.23	0.819	0.839	1.41	0.158	0.225	4.95	1.23e-06	3.02e-06	-3.92	0.000102	0.000379	-2.18	0.0296	0.038	5.02	7.9e-07	2.29e-06	-3.2	0.00146	0.00233	-2.18	0.0301	0.0428	-1.54	0.125	0.154	-0.17	0.862	0.904
ADNP	23394	5.71	1.42e-08	3.13e-08	0.67	0.506	0.582	8.68	2.4e-16	1.3e-15	1.14	0.257	0.351	-2.38	0.0176	0.0233	1.8	0.0727	0.101	9.5	8.02e-20	4.25e-19	5.17	3.35e-07	8.76e-07	-4.12	4.38e-05	8e-05	-1.06	0.288	0.375
ATXN7	6314	-7.53	1.05e-13	3.06e-13	-3.39	0.000786	0.00196	-4.12	4.88e-05	0.0001	-4.74	2.73e-06	1.44e-05	-4.35	1.61e-05	2.92e-05	-4.6	5.82e-06	1.5e-05	-10.99	2.19e-25	1.54e-24	-4.49	8.93e-06	1.86e-05	-6.17	1.3e-09	4.11e-09	-2.69	0.00742	0.0159
DHX30	22907	4.07	5.08e-05	8.76e-05	1.87	0.0622	0.101	8.51	7.73e-16	4.1e-15	-4.66	4.04e-06	2.09e-05	-11.44	1.7e-27	1.39e-26	5.55	5.14e-08	1.95e-07	-0.48	0.628	0.673	0.6	0.551	0.625	7.18	2.33e-12	1.01e-11	1.67	0.0953	0.153
EP400	57634	-4.31	1.79e-05	3.22e-05	-0.4	0.692	0.741	4.8	2.51e-06	5.91e-06	0.56	0.574	0.663	1.99	0.0469	0.0589	6.07	3.01e-09	1.3e-08	0.95	0.34	0.392	1.69	0.0925	0.12	-3.52	0.000476	0.00077	-3.32	0.000982	0.0027
MGA	23269	-6.06	1.92e-09	4.42e-09	-1.63	0.104	0.157	1.25	0.212	0.266	0.61	0.541	0.641	-6.34	4.48e-10	1.23e-09	-0.09	0.932	0.941	1.54	0.124	0.155	1.85	0.0656	0.0864	-7.89	1.6e-14	1.06e-13	-3.05	0.00243	0.00591
GABRG1	2565	-9.57	6.78e-21	2.93e-20	-7.99	2.08e-14	4.91e-13	-17.22	4.58e-47	4.85e-45	-0.66	0.508	0.605	-3.03	0.00259	0.00374	-5.7	2.33e-08	9.31e-08	-1.86	0.0638	0.0824	-1.98	0.0483	0.0657	-3.64	0.0003	0.000505	-4.25	2.73e-05	0.000105
CARM1	10498	11.06	4.95e-27	2.92e-26	2.92	0.00371	0.00804	6.71	9.1e-11	3.44e-10	0.84	0.401	0.509	-1.56	0.12	0.143	5.73	1.94e-08	7.91e-08	12.89	3.88e-33	3.58e-32	8.69	4.71e-17	3.03e-16	6.11	1.84e-09	5.65e-09	3.93	0.000101	0.000328
GATAD2A	54815	9.7	2.19e-21	9.9e-21	5.5	7.4e-08	5.23e-07	3.5	0.00054	0.000987	4.51	8.14e-06	4.01e-05	7.15	2.68e-12	8.35e-12	-0.36	0.722	0.766	4.71	3.13e-06	6.43e-06	1.52	0.13	0.163	12.57	4.98e-32	2.11e-30	3.95	9.22e-05	0.00031
GATAD2B	57459	3.58	0.000355	0.000542	-0.03	0.98	0.981	1.08	0.283	0.348	2.64	0.00861	0.0179	-3.46	0.000584	0.000924	6.8	3.79e-11	2.06e-10	0.77	0.439	0.483	0.51	0.61	0.681	1.14	0.254	0.298	-2.16	0.0312	0.0578
HCFC1	3054	7.96	4.37e-15	1.47e-14	1.5	0.134	0.195	3.53	0.000482	0.000888	2.67	0.00772	0.0162	-2.38	0.0178	0.0234	10.71	1.12e-23	2.17e-22	4.06	5.59e-05	0.0001	3.92	0.0001	0.000188	-2.72	0.0068	0.00973	-1.45	0.147	0.215
HCFC2	29915	-11.07	4.51e-27	2.73e-26	-5.64	3.61e-08	2.94e-07	-10.67	7.48e-23	5.87e-22	-4.75	2.68e-06	1.44e-05	-1.49	0.137	0.161	-2.41	0.0166	0.0271	-8.56	1.27e-16	5.75e-16	-8.42	3.65e-16	2.15e-15	-6.84	2.17e-11	8.36e-11	-8.18	4.46e-15	8.59e-14
TRRAP	8295	-0.37	0.712	0.747	0.84	0.402	0.481	6.11	3.05e-09	9.78e-09	1.33	0.183	0.266	-1.49	0.137	0.161	2.24	0.0258	0.04	2.71	0.00702	0.0102	5.76	1.45e-08	4.28e-08	-1.05	0.295	0.338	-1.87	0.0618	0.106
SMC1A	8243	4.81	1.74e-06	3.31e-06	-0.02	0.981	0.981	5.67	3.25e-08	9.57e-08	2.52	0.012	0.0236	-4.48	9.15e-06	1.7e-05	0.86	0.389	0.458	5.77	1.34e-08	3.42e-08	2.21	0.0272	0.0392	-5.91	6.1e-09	1.77e-08	0.41	0.685	0.775
SMCHD1	23347	-3.85	0.000127	0.000207	-2.13	0.0339	0.0599	-9.98	1.59e-20	1.06e-19	2.73	0.00662	0.014	1.07	0.287	0.32	1.59	0.112	0.146	-0.04	0.964	0.969	1.04	0.3	0.358	-4.75	2.55e-06	5.69e-06	-3.94	9.57e-05	0.000317
POGZ	23126	3.56	0.00039	0.000586	-0.19	0.847	0.876	-0.92	0.356	0.426	0.98	0.328	0.435	3.67	0.000268	0.000451	7.88	3.1e-14	1.99e-13	1.53	0.126	0.156	3.34	0.000891	0.00154	-3.27	0.00114	0.00177	-1.22	0.225	0.305
ZMYND8	23613	5.57	3.22e-08	6.91e-08	1.8	0.0728	0.113	4.36	1.79e-05	3.92e-05	-0.74	0.457	0.567	-2.18	0.0296	0.038	3.1	0.00205	0.00372	2.87	0.0043	0.00637	4.73	2.86e-06	6.51e-06	2.97	0.00314	0.00466	3.1	0.00211	0.00532
NIPBL	25836	-4.75	2.27e-06	4.26e-06	-1.07	0.285	0.373	-0.53	0.596	0.648	0.96	0.335	0.441	-3.6	0.000348	0.000563	1.16	0.248	0.299	2.65	0.00819	0.0117	1.6	0.109	0.14	-7.66	8.46e-14	4.98e-13	-2.69	0.00739	0.0159
SUZ12	23512	3.83	0.000136	0.00022	2.07	0.0395	0.068	8.07	1.59e-14	7.85e-14	3.63	0.000313	0.00101	-7.23	1.48e-12	4.76e-12	2.87	0.00426	0.00743	6.59	1.09e-10	3.3e-10	6.41	3.17e-10	1.14e-09	-3.21	0.00139	0.00209	-0.24	0.811	0.877
EED	8726	-0.04	0.966	0.966	3.64	0.000321	0.000884	2.99	0.00302	0.00493	4	7.28e-05	0.000281	4.68	3.52e-06	6.67e-06	8.05	9.69e-15	6.63e-14	10.25	1.5e-22	9.06e-22	9.27	4.8e-19	4.07e-18	-5.39	1.03e-07	2.68e-07	2.61	0.00937	0.0199
CTCF	10664	-0.57	0.568	0.605	-0.35	0.724	0.763	0.81	0.419	0.491	1.05	0.295	0.396	-5.85	8.1e-09	1.97e-08	-0.42	0.677	0.733	3.21	0.00142	0.00227	1.3	0.193	0.24	-4.56	6.33e-06	1.32e-05	-2.22	0.0272	0.0525
SMARCA1	6594	-6.56	8.19e-11	2.04e-10	-3.54	0.000451	0.00118	-3.27	0.00119	0.00209	-1.61	0.109	0.167	-10.17	1.74e-22	9.99e-22	-1.89	0.0594	0.0845	-3.19	0.00153	0.00241	3.25	0.00121	0.00205	-7.46	3.3e-13	1.63e-12	-2.43	0.0158	0.0315
SMARCB1	6598	7.81	1.34e-14	4.36e-14	4.18	3.73e-05	0.00013	3.37	0.000857	0.00153	5.11	4.49e-07	2.97e-06	3.72	0.000219	0.000377	5.18	3.49e-07	1.14e-06	13.17	2.28e-34	2.31e-33	8.81	1.84e-17	1.3e-16	4.36	1.55e-05	3.04e-05	4.89	1.51e-06	7.46e-06
SMARCA4	6597	15.13	4.02e-47	7.1e-46	4.71	3.68e-06	1.7e-05	9.92	2.62e-20	1.63e-19	-0.69	0.488	0.595	-7.83	2.27e-14	8.43e-14	11.67	2.87e-27	6.76e-26	4.75	2.7e-06	5.62e-06	2.74	0.00639	0.01	13.07	3.59e-34	3.81e-32	6.83	3.37e-11	3.77e-10
SMARCA5	8467	1.28	0.2	0.236	-2.37	0.0182	0.0336	4.93	1.35e-06	3.29e-06	3.09	0.00208	0.00524	-5.03	6.62e-07	1.3e-06	-2.38	0.0177	0.0283	-6.52	1.68e-10	4.95e-10	-8.24	1.33e-15	7.25e-15	-2.42	0.0158	0.0214	-0.4	0.691	0.775
SRCAP	10847	5.21	2.21e-07	4.38e-07	0.41	0.679	0.731	1.78	0.0768	0.106	2.92	0.00364	0.00849	0.5	0.618	0.648	5.53	5.79e-08	2.12e-07	0.67	0.506	0.553	3.98	7.89e-05	0.000151	-0.65	0.513	0.544	0.37	0.714	0.797
ATRX	546	-6.43	1.93e-10	4.76e-10	-4.94	1.24e-06	6.43e-06	5.3	2.17e-07	5.67e-07	-1.76	0.0797	0.126	-9.12	1.2e-18	5.76e-18	-0.35	0.726	0.766	-5.2	2.83e-07	6.66e-07	-1.69	0.0922	0.12	-4.43	1.15e-05	2.32e-05	-3.35	0.000875	0.00247
BTAF1	9044	-9.88	4.19e-22	1.97e-21	-1.4	0.164	0.23	3.88	0.000129	0.000251	0.83	0.408	0.515	5.2	2.73e-07	5.67e-07	0.33	0.743	0.78	0.77	0.44	0.483	1.88	0.061	0.0813	-2.89	0.00405	0.00588	-3.28	0.00114	0.0031
HELLS	3070	18.79	1.54e-68	5.42e-67	10	8.67e-21	3.67e-19	14.7	1.81e-37	5.48e-36	7.94	1.24e-14	2.91e-13	-3.11	0.00193	0.00283	11.84	6.56e-28	1.74e-26	29.39	2.7e-112	1.91e-110	17.68	2.81e-55	1.49e-53	5.62	3.04e-08	8.38e-08	7.5	4.59e-13	6.95e-12
TTF2	8458	4.66	3.57e-06	6.64e-06	5.26	2.58e-07	1.56e-06	11.6	4.51e-26	5.31e-25	3.85	0.000135	0.000484	-1.09	0.278	0.312	6.83	3.28e-11	1.83e-10	14.45	5.59e-40	9.11e-39	11.58	9.15e-28	1.14e-26	-4.32	1.85e-05	3.56e-05	5.58	4.6e-08	3.15e-07
ERCC6	2074	-1.68	0.0939	0.114	0.13	0.894	0.911	-0.57	0.571	0.63	0.87	0.385	0.496	-7.34	7.41e-13	2.45e-12	-2.72	0.00674	0.0115	2.72	0.00678	0.00991	3.16	0.00166	0.00273	-1.79	0.0732	0.0924	-2.18	0.0296	0.056
INO80	54617	-7.51	1.22e-13	3.51e-13	-3.55	0.000448	0.00118	0.02	0.983	0.991	-0.35	0.725	0.801	-0.9	0.37	0.406	0.31	0.755	0.785	-7.66	9.25e-14	3.38e-13	-7.92	1.41e-14	6.97e-14	-6.42	2.93e-10	9.86e-10	-3.83	0.000149	0.000473
RAD54L	8438	22.15	3.37e-90	2.38e-88	12.54	7.01e-30	7.43e-28	13.06	2.52e-31	4.45e-30	13.91	1.39e-37	2.95e-35	14.9	8.03e-43	1.55e-41	13.99	1.93e-36	1.36e-34	35.1	8.09e-139	1.72e-136	18.48	3.92e-59	2.77e-57	4.61	5.08e-06	1.09e-05	13.55	2.78e-34	1.96e-32
