# Supplementary material for: An integrative pan-cancer-wide analysis of epigenetic enzymes reveals universal patterns of epigenomic deregulation in cancer
Source: Genome Biol. 2015 Jul 14;16(1):140. doi: 10.1186/s13059-015-0699-9 (PMC4501092; doi:10.1186/s13059-015-0699-9)
Supplement: Additional file 3: — A Supplementary table listing the genomic loci whose DNA methylation levels correlate most strongly with mRNA expression of UHRF1 , WHSC1 and CBX7 . Loci have been ranked according to the average correlation across cancer types. The table gives the chromosome and genomic location of the region (or probe), the Pearson correlation coefficients and associated P values for each cancer type. [file 13059_2015_699_MOESM3_ESM.xlsx]

## Sheet: UHRF1
	Chr	Pos	Start	End	CpGID	BRCA		BLCA		COAD		HNSC		KIRC		LIHC		LSCC		LUAD		THCA		UCEC
						PCC	P	PCC	P	PCC	P	PCC	P	PCC	P	PCC	P	PCC	P	PCC	P	PCC	P	PCC	P
CPGI32237	5	176827401	176827082	176827697		0.44	<1E-50	0.38	5.29e-08	0.24	0.000156	0.2	5.13e-05	0.54	<1E-50	0.26	0.000566	0.31	1.1e-07	0.4	<1E-50	0.3	2.24e-11	0.07	0.298
CPGI8185	12	58003993	58003898	58004248		0.37	<1E-50	0.15	0.0404	0.28	6.81e-06	0.32	1.09e-10	0.43	7.11e-15	0.35	3.11e-06	0.23	0.000147	0.29	5.32e-09	0.21	4.79e-06	0.27	1.07e-05
CPGI33578	6	105388230	105388191	105388269		0.32	<1E-50	0.33	3.45e-06	0.14	0.0245	0.34	3.37e-12	0.44	1.78e-15	0.42	1.13e-08	0.32	4.66e-08	0.25	7.57e-07	0.19	3.92e-05	0.12	0.0474
CPGI29859	4	81128441	81128234	81128690		0.4	<1E-50	0.24	0.000738	0.17	0.0052	0.32	8.37e-11	0.46	<1E-50	0.3	5.13e-05	0.31	2.29e-07	0.33	1.34e-11	0.25	1.9e-08	0.05	0.403
CPGI21475	19	57618286	57618136	57618436		0.41	<1E-50	0.25	0.000486	0.09	0.162	0.33	7.96e-12	0.47	<1E-50	0.13	0.0912	0.37	2.44e-10	0.24	1.32e-06	0.23	4.19e-07	0.22	0.000384
CPGI19396	19	12305553			cg07379055	0.31	4.44e-16	0.27	0.000131	0.19	0.00273	0.32	1.13e-10	0.44	3.33e-15	0.31	3.14e-05	0.4	3.97e-12	0.28	1.13e-08	0.13	0.00295	0.13	0.0388
CPGI23582	2	200468729	200468626	200468832		0.38	<1E-50	0.31	9.43e-06	0.15	0.0204	0.19	0.000119	0.45	6.66e-16	0.43	4.83e-09	0.18	0.00358	0.23	4.99e-06	0.26	3.95e-09	0.09	0.134
CPGI29853	4	81110332	81110205	81110459		0.33	<1E-50	0.32	6.06e-06	0.23	0.000273	0.1	0.0589	0.55	<1E-50	0.29	8.65e-05	0.25	2.6e-05	0.36	2.18e-13	0.24	5.75e-08	0.04	0.555
CPGI21536	19	58715464	58715251	58715677		0.38	<1E-50	0.16	0.0262	0.15	0.0134	0.36	9.1e-14	0.4	1.37e-12	0.33	6.9e-06	0.38	8.77e-11	0.3	1.88e-09	0.22	6.13e-07	0.1	0.128
CPGI21474	19	57617678	57617602	57617754		0.39	<1E-50	0.24	0.0006	0.1	0.112	0.26	1.48e-07	0.5	<1E-50	0.13	0.0861	0.33	2.9e-08	0.28	1.04e-08	0.26	2.98e-09	0.2	0.00139
CPGI2308	1	149672150	149672149	149672151		0.38	<1E-50	0.26	0.000196	0.24	9.08e-05	0.27	4.48e-08	0.35	3.49e-10	0.37	4.78e-07	0.32	8.02e-08	0.2	7.02e-05	0.14	0.00239	0.21	0.000611
CPGI9553	13	51417904	51417469	51418092		0.47	<1E-50	0.25	0.000474	0.09	0.131	0.14	0.00632	0.55	<1E-50	0.37	5.05e-07	0.25	3.48e-05	0.19	0.000174	0.11	0.0203	0.23	0.000179
CPGI32121	5	172175736	172175604	172175855		0.4	<1E-50	0.23	0.00111	0.17	0.00521	0.27	7.71e-08	0.5	<1E-50	0.36	1.4e-06	0.27	5.54e-06	0.22	1.08e-05	0.28	4.45e-10	0.04	0.551
CPGI28822	3	187388092	187387999	187388148		0.36	<1E-50	0.33	1.76e-06	0.1	0.114	0.29	7.74e-09	0.38	1.11e-11	0.12	0.119	0.36	5.09e-10	0.24	1.93e-06	0.23	2.14e-07	0.25	5.47e-05
CPGI1595	1	50881302	50881185	50881502		0.32	<1E-50	0.23	0.00144	0.15	0.0136	0.37	4.4e-14	0.47	<1E-50	0.29	8.82e-05	0.35	2.37e-09	0.2	4.47e-05	0.1	0.0212	0.1	0.104
CPGI6254	11	62455830			cg01596963	0.31	8.88e-16	0.28	7.1e-05	0.22	0.000385	0.29	2.68e-09	0.5	<1E-50	0.25	0.000721	0.19	0.0017	0.31	5.09e-10	0.21	2.93e-06	0.12	0.061
CPGI8938	12	130388216	130388198	130388234		0.36	<1E-50	0.18	0.0133	0.17	0.00536	0.28	1.29e-08	0.38	1.4e-11	0.3	4.93e-05	0.27	8.19e-06	0.27	4.66e-08	0.19	2.67e-05	0.27	1.13e-05
CPGI6647	11	67479236	67479104	67479369		0.38	<1E-50	0.19	0.00941	0.33	5.48e-08	0.19	0.000171	0.41	3.23e-13	0.25	0.000723	0.31	2.16e-07	0.24	2.42e-06	0.14	0.00173	0.25	5.86e-05
CPGI7981	12	52408970	52408906	52409033		0.32	<1E-50	0.21	0.00373	0.25	5.9e-05	0.27	3.87e-08	0.43	1.33e-14	0.32	1.44e-05	0.18	0.00261	0.33	1.84e-11	0.19	1.7e-05	0.1	0.103
CPGI7549	12	6729659	6729600	6729718		0.39	<1E-50	0	0.959	0.16	0.0103	0.28	1.85e-08	0.52	<1E-50	0.43	3.96e-09	0.31	1.98e-07	0.36	2.68e-13	0.15	0.000626	0.06	0.372
CPGI28668	3	170303634	170303540	170303721		0.33	<1E-50	0.27	0.000127	0.14	0.0236	0.29	6.93e-09	0.44	2.66e-15	0.22	0.00386	0.29	1.17e-06	0.19	0.000115	0.19	2.18e-05	0.29	2.5e-06
CPGI3285	1	229568037	229567560	229568467		0.34	<1E-50	0.28	6.22e-05	0.12	0.0563	0.27	7.11e-08	0.49	<1E-50	0.2	0.00702	0.29	8.04e-07	0.21	2.43e-05	0.19	3.11e-05	0.23	0.000191
CPGI32843	6	28227182	28227068	28227482		0.43	<1E-50	0.19	0.00722	0.17	0.00604	0.29	2.73e-09	0.37	7.94e-11	0.39	1.69e-07	0.36	1.31e-09	0.18	0.000475	0.15	0.000936	0.12	0.0657
CPGI2263	1	147782330	147782116	147782472		0.3	2.22e-15	0.26	0.000283	0.23	0.000217	0.23	3.17e-06	0.24	2.15e-05	0.37	7.17e-07	0.27	6.75e-06	0.36	3.36e-13	0.27	1.23e-09	0.12	0.0578
CPGI8939	12	130388977	130388748	130389138		0.35	<1E-50	0.19	0.00753	0.16	0.0118	0.3	1.12e-09	0.4	7.04e-13	0.26	0.000567	0.29	1.49e-06	0.25	8.8e-07	0.2	8.68e-06	0.25	7.74e-05
CPGI8605	12	113013366	113013215	113013494		0.39	<1E-50	0.29	3.43e-05	0.22	0.00046	0.23	3.9e-06	0.49	<1E-50	0.25	0.000855	0.24	6.09e-05	0.28	2.75e-08	0	0.927	0.22	0.000405
CPGI33209	6	42893085	42892994	42893167		0.46	<1E-50	0.2	0.00578	0.24	0.000108	0.27	6.84e-08	0.52	<1E-50	0.29	0.000137	0.16	0.0096	0.34	6.21e-12	0.12	0.0102	0.02	0.718
CPGI28679	3	172166066	172165517	172166517		0.43	<1E-50	0.26	0.000223	0.14	0.0277	0.32	6.96e-11	0.44	2.66e-15	0.18	0.0158	0.34	1.04e-08	0.32	4.89e-11	0.06	0.212	0.16	0.0105
CPGI23883	2	229046247	229045958	229046515		0.21	8.03e-08	0.27	0.000173	0.2	0.00115	0.31	1.98e-10	0.49	<1E-50	0.22	0.00378	0.29	1.52e-06	0.11	0.0299	0.22	9.5e-07	0.3	1.66e-06
CPGI31676	5	138730834	138730783	138730886		0.32	<1E-50	0.25	0.00039	0.24	0.000109	0.15	0.00284	0.47	<1E-50	0.32	1.38e-05	0.14	0.0197	0.27	6.2e-08	0.21	4.4e-06	0.15	0.0203
CPGI28982	4	380180	379900	380396		0.43	<1E-50	0.17	0.0187	0.13	0.0346	0.27	4.79e-08	0.44	1.11e-15	0.23	0.00238	0.35	2.95e-09	0.17	0.000945	0.26	1.12e-08	0.19	0.00293
CPGI6554	11	66188469	66188203	66188745		0.29	2.62e-14	0.26	0.000202	0.11	0.0806	0.33	1.75e-11	0.45	<1E-50	0.18	0.0166	0.32	5.78e-08	0.19	0.000143	0.15	0.000817	0.3	8.55e-07
CPGI17665	18	55019937	55019708	55020324		0.4	<1E-50	0.17	0.0179	0.16	0.00935	0.32	1.02e-10	0.39	3.57e-12	0.24	0.00135	0.31	1.25e-07	0.2	4.61e-05	0.14	0.00146	0.26	2.1e-05
CPGI8937	12	130387841	130387821	130387861		0.34	<1E-50	0.16	0.0248	0.16	0.0108	0.28	9.9e-09	0.37	8.36e-11	0.33	1.16e-05	0.26	1.27e-05	0.26	1.51e-07	0.23	2.87e-07	0.24	0.000157
CPGI34117	6	166581060	166580460	166581538		0.29	5.15e-14	0.27	0.000109	0.3	1.01e-06	0.34	3.01e-12	0.38	6.32e-12	0.2	0.0091	0.21	0.000385	0.17	0.000901	0.15	0.00086	0.28	4.79e-06
CPGI21188	19	52222525	52222431	52222698		0.39	<1E-50	0.18	0.0136	0.1	0.0993	0.28	1.37e-08	0.47	<1E-50	0.23	0.00269	0.34	4.56e-09	0.1	0.0555	0.21	2.4e-06	0.2	0.00169
CPGI10492	14	60973885	60973773	60974039		0.32	<1E-50	0.15	0.0372	0.16	0.0127	0.34	2.23e-12	0.43	1.09e-14	0.21	0.00666	0.4	4.37e-12	0.2	7.11e-05	0.12	0.00708	0.19	0.00282
CPGI21613	2	468203	467891	468413		0.37	<1E-50	0.3	2.71e-05	0.11	0.0728	0.25	3.16e-07	0.45	<1E-50	0.22	0.00423	0.31	1.92e-07	0.18	0.000479	0.23	1.85e-07	0.11	0.0818
CPGI20548	19	42600278			cg18397073	0.31	4.44e-16	0.16	0.0242	0.25	6.84e-05	0.19	0.000156	0.47	<1E-50	0.33	1.18e-05	0.12	0.0554	0.39	4.44e-16	0.27	1.2e-09	0.13	0.0437
CPGI28513	3	147109582	147109426	147109784		0.23	3.8e-09	0.19	0.00814	0.13	0.0403	0.29	3.17e-09	0.43	5.77e-15	0.4	5.5e-08	0.37	2.97e-10	0.21	3.5e-05	0.16	0.000536	0.11	0.0735
CPGI19999	19	24154668	24154607	24154730		0.26	9.51e-12	0.23	0.00136	0.15	0.0191	0.33	2.52e-11	0.39	5.49e-12	0.33	9.25e-06	0.21	0.000624	0.28	1.84e-08	0.15	0.000882	0.28	5.61e-06
CPGI21271	19	54481649	54481467	54481859		0.35	<1E-50	0.15	0.0396	0.13	0.0358	0.29	7.45e-09	0.41	2.15e-13	0.22	0.00397	0.34	5.39e-09	0.17	0.000656	0.17	0.000139	0.26	2.38e-05
CPGI3115	1	221067910	221067662	221068171		0.33	<1E-50	0.27	0.000114	0.2	0.00128	0.2	5.39e-05	0.43	1.78e-14	0.31	4.14e-05	0.23	0.000158	0.26	1.6e-07	0.18	4.93e-05	0.14	0.0282
CPGI10608	14	70014778	70014548	70014974		0.35	<1E-50	0.33	2.9e-06	0.3	9.77e-07	0.18	0.000294	0.49	<1E-50	0.27	0.000409	0.11	0.06	0.15	0.00299	0.12	0.00595	0.16	0.0121
CPGI8641	12	113916598	113916473	113916664		0.38	<1E-50	0.12	0.108	0.19	0.00184	0.41	<1E-50	0.43	5.33e-15	0.12	0.109	0.34	7.79e-09	0.1	0.0589	0.21	2.65e-06	0.26	2.47e-05
CPGI39025	9	99639641	99639590	99639692		0.38	<1E-50	0.24	0.000783	0.15	0.0139	0.24	1.7e-06	0.34	2.46e-09	0.23	0.00187	0.36	4.44e-10	0.36	1.92e-13	0.01	0.91	0.12	0.0544
CPGI4970	10	124902450	124902349	124902546		0.37	<1E-50	0.21	0.0033	0.22	0.000317	0.26	1.81e-07	0.41	1.79e-13	0.22	0.00387	0.27	5.7e-06	0.23	3.4e-06	0.09	0.0549	0.24	9.49e-05
CPGI16293	17	58216356	58216297	58216415		0.41	<1E-50	0.23	0.00128	0.13	0.0357	0.27	5.01e-08	0.48	<1E-50	0.16	0.0399	0.25	2.61e-05	0.26	2.37e-07	0.22	6.97e-07	0.16	0.0105
CPGI29357	4	6247668	6247571	6247830		0.37	<1E-50	0.18	0.0114	0.15	0.015	0.35	7.23e-13	0.36	1.2e-10	0.3	5.43e-05	0.35	2.4e-09	0.04	0.45	0.21	3.52e-06	0.15	0.0197
CPGI6096	11	47611925	47611780	47612070		0.4	<1E-50	0.22	0.00165	0.21	0.000835	-0.05	0.331	0.43	1.64e-14	0.39	1.66e-07	0.24	4.35e-05	0.28	2.88e-08	0.23	2.43e-07	0.06	0.304
CPGI9760	13	100642944	100642775	100643087		0.35	<1E-50	0.21	0.00315	0.27	9.09e-06	0.14	0.00486	0.41	1.09e-13	0.35	1.66e-06	0.28	2.48e-06	0.27	7.72e-08	0.1	0.033	0.16	0.0105
CPGI719	1	16553415	16553327	16553549		0.28	6.36e-13	0.21	0.00356	0.1	0.112	0.3	8.83e-10	0.48	<1E-50	0.24	0.00128	0.28	1.85e-06	0.25	4.03e-07	0.2	6.91e-06	0.1	0.127
CPGI1755	1	63795756	63795435	63795970		0.38	<1E-50	0.24	0.000734	0.2	0.00134	0.31	5.07e-10	0.42	2.66e-14	0.25	0.000978	0.25	2.09e-05	0.25	4.07e-07	0.01	0.765	0.19	0.00249
CPGI10451	14	57284290	57284096	57284528		0.36	<1E-50	0.21	0.00303	0.21	0.000746	0.24	1.16e-06	0.3	1.66e-07	0.21	0.00519	0.36	1.22e-09	0.31	3.33e-10	0.1	0.0286	0.21	0.000742
CPGI34801	7	8482229	8481994	8482614		0.38	<1E-50	0.26	0.000259	0.04	0.5	0.3	1.73e-09	0.33	3.76e-09	0.21	0.00506	0.34	5.75e-09	0.25	5.05e-07	0.15	0.000854	0.24	8.23e-05
CPGI7909	12	49730133	49730055	49730211		0.3	4.88e-15	0.26	0.000226	0.28	7.71e-06	0.2	6.96e-05	0.34	1.23e-09	0.34	5.98e-06	0.24	8.18e-05	0.42	<1E-50	0.08	0.0881	0.12	0.0489
CPGI16089	17	46825119	46824915	46825371		0.36	<1E-50	0.18	0.0111	0.19	0.003	0.32	9.67e-11	0.45	4.44e-16	0.2	0.00707	0.32	9.21e-08	0.25	5.7e-07	0.1	0.029	0.13	0.0411
CPGI31930	5	145722696	145722468	145722909		0.26	4.23e-11	0.28	9.04e-05	0.15	0.014	0.35	3.49e-13	0.4	5.26e-13	0.15	0.0544	0.28	1.91e-06	0.18	0.000252	0.12	0.0082	0.3	1.25e-06
CPGI35907	7	121940434	121940216	121940647		0.34	<1E-50	0.19	0.00643	0.17	0.00801	0.22	1.22e-05	0.36	1.55e-10	0.23	0.00247	0.27	4.95e-06	0.29	3.09e-09	0.21	2.17e-06	0.25	4.84e-05
CPGI31842	5	140734859	140734721	140735027		0.38	<1E-50	0.16	0.0242	0.19	0.00254	0.36	1.63e-13	0.32	1.37e-08	0.19	0.0113	0.28	2.04e-06	0.24	1.39e-06	0.1	0.0277	0.22	0.000501
CPGI19111	19	7795298	7794952	7795619		0.35	<1E-50	0.24	0.000771	0.29	2.23e-06	0.32	3.79e-11	0.48	<1E-50	0.09	0.235	0.24	4.82e-05	0.14	0.0066	0.15	0.000638	0.25	6.08e-05
CPGI21270	19	54466601	54466441	54466724		0.34	<1E-50	0.18	0.0106	0.16	0.00944	0.25	3.64e-07	0.45	4.44e-16	0.25	0.00114	0.25	2.16e-05	0.15	0.00319	0.15	0.000891	0.25	6.28e-05
CPGI18293	19	1152119	1152022	1152189		0.22	7.96e-09	0.26	0.000189	0.23	0.000254	0.2	7.68e-05	0.26	7.13e-06	0.43	4.94e-09	0.22	0.000267	0.26	2.68e-07	0.13	0.00302	0.27	9.51e-06
CPGI8649	12	114846306	114845868	114846503		0.34	<1E-50	0.2	0.00505	0.19	0.00273	0.31	5.61e-10	0.45	4.44e-16	0.23	0.00187	0.35	1.65e-09	0.15	0.00264	0.12	0.00875	0.15	0.0174
CPGI1924	1	91192225	91191583	91192803		0.28	4.72e-13	0.23	0.00128	0.24	0.000104	0.33	8.88e-12	0.46	<1E-50	0.29	0.000111	0.26	1.26e-05	0.15	0.00218	0.05	0.287	0.13	0.0335
CPGI19204	19	9609196	9608947	9609342		0.38	<1E-50	0.2	0.00462	0.23	0.000235	0.43	<1E-50	0.28	1.2e-06	0.15	0.0487	0.39	2.5e-11	0.13	0.0111	0.01	0.832	0.23	0.000182
CPGI28518	3	147114379	147114352	147114406		0.33	<1E-50	0.28	5.43e-05	0.09	0.159	0.25	2.72e-07	0.5	<1E-50	0.14	0.0764	0.36	6.41e-10	0.31	5.6e-10	0.09	0.0434	0.01	0.843
CPGI5548	11	1974212	1974132	1974332		0.24	8.41e-10	0.19	0.00714	0.33	6.22e-08	0.31	2.28e-10	0.27	1.78e-06	0.29	0.000122	0.24	4.2e-05	0.33	3.82e-11	0.13	0.00307	0.18	0.00487
CPGI9894	13	112721803	112721325	112722333		0.37	<1E-50	0.23	0.00121	0.18	0.00328	0.14	0.00578	0.4	5.85e-13	0.15	0.0484	0.25	1.88e-05	0.24	2.21e-06	0.21	4.6e-06	0.27	1.09e-05
CPGI28517	3	147113781	147113700	147113918		0.32	<1E-50	0.25	0.000492	0.2	0.00178	0.25	4.28e-07	0.48	<1E-50	0.11	0.165	0.36	1.19e-09	0.28	2.02e-08	0.11	0.0167	0.04	0.553
CPGI8909	12	127211342	127211262	127211421		0.31	1.78e-15	0.07	0.304	0.13	0.0342	0.29	2.51e-09	0.49	<1E-50	0.21	0.00631	0.32	7.82e-08	0.14	0.00419	0.23	4.87e-07	0.23	0.000194
CPGI20377	19	39755078	39754974	39755181		0.4	<1E-50	0.22	0.00157	0.21	0.000684	0.23	5.87e-06	0.32	1.62e-08	0.26	0.000488	0.22	0.000281	0.21	3.51e-05	0.18	6.8e-05	0.23	0.000181
CPGI3787	10	23461458	23461301	23461580		0.33	<1E-50	0.24	0.000626	0.21	0.00101	0.35	7.02e-13	0.42	2.86e-14	0.16	0.0309	0.28	1.87e-06	0.15	0.00293	0.16	0.000432	0.17	0.00616
CPGI37941	8	144241202	144240945	144241434		0.3	3.55e-15	0.23	0.0013	0.17	0.007	0.23	2.97e-06	0.49	<1E-50	0.27	0.000271	0.14	0.0243	0.19	0.000148	0.22	8.39e-07	0.23	0.000207
CPGI3960	10	43393936	43393728	43394116		0.39	<1E-50	0.31	1.11e-05	0.17	0.00711	0.33	2.56e-11	0.36	2.05e-10	0.2	0.00895	0.27	7.16e-06	0.13	0.00959	0.13	0.00291	0.23	0.000279
CPGI10445	14	57265414	57265268	57265560		0.32	<1E-50	0.23	0.00105	0.23	0.000274	0.21	2.96e-05	0.33	3.77e-09	0.32	1.88e-05	0.32	3.83e-08	0.32	1.18e-10	0.03	0.455	0.18	0.00502
CPGI7681	12	22094581	22093960	22095330		0.33	<1E-50	0.23	0.000969	0.24	0.00011	0.19	0.000142	0.28	1.22e-06	0.18	0.0203	0.28	2.02e-06	0.3	8.75e-10	0.16	0.000552	0.31	3.98e-07
CPGI36436	7	156813244	156812806	156813602		0.34	<1E-50	0.25	0.000548	0.23	0.000271	0.24	8.04e-07	0.46	<1E-50	0.16	0.0316	0.24	6.64e-05	0.25	5.76e-07	0.09	0.0499	0.24	0.00014
CPGI5927	11	32452454	32452187	32452608		0.3	3.11e-15	0.27	0.000162	0.17	0.00804	0.24	1.21e-06	0.35	6.17e-10	0.32	2.15e-05	0.25	3.51e-05	0.27	4.09e-08	0.24	5.01e-08	0.08	0.214
CPGI30305	4	156129713	156129169	156130206		0.23	1.91e-09	0.26	0.00032	0.27	1.01e-05	0.33	8.07e-12	0.33	3.6e-09	0.19	0.0121	0.23	0.000103	0.17	0.000822	0.21	3.58e-06	0.26	2.74e-05
CPGI34923	7	27148103	27148002	27148204		0.4	<1E-50	0.21	0.0027	0.23	0.000235	0.2	5.11e-05	0.26	4.89e-06	0.25	0.00103	0.28	2.86e-06	0.35	6.24e-13	0.23	2.64e-07	0.04	0.515
CPGI3841	10	28030961	28030398	28031385		0.22	1.17e-08	0.32	5.01e-06	0.31	3.37e-07	0.2	7.68e-05	0.37	4.2e-11	0.13	0.0927	0.31	2.34e-07	0.41	<1E-50	0.08	0.0902	0.1	0.116
CPGI23407	2	176936520	176936377	176936808		0.34	<1E-50	0.21	0.00349	0.08	0.183	0.23	2.57e-06	0.39	2.03e-12	0.2	0.00904	0.35	4.03e-09	0.31	6.47e-10	0.11	0.0128	0.2	0.00115
CPGI1304	1	38230824	38230769	38230887		0.39	<1E-50	0.21	0.00398	0.27	1.73e-05	0.25	3.73e-07	0.42	7.93e-14	0.2	0.00808	0.26	9.66e-06	0.1	0.0381	0.17	0.00018	0.24	0.000139
CPGI7531	12	6438930			cg21341592	0.28	6.45e-13	0.17	0.0178	0.37	1e-09	0.29	2.17e-09	0.28	6.76e-07	0.16	0.0375	0.32	7.73e-08	0.28	2.97e-08	0.06	0.217	0.25	7.29e-05
CPGI19410	19	12624466			cg22637867	0.31	1.11e-15	0.15	0.0354	0.11	0.0827	0.28	1.05e-08	0.34	2.33e-09	0.35	3.13e-06	0.4	6.99e-12	0.23	4.19e-06	0.13	0.00545	0.11	0.0847
CPGI29132	4	1399295	1399135	1399516		0.37	<1E-50	0.18	0.0103	0.14	0.0276	0.27	6.41e-08	0.46	<1E-50	0.2	0.00984	0.29	1.42e-06	0.14	0.00458	0.19	2.66e-05	0.25	7.79e-05
CPGI38219	8	145938630	145938564	145938697		0.36	<1E-50	0.15	0.0386	0.09	0.172	0.31	2.07e-10	0.42	7.17e-14	0.13	0.0833	0.36	1.25e-09	0.22	1.65e-05	0.26	6.81e-09	0.12	0.0518
CPGI7587	12	8025600	8025394	8025861		0.43	<1E-50	0.15	0.0319	0.15	0.0143	0.31	2.02e-10	0.42	3.31e-14	0.23	0.00222	0.32	6.3e-08	0.17	0.000701	0.09	0.0405	0.14	0.0211
CPGI21268	19	54412939	54412885	54412993		0.3	4.44e-15	0.15	0.0403	0.25	5.98e-05	0.32	8.2e-11	0.37	4.81e-11	0.16	0.0334	0.33	2.54e-08	0.12	0.0218	0.2	6.63e-06	0.27	1.12e-05
CPGI11736	15	53087345	53087232	53087487		0.34	<1E-50	0.24	0.000638	0.19	0.00206	0.3	1.39e-09	0.38	1.34e-11	0.14	0.0705	0.34	1.09e-08	0.23	4.25e-06	0.15	0.00119	0.18	0.0035
CPGI19397	19	12306072	12305854	12306303		0.27	5.36e-12	0.28	8.02e-05	0.03	0.682	0.24	1.05e-06	0.43	1.73e-14	0.27	0.000279	0.36	8.26e-10	0.25	8.2e-07	0.19	2.19e-05	0.09	0.153
CPGI28510	3	147077465	147077127	147077671		0.28	2.98e-13	0.27	0.000148	0.22	0.000347	0.26	9.23e-08	0.43	4e-15	0.35	1.96e-06	0.33	1.98e-08	0.11	0.0329	0.09	0.0609	0.12	0.0551
CPGI1368	1	40598802	40598648	40599011		0.24	5.06e-10	0.3	1.85e-05	0.18	0.00338	0.27	5.98e-08	0.48	<1E-50	0.26	0.000534	0.32	3.96e-08	0.2	5.28e-05	0.22	1.36e-06	0.05	0.431
CPGI19976	19	22715428	22715300	22715575		0.28	6.14e-13	0.21	0.00319	0.15	0.0142	0.36	7.55e-14	0.26	5.08e-06	0.18	0.0178	0.35	3.88e-09	0.13	0.0105	0.24	8.53e-08	0.29	3e-06
CPGI30033	4	111555265	111554966	111555503		0.29	2.26e-14	0.21	0.00321	0.11	0.0938	0.18	0.000245	0.48	<1E-50	0.26	0.000582	0.34	4.72e-09	0.31	2.91e-10	0.18	0.000102	0.13	0.0379
CPGI28667	3	170303127	170303045	170303190		0.3	1.2e-14	0.28	9.73e-05	0.18	0.00412	0.3	1.09e-09	0.39	2.53e-12	0.18	0.015	0.26	1.65e-05	0.17	0.000736	0.13	0.00543	0.24	8.33e-05
CPGI13757	16	50707908	50707795	50708021		0.43	<1E-50	0.18	0.0114	0.16	0.0128	0.31	1.69e-10	0.35	4.14e-10	0.36	1.01e-06	0.16	0.00756	0.17	0.000598	0.16	0.000358	0.16	0.0128
CPGI20614	19	44278484	44278274	44278628		0.29	3.49e-14	0.02	0.831	0.25	7.39e-05	0.24	1.29e-06	0.55	<1E-50	0.21	0.00504	0.07	0.232	0.25	4.72e-07	0.39	<1E-50	0.12	0.0594
CPGI13188	16	6070029	6069731	6070292		0.35	<1E-50	0.17	0.02	0.2	0.00105	0.3	1.66e-09	0.41	1.67e-13	0.26	0.000511	0.13	0.0285	0.13	0.00761	0.16	0.000258	0.26	2.33e-05
CPGI31108	5	63257756	63257499	63257885		0.28	4.27e-13	0.16	0.0275	0.19	0.00227	0.3	1.86e-09	0.4	7.82e-13	0.19	0.0109	0.28	3.49e-06	0.12	0.014	0.2	5.3e-06	0.32	1.52e-07
CPGI9335	13	28502550	28502461	28502630		0.28	1.46e-13	0.17	0.0145	0.01	0.924	0.27	2.77e-08	0.39	3.81e-12	0.29	0.000113	0.33	1.68e-08	0.19	0.000142	0.18	7.15e-05	0.25	5.11e-05
CPGI29721	4	56659949	56659770	56660143		0.4	<1E-50	0.21	0.0035	0.14	0.0282	0.3	1.39e-09	0.2	0.000393	0.34	6.17e-06	0.25	2.32e-05	0.37	7.24e-14	0.07	0.108	0.1	0.106
CPGI32036	5	158523907			cg22586996	0.26	3.1e-11	0.16	0.0274	0.22	0.00051	0.15	0.0033	0.52	<1E-50	0.29	9.51e-05	0.26	9.63e-06	0.26	1.1e-07	0.23	2.33e-07	0.06	0.314
CPGI36182	7	149112360	149112318	149112402		0.35	<1E-50	0.09	0.211	0.09	0.144	0.28	2.13e-08	0.49	<1E-50	0.36	1.54e-06	0.3	3.63e-07	0.18	0.000415	0.11	0.0159	0.09	0.164
CPGI34931	7	27179322	27179161	27179432		0.3	5.33e-15	0.06	0.442	0.09	0.164	0.26	1.16e-07	0.21	0.000228	0.25	0.000881	0.25	2.46e-05	0.43	<1E-50	0.35	2.22e-15	0.21	0.000689
CPGI5902	11	31827838	31827757	31827920		0.3	4.88e-15	0.38	3.33e-08	0.23	0.000157	0.18	0.000237	0.46	<1E-50	0.11	0.145	0.27	4.36e-06	0.19	0.000193	0.01	0.775	0.21	0.000931
CPGI28343	3	129693973	129693370	129694683		0.29	2.26e-14	0.23	0.00103	0.15	0.018	0.25	4.27e-07	0.51	<1E-50	0.17	0.0292	0.26	1.52e-05	0.3	1.49e-09	0.15	0.00118	0.13	0.0445
CPGI25979	21	46706864	46706759	46707012		0.18	4.53e-06	0.19	0.00647	0.21	0.000693	0.33	1.4e-11	0.39	3.41e-12	0.3	6.3e-05	0.24	8.14e-05	0.23	4.7e-06	0.23	3.82e-07	0.21	0.00101
CPGI1286	1	37499495	37499309	37499649		0.26	1.37e-11	0.3	2.41e-05	0.21	0.000561	0.28	1.38e-08	0.46	<1E-50	0.18	0.0177	0.14	0.0218	0.17	0.000538	0.21	3.22e-06	0.19	0.00267
CPGI9195	13	20716599	20716432	20716728		0.42	<1E-50	0.18	0.0132	0.12	0.0484	0.29	3.94e-09	0.38	6.49e-12	0.28	0.000187	0.24	5.84e-05	0.24	2.27e-06	-0.09	0.0469	0.22	0.000498
CPGI20224	19	36485333	36485282	36485360		0.34	<1E-50	0.17	0.0147	0.26	3.72e-05	0.14	0.00485	0.54	<1E-50	0.21	0.00579	0.26	1.83e-05	0.25	6.09e-07	0.06	0.179	0.15	0.0195
CPGI37682	8	105479063	105478683	105479318		0.36	<1E-50	0.19	0.00685	0.21	0.00073	0.31	3.13e-10	0.37	5.16e-11	0.14	0.0592	0.29	7.4e-07	0.17	0.000616	0.19	1.56e-05	0.15	0.0181
CPGI31977	5	150326110	150325954	150326193		0.38	<1E-50	0.14	0.0516	0.21	0.000699	0.27	6.77e-08	0.31	3.93e-08	0.2	0.01	0.39	1.47e-11	0.09	0.0703	0.25	2.61e-08	0.19	0.00191
CPGI38218	8	145925821	145925419	145926089		0.27	4.04e-12	0.31	9.47e-06	0.13	0.0316	0.01	0.803	0.45	4.44e-16	0.29	0.000132	0.28	2.63e-06	0.25	6.77e-07	0.24	5.01e-08	0.22	0.000553
CPGI36336	7	153585368			cg07811198	0.26	4.19e-11	0.13	0.077	0.18	0.00365	0.39	8.88e-16	0.26	8.03e-06	0.2	0.00699	0.34	5.79e-09	0.01	0.881	0.27	9.13e-10	0.29	3.29e-06
CPGI19044	19	6659977	6659899	6660075		0.32	<1E-50	0.18	0.00987	0.25	6.82e-05	0.19	0.000197	0.47	<1E-50	0.3	5.71e-05	0.1	0.0902	0.24	1.29e-06	0.2	5.46e-06	0.15	0.0209
CPGI17664	18	54789073	54788969	54789193		0.35	<1E-50	0.19	0.00654	0.23	0.000216	0.32	4.32e-11	0.41	3.46e-13	0.32	1.5e-05	0.29	9.13e-07	0.13	0.0124	0.17	0.000193	0.03	0.641
CPGI33534	6	99290510	99290284	99290737		0.26	1.99e-11	0.22	0.00165	0.26	3.15e-05	0.2	5.48e-05	0.49	<1E-50	0.22	0.00404	0.3	4.1e-07	0.18	0.000351	0.13	0.00396	0.18	0.00521
CPGI37787	8	132052851	132052702	132052942		0.37	<1E-50	0.27	0.000169	0.08	0.23	0.24	2.08e-06	0.41	1.88e-13	0.22	0.00339	0.12	0.0537	0.28	2.93e-08	0.14	0.00204	0.28	5.94e-06
CPGI11932	15	68122035	68121931	68122139		0.39	<1E-50	0.27	0.000105	0.16	0.0106	0.05	0.277	0.46	<1E-50	0.19	0.0118	0.21	0.000412	0.33	3.14e-11	0.09	0.0521	0.24	0.000112
CPGI8910	12	127212472	127212416	127212528		0.29	7.75e-14	0.18	0.0144	0.14	0.0311	0.24	8.17e-07	0.47	<1E-50	0.2	0.00938	0.29	1.27e-06	0.2	6.07e-05	0.19	2.02e-05	0.22	0.000517
CPGI36844	8	11555354	11555178	11555548		0.22	1.09e-08	0.22	0.00201	0.22	0.000356	0.23	4.07e-06	0.42	6.08e-14	0.38	1.94e-07	0.21	0.000425	0.15	0.00227	0.11	0.0177	0.24	8.94e-05
CPGI21470	19	57351948	57351322	57352269		0.21	5.04e-08	0.32	7.14e-06	0.1	0.13	0.31	5.12e-10	0.38	2.26e-11	0.12	0.106	0.36	9.52e-10	0.16	0.0017	0.18	7.33e-05	0.24	9.85e-05
CPGI1747	1	63784728	63784454	63785003		0.35	<1E-50	0.29	2.91e-05	0.14	0.0219	0.28	8.42e-09	0.34	1.11e-09	0.2	0.0098	0.38	9.36e-11	0.25	3.87e-07	0.07	0.117	0.14	0.0229
CPGI22704	2	98963302	98962900	98963768		0.33	<1E-50	0.3	2.19e-05	0.14	0.024	0.28	1.64e-08	0.37	6.43e-11	0.14	0.0621	0.21	0.000334	0.19	0.000138	0.16	0.000437	0.24	0.000101
CPGI4879	10	118899329	118899288	118899407		0.34	<1E-50	0.11	0.124	0.18	0.00398	0.27	4.3e-08	0.39	2.25e-12	0.18	0.0184	0.24	6.43e-05	0.22	9.44e-06	0.21	3.8e-06	0.23	0.000163
CPGI1942	1	92946160	92946132	92946187		0.37	<1E-50	0.18	0.0109	0.2	0.00113	-0.06	0.238	0.51	<1E-50	0.34	3.82e-06	0.11	0.0623	0.37	7.24e-14	0.3	1.3e-11	0.11	0.0886
CPGI19412	19	12666317			cg24932585	0.38	<1E-50	0.21	0.00391	0.07	0.235	0.27	7.7e-08	0.36	1.93e-10	0.33	1.14e-05	0.34	1.03e-08	0.25	7.35e-07	0.13	0.00504	0.09	0.17
CPGI8045	12	54321451	54321302	54321653		0.29	4.8e-14	0.06	0.385	0.25	6.64e-05	0.31	1.69e-10	0.4	1.45e-12	0.21	0.00453	0.36	4.74e-10	0.17	0.000936	0.14	0.00176	0.22	0.000554
CPGI5915	11	31841772	31841524	31841980		0.36	<1E-50	0.21	0.00272	0.21	0.00087	0.22	1.25e-05	0.48	<1E-50	0.2	0.00892	0.32	7.15e-08	0.14	0.00437	0.13	0.00412	0.14	0.0303
CPGI8656	12	114885268	114885161	114885372		0.31	1.55e-15	0.25	0.00053	0.3	1.3e-06	0.21	1.62e-05	0.4	6.7e-13	0.11	0.142	0.24	6.45e-05	0.16	0.00111	0.15	0.00106	0.24	0.00013
CPGI1737	1	62660696	62660556	62660861		0.38	<1E-50	0.23	0.00111	0.22	0.000494	0.27	4.39e-08	0.34	2.21e-09	0.27	0.000345	0.33	3.22e-08	0.28	1.01e-08	0	0.931	0.11	0.0884
CPGI8232	12	63543831			cg04827692	0.31	2e-15	0.31	7.6e-06	0.18	0.00439	0.27	7.58e-08	0.29	3.92e-07	0.23	0.00272	0.41	1.24e-12	0.1	0.0592	0.09	0.0563	0.16	0.00955
CPGI1600	1	50884422	50884242	50884544		0.26	3.1e-11	0.16	0.0236	0.21	0.000666	0.21	3.81e-05	0.51	<1E-50	0.15	0.0507	0.34	5.12e-09	0.16	0.00167	0.15	0.00128	0.2	0.00124
CPGI30515	4	188916781	188916668	188916875		0.31	4.44e-16	0.21	0.00317	0.26	3.87e-05	0.22	1.17e-05	0.4	6.23e-13	0.2	0.00912	0.29	1.17e-06	0.09	0.0627	0.19	2.51e-05	0.23	0.000192
CPGI24635	20	25062350	25062254	25062447		0.37	<1E-50	0.27	0.000115	0.07	0.242	0.19	0.0002	0.43	1.62e-14	0.25	0.000749	0.21	0.000432	0.27	4.52e-08	0.13	0.00313	0.22	0.000482
CPGI13187	16	6069166	6069019	6069399		0.34	<1E-50	0.25	0.000364	0.29	2.26e-06	0.24	1.16e-06	0.4	5.89e-13	0.2	0.0101	0.02	0.68	0.18	0.000276	0.19	2.06e-05	0.22	0.000319
CPGI4576	10	101282796	101282726	101282883		0.31	6.66e-16	0.29	5.22e-05	0.31	7.12e-07	0.29	4.4e-09	0.48	<1E-50	0.09	0.232	0.12	0.0426	0.14	0.00731	0.31	1.54e-12	-0.03	0.604
CPGI19272	19	10463855	10463831	10463879		0.1	0.00796	0.12	0.106	0.21	0.000607	0.15	0.00278	0.45	4.44e-16	0.43	3.43e-09	0.32	3.57e-08	0.06	0.263	0.27	1.37e-09	0.17	0.00735
CPGI21207	19	52956822	52956657	52957180		0.29	6e-14	0.28	6.93e-05	0.17	0.0054	0.34	6.94e-12	0.27	1.96e-06	0.16	0.0334	0.33	1.54e-08	0.06	0.261	0.22	5.67e-07	0.26	2.93e-05
CPGI21189	19	52223099			cg08065657	0.34	<1E-50	0.24	0.000629	0.09	0.156	0.24	1.78e-06	0.44	1.33e-15	0.1	0.202	0.37	3.38e-10	0.21	2.73e-05	0.16	0.000597	0.18	0.00325
CPGI21466	19	57183134	57183016	57183268		0.3	4.44e-15	0.23	0.00135	0.14	0.0313	0.31	1.51e-10	0.45	2.22e-16	0.1	0.175	0.37	1.78e-10	0.06	0.201	0.19	1.99e-05	0.22	0.000526
CPGI32093	5	170743743	170743459	170744027		0.31	2.22e-16	0.21	0.00259	0.13	0.0349	0.26	9.73e-08	0.45	2.22e-16	0.14	0.0592	0.31	9.99e-08	0.17	0.000599	0.04	0.363	0.22	0.000351
CPGI25099	20	54579112	54578898	54579355		0.26	4.28e-11	0.2	0.00546	0.12	0.0607	0.31	5.28e-10	0.34	1.36e-09	0.23	0.00221	0.28	2.9e-06	0.2	4.75e-05	0.22	1.47e-06	0.27	1.49e-05
CPGI37880	8	142528850	142528745	142528956		0.33	<1E-50	0.24	0.00068	0.18	0.00393	0.32	3.45e-11	0.39	4.08e-12	0.13	0.0952	0.27	6.04e-06	0.08	0.132	0.17	0.000136	0.27	1.47e-05
CPGI32037	5	158524337	158524270	158524404		0.31	4.44e-16	0.25	0.000525	0.27	1.23e-05	0.05	0.329	0.46	<1E-50	0.31	3.45e-05	0.21	0.00055	0.24	1.75e-06	0.2	1.05e-05	0.03	0.601
CPGI32853	6	28753995	28753940	28754086		0.34	<1E-50	0.19	0.00789	0.17	0.00539	0.27	4.49e-08	0.4	9.78e-13	0.23	0.00266	0.28	1.85e-06	0.16	0.00151	0.11	0.0144	0.22	0.000538
CPGI2258	1	147718542	147718157	147718914		0.35	<1E-50	0.2	0.00543	0.18	0.00482	0.3	1.27e-09	0.42	7.77e-14	0.33	7.9e-06	0.25	2.48e-05	0.15	0.00323	0.16	0.000405	0.09	0.166
CPGI7316	11	128694317	128694101	128694679		0.23	3.02e-09	0.24	0.000922	0.17	0.0067	0.2	6.75e-05	0.48	<1E-50	0.14	0.0595	0.14	0.0174	0.22	9.04e-06	0.25	2.88e-08	0.27	1.81e-05
CPGI20999	19	49841409	49841252	49841517		0.41	<1E-50	0.19	0.00943	0.15	0.0179	0.23	2.9e-06	0.39	5.33e-12	0.25	0.000975	0.19	0.00149	0.21	4.22e-05	0.2	6.99e-06	0.15	0.0159
CPGI28349	3	130236032	130236027	130236037		0.27	3.37e-12	0.22	0.00239	0.19	0.00222	0.3	1.4e-09	0.4	4.48e-13	0.2	0.00752	0.16	0.00827	0.16	0.00162	0.2	5.47e-06	0.26	2.36e-05
CPGI2196	1	120906047			cg05659741	0.33	<1E-50	0.19	0.00773	0.18	0.00501	0.16	0.00136	0.46	<1E-50	0.27	0.000382	0.08	0.18	0.23	5.99e-06	0.33	1.49e-13	0.05	0.437
CPGI29616	4	41875620	41875470	41875784		0.25	1.91e-10	0.21	0.00362	0.17	0.00842	0.31	2.15e-10	0.33	3.39e-09	0.4	3.54e-08	0.31	1.82e-07	0.09	0.0917	0.08	0.0807	0.14	0.0213
CPGI28588	3	156009159	156009008	156009319		0.28	4.86e-13	0.22	0.00205	0.22	0.000496	0.33	9.07e-12	0.28	1.22e-06	0.22	0.00375	0.15	0.0116	0.28	2.02e-08	0.06	0.195	0.36	5.19e-09
CPGI37581	8	97169982	97169764	97170364		0.31	8.88e-16	0.21	0.00322	0.27	1.41e-05	0.2	5.92e-05	0.46	<1E-50	0.22	0.00319	0.17	0.00601	0.25	8.21e-07	0.1	0.0224	0.17	0.00854
CPGI38135	8	145559878	145559792	145559963		0.33	<1E-50	0.18	0.014	0.26	2.44e-05	0.23	4.52e-06	0.39	1.9e-12	0.18	0.0151	0.25	3.14e-05	0.13	0.00977	0.13	0.00564	0.32	1.65e-07
CPGI8640	12	113914209	113913695	113914611		0.32	<1E-50	0.22	0.00211	0.2	0.00126	0.27	6.59e-08	0.48	<1E-50	0.15	0.0457	0.17	0.00428	0.19	0.000118	0.16	0.000584	0.15	0.0157
CPGI22606	2	91874106	91873998	91874214		0.35	<1E-50	0.12	0.0997	0.13	0.0341	0.25	5.28e-07	0.31	2.93e-08	0.22	0.00316	0.29	7.03e-07	0.12	0.0156	0.28	2.42e-10	0.25	5.01e-05
CPGI2537	1	156818973	156818749	156819191		0.31	1.33e-15	0.25	0.000444	0.21	0.000846	0.15	0.00229	0.41	3.17e-13	0.25	0.00107	0.2	0.000689	0.37	5.73e-14	0.05	0.261	0.17	0.00686
CPGI11360	15	27113390	27113322	27113459		0.25	9.48e-11	0.19	0.00668	0.18	0.00382	0.28	2.4e-08	0.38	8.31e-12	0.29	9.19e-05	0.25	2.07e-05	0.19	0.000161	0.09	0.0434	0.27	1.47e-05
CPGI37376	8	65286426	65286244	65286632		0.33	<1E-50	0.14	0.0437	0.13	0.0333	0.36	7.06e-14	0.29	2.83e-07	0.22	0.00394	0.36	7.2e-10	0.03	0.54	0.15	0.000857	0.25	8.2e-05
CPGI2298	1	149333133	149333124	149333142		0.28	2.51e-13	0.13	0.0733	0.13	0.0463	0.3	7.11e-10	0.41	1.13e-13	0.32	1.85e-05	0.28	3.29e-06	0.26	2.96e-07	0.03	0.479	0.26	3.23e-05
CPGI2264	1	147789854	147789747	147789973		0.36	<1E-50	0.14	0.0479	0.15	0.0152	0.31	3.38e-10	0.27	3.25e-06	0.38	3.25e-07	0.26	1.07e-05	0.17	0.000852	0.32	8.06e-13	0	0.983
CPGI17774	18	70535925			cg21922574	0.34	<1E-50	0.17	0.0159	0.22	0.000412	0.24	9.99e-07	0.2	0.000417	0.2	0.00883	0.36	9.81e-10	0.22	1.74e-05	0.15	0.00102	0.26	2.96e-05
CPGI34802	7	8483476	8483249	8483710		0.36	<1E-50	0.23	0.00126	0.02	0.734	0.36	7.26e-14	0.31	3.52e-08	0.17	0.0221	0.37	4.1e-10	0.21	1.84e-05	0.08	0.0735	0.2	0.00134
CPGI14945	17	5019532	5019056	5019840		0.35	<1E-50	0.19	0.00689	0.15	0.0147	0.06	0.227	0.44	3.11e-15	0.39	1.26e-07	0.13	0.0273	0.25	4.96e-07	0.15	0.000642	0.13	0.0349
CPGI3791	10	23463726	23463706	23463746		0.38	<1E-50	0.24	0.000749	0.11	0.0776	0.26	1.34e-07	0.39	6.15e-12	0.21	0.00528	0.23	0.00013	0.18	0.00044	0.11	0.0193	0.23	0.000208
CPGI15583	17	34820486	34820190	34820712		0.3	1.6e-14	0.16	0.0295	0.16	0.0104	0.28	2.51e-08	0.35	3.54e-10	0.16	0.0406	0.22	0.000263	0.19	0.000155	0.21	2.63e-06	0.31	3.75e-07
CPGI39307	9	124989291	124989241	124989337		0.36	<1E-50	0.35	6.85e-07	0.34	2.54e-08	0.02	0.662	0.45	4.44e-16	0.17	0.0256	0.1	0.0829	0.23	5.18e-06	0.24	5.85e-08	0	0.989
CPGI4606	10	102279563	102279330	102279703		0.27	2.76e-12	0.01	0.94	0.16	0.0101	0.35	6.37e-13	0.47	<1E-50	0.21	0.00545	0.27	5.42e-06	0.14	0.00423	0.22	6.71e-07	0.23	0.000271
CPGI36335	7	153584666	153584416	153584873		0.33	<1E-50	0.16	0.0238	0.05	0.41	0.31	4.46e-10	0.36	1.73e-10	0.14	0.0627	0.33	2.69e-08	0.16	0.00107	0.25	1.87e-08	0.21	0.000595
CPGI30230	4	147561781	147561669	147561900		0.37	<1E-50	0.24	0.000716	0.1	0.112	0.29	3.47e-09	0.33	3.4e-09	0.22	0.00376	0.3	2.97e-07	0.24	1.92e-06	0.08	0.0874	0.17	0.00736
CPGI837	1	20692936	20692812	20693027		0.24	3.2e-10	0.09	0.201	0.32	1.78e-07	0.33	1.33e-11	0.37	4.99e-11	0.2	0.00778	0.19	0.00205	0.17	0.000587	0.13	0.00324	0.25	8.17e-05
CPGI23414	2	176947988	176947764	176948343		0.32	<1E-50	0.21	0.00344	0.14	0.0309	0.26	1.66e-07	0.43	4.22e-15	0.16	0.041	0.29	8.03e-07	0.16	0.00194	0.15	0.000663	0.2	0.00129
CPGI29356	4	6247215			cg11115235	0.35	<1E-50	0.18	0.0109	0.23	0.000259	0.25	3.58e-07	0.29	5.38e-07	0.27	0.000308	0.34	5.66e-09	0.13	0.0119	0.19	3.1e-05	0.13	0.0452
CPGI39348	9	127265260	127265171	127265348		0.22	7.01e-09	0.22	0.00182	0.25	4.76e-05	0.13	0.00942	0.49	<1E-50	0.33	6.72e-06	0.14	0.0204	0.08	0.114	0.26	8.12e-09	0.14	0.0285
CPGI10447	14	57276348	57275967	57276789		0.33	<1E-50	0.15	0.0417	0.15	0.016	0.31	1.5e-10	0.32	1.57e-08	0.24	0.00125	0.39	2.12e-11	0.1	0.055	0.12	0.0081	0.17	0.00775
CPGI33724	6	117584698	117584596	117584815		0.34	<1E-50	0.19	0.00851	0.1	0.117	0.25	4.14e-07	0.42	4.02e-14	0.24	0.00167	0.4	5.92e-12	0.18	0.00039	0.11	0.0113	0.18	0.00477
CPGI25351	20	61703878	61703735	61704021		0.33	<1E-50	0.22	0.00225	0.13	0.0419	0.22	1.14e-05	0.37	2.69e-11	0.14	0.0712	0.23	0.000146	0.27	6.72e-08	0.1	0.0294	0.29	2.13e-06
CPGI8707	12	119418701	119418622	119418804		0.29	3e-14	0.23	0.00112	0.25	4.97e-05	0.26	2.12e-07	0.45	4.44e-16	0.16	0.0397	0.12	0.0537	0.18	0.000254	0.14	0.00159	0.27	1.94e-05
CPGI16086	17	46804321	46804239	46804414		0.38	<1E-50	0.23	0.000964	0.13	0.0319	0.21	2.8e-05	0.39	5.07e-12	0.34	4.9e-06	0.24	6.91e-05	0.26	2.11e-07	0.02	0.587	0.12	0.0558
CPGI16085	17	46802922	46802871	46803008		0.32	<1E-50	0.24	0.000673	0.12	0.0526	0.21	2e-05	0.4	5.72e-13	0.27	0.00031	0.27	6.31e-06	0.26	1.6e-07	0.07	0.121	0.14	0.0263
CPGI18000	18	77548049			cg17039236	0.33	<1E-50	0.24	0.000573	0.11	0.0739	0.14	0.00586	0.42	6.71e-14	0.21	0.0051	0.29	1.3e-06	0.21	2.88e-05	0.13	0.00292	0.22	0.000368
CPGI4065	10	50604479	50604330	50604569		0.33	<1E-50	0.22	0.00219	0.15	0.0147	0.28	8.92e-09	0.35	3.73e-10	0.23	0.00234	0.31	1.01e-07	0.2	5.33e-05	-0.02	0.68	0.15	0.0169
CPGI29554	4	37245851	37245254	37246280		0.24	1.22e-09	0.18	0.0101	0.27	1.32e-05	0.16	0.00165	0.4	3.88e-13	0.27	0.000315	0.23	0.000108	0.16	0.0019	0.16	0.000307	0.27	1.3e-05
CPGI8442	12	101603746	101603453	101603932		0.15	0.000144	0.2	0.00548	0.26	3.63e-05	0.29	2.57e-09	0.48	<1E-50	0.17	0.0266	0.12	0.047	0.17	0.001	0.22	9.88e-07	0.23	0.000214
CPGI13910	16	62070153	62069806	62070365		0.23	1.49e-09	0.21	0.00403	0.13	0.0375	0.39	8.88e-16	0.34	1.88e-09	0.27	0.000272	0.04	0.534	0.21	1.83e-05	0.23	1.92e-07	0.26	3.4e-05
CPGI17579	18	44777910	44777736	44778083		0.29	8.73e-14	0.17	0.0205	0.17	0.0069	0.36	1.76e-13	0.3	8.86e-08	0.16	0.0336	0.28	2.16e-06	0.15	0.0026	0.18	4.83e-05	0.22	0.000462
CPGI9683	13	95357758	95357638	95357832		0.16	3.74e-05	0.23	0.00104	0.16	0.0117	0.25	2.87e-07	0.39	1.92e-12	0.21	0.00559	0.31	1.5e-07	0.21	2.31e-05	0.11	0.0129	0.24	0.000125
CPGI28409	3	137480758	137480671	137480853		0.21	7.47e-08	0.23	0.00142	0.1	0.117	0.28	1.87e-08	0.37	3.31e-11	0.22	0.00341	0.32	8.58e-08	0.21	2.32e-05	0.17	0.000144	0.23	0.000221
CPGI882	1	22141263	22141014	22141400		0.38	<1E-50	0.21	0.00321	0.19	0.00254	0.27	5.48e-08	0.36	2.54e-10	0.25	0.00102	0.24	4.62e-05	0.28	2.71e-08	-0.12	0.00798	0.27	1.04e-05
CPGI8650	12	114847274	114846849	114847641		0.27	1.32e-12	0.17	0.0152	0.21	0.000971	0.3	1.08e-09	0.38	1.74e-11	0.19	0.0106	0.34	5.67e-09	0.19	0.000107	0.1	0.0241	0.2	0.00135
CPGI15082	17	7906927	7906847	7907007		0.29	3.6e-14	0.27	0.000129	0.23	0.000259	0.1	0.0494	0.48	<1E-50	0.24	0.00121	0.05	0.37	0.19	0.000162	0.31	1.38e-12	0.12	0.0513
CPGI8642	12	113917602	113917395	113917994		0.31	4.44e-16	0.19	0.00938	0.23	0.000186	0.37	3.11e-14	0.37	4.28e-11	0.12	0.103	0.23	9.85e-05	0.06	0.218	0.11	0.0152	0.24	0.000134
CPGI8694	12	117799038	117798627	117799447		0.31	8.88e-16	0.2	0.0044	0.21	0.00093	0.26	1.65e-07	0.43	8.22e-15	0.15	0.0487	0.02	0.725	0.22	1.28e-05	0.16	0.000344	0.29	3.88e-06
CPGI3792	10	23480766	23480730	23480803		0.33	<1E-50	0.36	2.19e-07	0.1	0.104	0.22	7.35e-06	0.39	2.48e-12	0.22	0.00305	0.14	0.0173	0.17	0.000662	0.16	0.000264	0.25	4.44e-05
CPGI30617	5	562328	562315	562341		0.38	<1E-50	0.24	0.000596	0.07	0.296	0.25	7.54e-07	0.23	4.33e-05	0.26	0.000469	0.24	4.66e-05	0.26	1.56e-07	0.11	0.0135	0.22	0.000352
CPGI28512	3	147108880	147108843	147108916		0.35	<1E-50	0.2	0.00579	0.05	0.437	0.26	1.36e-07	0.43	5.77e-15	0.33	1.18e-05	0.26	1.43e-05	0.17	0.000648	0.18	4.49e-05	0.1	0.103
CPGI13596	16	31235776	31235535	31236039		0.34	<1E-50	0.23	0.0011	0.2	0.00137	0.31	2.36e-10	0.29	3.15e-07	0.33	1.11e-05	0.19	0.00119	0.23	3.49e-06	0.15	0.000644	0.01	0.906
CPGI21521	19	58545363	58545122	58545837		0.22	1.38e-08	0.29	2.9e-05	0.09	0.163	0.27	3.14e-08	0.44	1.33e-15	0.12	0.117	0.32	5.31e-08	0.07	0.169	0.24	8.43e-08	0.27	1.04e-05
CPGI34118	6	166582263	166581929	166582585		0.27	5.89e-12	0.25	0.000469	0.27	1.05e-05	0.26	2.42e-07	0.42	5.68e-14	0.15	0.0557	0.15	0.0101	0.24	1.21e-06	0.08	0.0808	0.23	0.000186
CPGI31444	5	115297867	115297690	115298079		0.33	<1E-50	0.21	0.00351	0.16	0.0119	0.24	1.47e-06	0.44	2.22e-15	0.1	0.186	0.22	0.000289	0.21	2.18e-05	0.19	3.89e-05	0.22	0.000423
CPGI9762	13	100649968	100649800	100650073		0.38	<1E-50	0.15	0.0389	0.1	0.115	0.2	6.03e-05	0.31	4.38e-08	0.41	3.11e-08	0.27	7.71e-06	0.3	9.48e-10	0.01	0.886	0.09	0.152
CPGI8502	12	106974705	106974429	106974935		0.31	8.88e-16	0.24	0.000799	0.28	6.44e-06	0.26	2.56e-07	0.48	<1E-50	0.07	0.357	0.22	0.000195	0.24	2.53e-06	0.07	0.139	0.21	0.000578
CPGI2297	1	149287289	149287076	149287547		0.34	<1E-50	0.14	0.0447	0.13	0.0396	0.28	1.45e-08	0.28	7.71e-07	0.33	1.15e-05	0.33	3.03e-08	0.19	0.000106	0.12	0.00934	0.2	0.00147
CPGI34800	7	8475198			cg02124383	0.29	6.24e-14	0.22	0.00183	0.16	0.0111	0.23	4.31e-06	0.36	1.67e-10	0.14	0.0575	0.29	1.16e-06	0.24	2.15e-06	0.15	0.000603	0.22	0.000517
CPGI7465	12	2862126	2861914	2862360		0.32	<1E-50	0.26	0.000318	0.3	7.8e-07	0.34	4.75e-12	0.12	0.0391	0.06	0.472	0.13	0.0334	0.23	4.22e-06	0.17	0.000145	0.32	2.85e-07
CPGI9336	13	28503223	28503060	28503373		0.31	1.33e-15	0.24	0.000927	0.03	0.613	0.19	0.000121	0.39	3.65e-12	0.27	0.000411	0.31	2.24e-07	0.28	1.47e-08	0.12	0.00845	0.16	0.0106
CPGI28511	3	147108512			cg26790247	0.38	<1E-50	0.27	0.000102	0.06	0.309	0.25	4.01e-07	0.38	6.31e-12	0.23	0.0024	0.29	1.37e-06	0.24	2.47e-06	0.02	0.74	0.15	0.0185
CPGI23429	2	176981164	176980837	176981422		0.32	<1E-50	0.28	5.49e-05	0.13	0.0367	0.2	6.25e-05	0.36	1.85e-10	0.2	0.00917	0.22	0.000221	0.25	8.84e-07	0.21	3.19e-06	0.13	0.0427
CPGI20376	19	39739136	39739058	39739215		0.3	5.77e-15	0.1	0.145	0.23	0.000189	0.3	2.1e-09	0.4	8.3e-13	0.27	0.000362	0.24	6.02e-05	0.2	8.13e-05	0.21	3.08e-06	0.01	0.878
CPGI4012	10	45923111	45922877	45923374		0.29	2.2e-14	0.02	0.79	0.2	0.00153	0.23	2.89e-06	0.34	2.59e-09	0.26	0.000681	0.19	0.00123	0.3	7.56e-10	0.34	4.66e-15	0.04	0.545
CPGI21239	19	53811823	53811704	53811940		0.31	2.22e-16	0.22	0.00178	0.15	0.0187	0.4	<1E-50	0.35	7.97e-10	0.15	0.0551	0.34	5.4e-09	0.1	0.0518	0.18	7.72e-05	0.14	0.0274
CPGI34577	7	2472908	2472814	2473003		0.36	<1E-50	0.11	0.132	0.23	0.000201	0.28	1.23e-08	0.34	3.13e-09	0.36	7.99e-07	0.2	0.000729	0.26	1.13e-07	0.08	0.0919	0.09	0.133
CPGI33920	6	146755672	146755494	146755900		0.23	2.35e-09	0.18	0.0101	0.1	0.111	0.25	3.34e-07	0.38	1.77e-11	0.29	0.000108	0.18	0.0022	0.14	0.00459	0.2	1.17e-05	0.31	5.35e-07
CPGI2311	1	149718661	149718651	149718671		0.26	2.41e-11	0.14	0.0564	0.12	0.0654	0.3	1.25e-09	0.34	1.39e-09	0.34	6.55e-06	0.27	4.29e-06	0.28	1.13e-08	-0.02	0.66	0.24	0.000161
CPGI22274	2	63286000	63285950	63286049		0.34	<1E-50	0.16	0.0219	0.24	9.31e-05	0.18	0.00035	0.28	9.66e-07	0.23	0.00264	0.38	1e-10	0.22	7.66e-06	0.06	0.222	0.17	0.00817
CPGI3795	10	23484193	23484025	23484326		0.33	<1E-50	0.27	0.000162	0.1	0.115	0.26	1.9e-07	0.35	5.23e-10	0.25	0.000899	0.28	2.31e-06	0.23	3.51e-06	0.11	0.0181	0.09	0.159
CPGI18584	19	2291660	2291373	2291872		0.29	2.02e-14	0.27	0.000114	0.29	2.64e-06	0.09	0.0843	0.57	<1E-50	0.13	0.0788	-0.03	0.621	0.19	0.000164	0.33	1.11e-13	0.01	0.851
CPGI21503	19	58220419	58220295	58220516		0.34	<1E-50	0.27	0.000111	0.09	0.162	0.25	7.32e-07	0.49	<1E-50	0.32	2.23e-05	0.31	2.27e-07	0.19	0.000192	-0.03	0.543	0.09	0.14
CPGI23791	2	220196655	220196530	220196755		0.3	4e-15	0.24	0.00089	0.24	0.000132	0.36	3.19e-13	0.35	9.04e-10	0.16	0.0394	0.15	0.0104	0.11	0.0229	0.15	0.00094	0.23	0.000228
CPGI34921	7	27146344	27146237	27146445		0.31	6.66e-16	0.06	0.422	0.21	0.000829	0.17	0.000749	0.21	0.000211	0.28	0.000194	0.27	7.44e-06	0.39	1.78e-15	0.34	2.22e-14	0.1	0.121
CPGI19594	19	15121594	15121591	15121596		0.28	2.06e-13	0.19	0.00713	0.19	0.0028	0.23	5.77e-06	0.37	4.95e-11	0.15	0.0555	0.26	1.26e-05	0.18	0.000269	0.19	3.31e-05	0.24	0.000111
CPGI13362	16	22825922	22825621	22826243		0.2	1.73e-07	0.33	2.9e-06	0.14	0.0312	0.13	0.00719	0.47	<1E-50	0.21	0.00572	0.24	6.83e-05	0.06	0.253	0.23	1.71e-07	0.24	0.000111
CPGI31846	5	140744321	140744076	140744556		0.32	<1E-50	0.16	0.0281	0.14	0.0251	0.32	4.8e-11	0.33	4.56e-09	0.12	0.117	0.35	2.09e-09	0.19	0.000137	0.19	3.32e-05	0.14	0.0252
CPGI1604	1	50886905	50886782	50886969		0.27	1.79e-12	0.19	0.00645	0.11	0.0749	0.26	1.32e-07	0.49	<1E-50	0.13	0.0773	0.29	8.39e-07	0.17	0.000721	0.21	2.02e-06	0.21	0.00074
CPGI29139	4	1407783	1407592	1407989		0.37	<1E-50	0.11	0.121	0.14	0.0283	0.21	2.01e-05	0.46	<1E-50	0.12	0.105	0.18	0.0021	0.16	0.00141	0.2	5.63e-06	0.28	5.28e-06
CPGI3116	1	221068925	221068794	221069136		0.21	9.43e-08	0.26	0.000188	0.17	0.00559	0.23	5.27e-06	0.51	<1E-50	0.24	0.00167	0.2	0.00069	0.17	0.000581	0.18	7.53e-05	0.08	0.218
CPGI19034	19	6475902			cg11599981	0.32	<1E-50	0.28	6.94e-05	0.26	2.85e-05	0	0.961	0.54	<1E-50	0.38	1.79e-07	0	0.935	0.16	0.002	0.21	3.54e-06	0.1	0.101
CPGI36754	8	4849460	4849399	4849522		0.32	<1E-50	0.14	0.0456	0.2	0.00114	0.16	0.0019	0.45	4.44e-16	0.18	0.0152	0.25	3.92e-05	0.17	0.000869	0.19	2.31e-05	0.19	0.00309
CPGI35189	7	50467921			cg08250918	0.34	<1E-50	0.12	0.0824	0.26	3.13e-05	0.21	3.42e-05	0.45	4.44e-16	0.18	0.0155	0.17	0.00544	0.25	5.64e-07	0.15	0.000661	0.13	0.0361
CPGI21269	19	54445420	54445377	54445463		0.25	8.42e-11	0.26	0.000271	0.13	0.0372	0.26	1.15e-07	0.42	7.06e-14	0.18	0.0173	0.36	1.26e-09	0.06	0.267	0.09	0.0393	0.2	0.00132
CPGI31830	5	140683599	140683196	140683772		0.35	<1E-50	0.08	0.285	0.19	0.00185	0.4	<1E-50	0.4	9.59e-13	0.05	0.516	0.31	1.7e-07	0.13	0.0113	0.2	1.2e-05	0.11	0.0788
CPGI2536	1	156815333	156814901	156815774		0.37	<1E-50	0.27	0.00017	0.2	0.00103	0.18	0.000411	0.36	1.64e-10	0.19	0.0123	0.24	5.22e-05	0.27	9.44e-08	0.04	0.331	0.08	0.223
CPGI31107	5	63257009	63256926	63257092		0.36	<1E-50	0.14	0.0433	0.11	0.0934	0.35	1.06e-12	0.34	1.33e-09	0.26	0.000693	0.28	2.81e-06	0.13	0.00753	0.17	0.000125	0.1	0.109
CPGI38576	9	37002685			cg13482308	0.35	<1E-50	0.18	0.00991	0.06	0.339	0.14	0.00542	0.41	1.59e-13	0.23	0.00203	0.29	1.09e-06	0.31	5.3e-10	0.17	0.00015	0.08	0.183
CPGI31231	5	76933185	76932955	76933375		0.29	1.31e-13	0.13	0.08	0.3	1.12e-06	0.33	2.18e-11	0.33	5.45e-09	0.16	0.0414	0.35	3.4e-09	0.15	0.00262	0.01	0.838	0.26	2.12e-05
CPGI30800	5	3590996	3590820	3591171		0.17	9.02e-06	0.23	0.00145	0.18	0.00482	0.29	7.34e-09	0.35	8.8e-10	0.27	0.00026	0.21	0.000409	0.21	1.91e-05	0.15	0.000694	0.17	0.00646
CPGI2278	1	148760922	148760921	148760923		0.2	4.78e-07	0.18	0.0117	0.24	0.000111	0.23	2.5e-06	0.25	1.84e-05	0.32	1.3e-05	0.32	5.63e-08	0.15	0.00305	0.14	0.00168	0.25	4.28e-05
CPGI20382	19	39799087	39799037	39799137		0.35	<1E-50	0.16	0.0241	0.17	0.00726	0.1	0.0558	0.45	2.22e-16	0.38	2.24e-07	0.15	0.0126	0.09	0.0876	0.24	1.19e-07	0.21	0.000892
CPGI3717	10	15761850	15761498	15762091		0.23	3.15e-09	0.26	0.000251	0.19	0.002	0.21	1.83e-05	0.39	5.83e-12	0.21	0.00525	0.14	0.024	0.19	0.000206	0.15	0.00093	0.31	5.6e-07
CPGI34836	7	19184956	19184950	19184961		0.26	1.81e-11	0.24	0.000618	0.06	0.371	0.26	1.47e-07	0.4	8.9e-13	0.22	0.00309	0.3	2.68e-07	0.15	0.00401	0.2	5.74e-06	0.18	0.00379
CPGI8917	12	128751521	128751460	128751582		0.36	<1E-50	0.19	0.00679	0.17	0.00805	0.2	4.63e-05	0.35	3.07e-10	0.24	0.0016	0.13	0.034	0.26	2.26e-07	0.16	0.000303	0.19	0.00203
CPGI17703	18	56887354	56887194	56887651		0.22	8.68e-09	0.26	0.000227	0.21	0.00058	0.33	2.37e-11	0.3	1.33e-07	0.22	0.00415	0.24	5.22e-05	0.06	0.271	0.15	0.000802	0.23	0.000167
CPGI19980	19	22806426	22806184	22806647		0.31	8.88e-16	0.07	0.309	0.14	0.0249	0.33	1.12e-11	0.39	6.21e-12	0.26	0.000645	0.24	5.02e-05	0.12	0.0139	0.26	5.86e-09	0.19	0.00294
CPGI23108	2	132218639			cg00910715	0.36	<1E-50	0.19	0.00944	0.08	0.23	0.24	1.83e-06	0.38	7.22e-12	0.25	0.00096	0.24	7.2e-05	0.29	3.38e-09	0.16	0.000519	0.11	0.0894
CPGI8914	12	127940681	127940483	127940906		0.27	3.88e-12	0.22	0.00178	0.11	0.0761	0.34	1.8e-12	0.36	1.51e-10	0.16	0.0316	0.21	0.000459	0.14	0.00688	0.19	3.04e-05	0.28	8.09e-06
CPGI9887	13	112711754	112711380	112712009		0.38	<1E-50	0.26	0.000299	0.15	0.0202	0.3	1.79e-09	0.38	7.84e-12	0.19	0.0125	0.23	8.49e-05	0.18	0.000427	0.02	0.689	0.2	0.00128
CPGI3790	10	23463182	23463015	23463377		0.33	<1E-50	0.22	0.0023	0.1	0.0981	0.26	2.39e-07	0.43	4e-15	0.18	0.0197	0.18	0.00252	0.16	0.0019	0.1	0.022	0.29	2.3e-06
CPGI1921	1	91185284	91185157	91185441		0.31	8.88e-16	0.2	0.00424	0.1	0.125	0.29	4.53e-09	0.41	2.11e-13	0.3	6.82e-05	0.34	9.15e-09	0.13	0.0085	0.11	0.0199	0.05	0.415
CPGI33535	6	99291502	99291343	99291677		0.28	2.53e-13	0.14	0.059	0.26	3.91e-05	0.19	0.000101	0.44	8.88e-16	0.25	0.00102	0.2	0.000739	0.24	2.55e-06	0.04	0.333	0.21	0.000745
CPGI19971	19	22444605	22444509	22444714		0.35	<1E-50	0.03	0.704	0.15	0.0198	0.33	9.19e-12	0.36	1.12e-10	0.29	0.000107	0.32	5.27e-08	0.01	0.792	0.15	0.00107	0.21	0.000801
CPGI38388	9	17907090	17907018	17907163		0.28	3.53e-13	0.19	0.00711	0.26	2.79e-05	0.24	2.22e-06	0.36	1.01e-10	0.13	0.0976	0.18	0.00287	0.22	1.05e-05	0.15	0.00105	0.3	1.55e-06
CPGI8655	12	114881768	114881676	114881844		0.25	4.84e-11	0.17	0.0147	0.26	3.92e-05	0.34	4.12e-12	0.36	1.16e-10	0.16	0.0398	0.32	7.6e-08	0.07	0.183	0.12	0.00612	0.24	0.000142
CPGI30208	4	145566889	145566441	145567373		0.17	8.79e-06	0.27	0.000125	0.24	8.94e-05	0.12	0.013	0.41	1.41e-13	0.21	0.00461	0.02	0.711	0.27	4.82e-08	0.29	3.28e-11	0.22	0.000403
CPGI31173	5	72678306	72678193	72678420		0.29	4.57e-14	0.24	0.000752	0.18	0.00319	0.3	2.14e-09	0.37	5.97e-11	0.22	0.00311	0.38	3.92e-11	0.17	0.00088	0.04	0.429	0.12	0.0501
CPGI21537	19	58716018	58716004	58716032		0.3	5.33e-15	0.06	0.429	0.1	0.13	0.3	7.69e-10	0.32	1.72e-08	0.31	3.97e-05	0.29	7.68e-07	0.27	6.93e-08	0.18	9.39e-05	0.15	0.0179
CPGI37007	8	23567495	23567310	23567658		0.24	1.14e-09	0.2	0.00476	0.19	0.00266	0.27	3.07e-08	0.37	2.61e-11	0.2	0.00731	0.29	1.53e-06	0.19	0.00011	0.15	0.000902	0.14	0.0272
CPGI29118	4	1303656	1303491	1303768		0.34	<1E-50	0.11	0.117	0.19	0.00285	0.17	0.000495	0.39	3.95e-12	0.06	0.46	0.28	3.06e-06	0.36	8.84e-14	0.16	0.000478	0.18	0.0047
CPGI2312	1	149719498	149719461	149719536		0.21	5.55e-08	0.23	0.0013	0.23	0.000263	0.22	1.59e-05	0.41	1.14e-13	0.34	3.53e-06	0.29	6.73e-07	0.1	0.0396	-0.02	0.733	0.23	0.000214
CPGI37315	8	57026402	57026301	57026502		0.29	7.13e-14	0.31	1.11e-05	0.14	0.0227	0.18	0.000326	0.35	3.16e-10	0.2	0.00954	0.26	1.2e-05	0.14	0.00511	0.18	4.62e-05	0.22	0.00044
CPGI1821	1	75596017	75595919	75596161		0.35	<1E-50	0.18	0.00973	0.1	0.108	0.27	5.6e-08	0.34	3.17e-09	0.19	0.0114	0.29	1.37e-06	0.19	0.000127	0.12	0.00996	0.24	0.000133
CPGI2059	1	110611495	110610899	110612044		0.27	3.48e-12	0.21	0.00259	0.21	0.000654	0.28	1.42e-08	0.41	2.42e-13	0.24	0.00177	0.29	1.4e-06	0.22	1.24e-05	0.07	0.106	0.06	0.36
CPGI1943	1	92947096	92946700	92947588		0.32	<1E-50	0.18	0.0122	0.23	0.000234	0	0.988	0.53	<1E-50	0.2	0.00843	0.11	0.0753	0.24	2.11e-06	0.33	4.91e-14	0.13	0.0448
CPGI23223	2	155555011	155554688	155555414		0.21	6e-08	0.18	0.0101	0.24	0.000146	0.31	1.6e-10	0.42	2.71e-14	0.13	0.092	0.25	2.32e-05	0.16	0.00162	0.08	0.0729	0.27	1.82e-05
CPGI20241	19	36736438	36736272	36736565		0.19	7.97e-07	0.22	0.00241	0.17	0.0082	0.24	8.53e-07	0.41	2.36e-13	0.2	0.00947	0.32	7.65e-08	0.26	2.06e-07	-0.01	0.748	0.25	5.13e-05
CPGI6732	11	69831915	69831572	69832232		0.28	2.01e-13	0.12	0.109	0.12	0.0611	0.06	0.233	0.46	<1E-50	0.29	9.2e-05	0.16	0.00957	0.25	5.02e-07	0.2	5.82e-06	0.24	0.000128
CPGI3797	10	23488335	23488272	23488398		0.29	4.57e-14	0.24	0.000638	0.25	4.03e-05	0.27	2.7e-08	0.34	1.16e-09	0.11	0.153	0.16	0.0091	0.16	0.0012	0.15	0.000611	0.23	0.000206
CPGI25668	21	34397719	34397654	34397784		0.23	2.85e-09	0.17	0.0164	0.2	0.00113	0.27	6.88e-08	0.37	4.72e-11	0.22	0.003	0.24	5.83e-05	0.13	0.00983	0.19	1.48e-05	0.21	0.00102
CPGI8316	12	75601588	75601465	75601711		0.33	<1E-50	0.19	0.00909	0.09	0.163	0.28	1.93e-08	0.38	1.39e-11	0.19	0.0112	0.37	3.18e-10	0.23	5.95e-06	0.12	0.00652	0.14	0.0255
CPGI28527	3	147139184			cg03363161	0.34	<1E-50	0.28	5.49e-05	0.09	0.151	0.23	3.35e-06	0.38	8.95e-12	0.27	0.000391	0.26	1.22e-05	0.23	4.21e-06	0.06	0.174	0.1	0.114
CPGI17576	18	44774009	44773985	44774054		0.39	<1E-50	0.1	0.152	0.09	0.163	0.29	3.78e-09	0.34	1.92e-09	0.15	0.0451	0.26	1.57e-05	0.17	0.000747	0.25	1.8e-08	0.2	0.00149
CPGI2302	1	149400113	149399911	149400352		0.28	1.96e-13	0.25	0.000356	0.15	0.0134	0.3	1.2e-09	0.25	1.56e-05	0.28	0.00021	0.29	9.44e-07	0.21	3.38e-05	0.06	0.218	0.18	0.00507
CPGI17881	18	76737590	76737392	76737834		0.32	<1E-50	0.13	0.0691	0.22	0.000423	0.33	8.12e-12	0.28	1.16e-06	0.16	0.0352	0.37	2.76e-10	0.2	8.54e-05	0.05	0.306	0.21	0.000769
CPGI33671	6	110300104	110299618	110300573		0.25	5.5e-11	0.33	2.15e-06	0.27	1.58e-05	0.38	7.55e-15	0.34	2.89e-09	0.03	0.661	0.18	0.00252	0.12	0.0136	0.11	0.0141	0.28	8.7e-06
CPGI21546	19	58862080	58862063	58862089		0.16	3.32e-05	0.27	0.00018	0.23	0.000265	0.17	0.000702	0.48	<1E-50	0.23	0.00249	0.18	0.0028	0.25	4.92e-07	0.19	1.8e-05	0.05	0.399
CPGI21138	19	51171799	51171640	51171997		0.31	2.22e-16	0.23	0.00123	0.14	0.0257	0.28	2.23e-08	0.47	<1E-50	0.17	0.0248	0.1	0.0872	0.16	0.00119	0.18	4.18e-05	0.17	0.0073
CPGI30386	4	174448609	174448341	174448841		0.22	3.11e-08	0.2	0.00408	0.19	0.00211	0.23	2.4e-06	0.44	3.55e-15	0.31	3.94e-05	0.35	3.31e-09	0.12	0.0197	0.08	0.0853	0.12	0.055
CPGI3416	1	244094896	244094869	244094935		0.2	3.56e-07	0.21	0.00321	0.26	2.34e-05	0.2	4.59e-05	0.3	1.36e-07	0.31	4.3e-05	0.24	7.29e-05	0.13	0.00913	0.25	1.22e-08	0.16	0.0128
CPGI37619	8	99986964			cg14968543	0.44	<1E-50	0.32	5.38e-06	0.06	0.332	0.21	3.9e-05	0.3	1.1e-07	0.21	0.00552	0.36	9.67e-10	0.35	9.94e-13	-0.07	0.103	0.1	0.11
CPGI37789	8	132053792	132053773	132053823		0.31	8.88e-16	0.24	0.000819	0.07	0.259	0.26	9.51e-08	0.34	2.39e-09	0.19	0.0111	0.2	0.000628	0.27	9.78e-08	0.1	0.0251	0.27	1.52e-05
CPGI5928	11	32455292	32454964	32455735		0.26	1.07e-11	0.25	0.000355	0.2	0.00137	0.23	2.5e-06	0.3	1.22e-07	0.2	0.00996	0.28	3.15e-06	0.26	2.62e-07	0.12	0.00967	0.16	0.00988
CPGI7508	12	4919060	4918848	4919230		0.28	1.79e-13	0.21	0.00378	0.16	0.00966	0.24	8.22e-07	0.44	1.33e-15	0.16	0.0383	0.11	0.0708	0.19	0.000189	0.18	5.22e-05	0.27	1.77e-05
CPGI37299	8	55372111	55371829	55372392		0.35	<1E-50	0.23	0.00101	0.15	0.0184	0.26	1.48e-07	0.39	1.57e-12	0.18	0.0207	0.28	2.2e-06	0.14	0.00661	0.09	0.0454	0.15	0.0208
CPGI17704	18	56932188	56932082	56932314		0.3	4.22e-15	0.14	0.0507	0.17	0.00574	0.3	5.83e-10	0.42	7.68e-14	0.16	0.0385	0.25	3.31e-05	0.05	0.329	0.21	4.34e-06	0.23	0.000288
CPGI22465	2	74663548	74663416	74663698		0.4	<1E-50	0.11	0.125	0.29	2.16e-06	0.32	7.14e-11	0.39	2.44e-12	0.19	0.0126	0.25	2.81e-05	0.16	0.00132	0.03	0.51	0.08	0.228
CPGI22938	2	119616721	119616568	119616825		0.26	7.45e-12	0.26	0.000292	0.19	0.00284	0.15	0.00318	0.44	2.22e-15	0.15	0.052	0.23	0.000103	0.26	2.12e-07	0.2	1.23e-05	0.18	0.00465
CPGI32092	5	170742357	170742118	170742608		0.28	2.2e-13	0.22	0.00165	0.11	0.0685	0.24	1.99e-06	0.4	4.36e-13	0.14	0.0655	0.25	2.9e-05	0.19	0.000115	0.13	0.00315	0.25	6.2e-05
CPGI29852	4	81109888			cg01789499	0.27	4.5e-12	0.24	0.000916	0.13	0.0359	0.09	0.0646	0.47	<1E-50	0.33	6.88e-06	0.21	0.000368	0.27	3.23e-08	0.21	3.02e-06	0.02	0.757
CPGI17972	18	77398086			cg14453935	0.37	<1E-50	0.2	0.00618	0.22	0.000466	0.29	5.12e-09	0.26	4.04e-06	0.25	0.000933	0.33	1.83e-08	0.08	0.105	0.03	0.554	0.2	0.00142
CPGI33919	6	146350650	146350585	146350748		0.29	2.44e-14	0.17	0.0203	0.13	0.0408	0.37	5.91e-14	0.36	2.59e-10	0.17	0.023	0.29	6.66e-07	0.09	0.0625	0.15	0.00124	0.26	3.81e-05
CPGI22942	2	119915843	119915729	119916017		0.22	1.62e-08	0.23	0.00108	0.14	0.0242	0.14	0.00433	0.47	<1E-50	0.2	0.00965	0.15	0.0159	0.16	0.00204	0.21	2.97e-06	0.3	7.62e-07
CPGI23953	2	233251898	233251770	233252170		0.26	1.38e-11	0.26	0.000288	0.16	0.0121	0.18	0.000254	0.5	<1E-50	0.12	0.124	0.01	0.813	0.1	0.0402	0.32	2.73e-13	0.26	3.97e-05
CPGI33398	6	74009455			cg18080509	0.21	5.68e-08	0.25	0.000464	0.21	0.000814	0.35	6.17e-13	0.43	6.44e-15	0.28	0.000238	0.26	1.37e-05	0.16	0.00176	-0.02	0.586	0.07	0.241
CPGI11729	15	53079470	53079445	53079494		0.2	5.64e-07	0.33	2.98e-06	0.25	6.57e-05	0.26	1.95e-07	0.44	3.11e-15	0.14	0.0593	0.11	0.0653	0.07	0.169	0.1	0.0214	0.25	6.28e-05
CPGI37422	8	70947025	70946891	70947218		0.32	2.22e-16	0.18	0.0104	0.12	0.0517	0.3	1.27e-09	0.33	3.8e-09	0.22	0.00332	0.33	2.1e-08	0.2	9.35e-05	0.04	0.36	0.18	0.00483
CPGI23002	2	127782991	127782651	127783243		0.17	2.32e-05	0.3	2.66e-05	0.26	3.21e-05	0.26	1.06e-07	0.39	2.91e-12	0.23	0.00247	0.06	0.325	0.08	0.0969	0.21	1.87e-06	0.21	0.000699
CPGI37143	8	37823988	37823979	37823996		0.31	2e-15	0.22	0.00232	0.15	0.019	0.25	3.89e-07	0.36	1.63e-10	0.19	0.011	0.2	0.00103	0.2	9.92e-05	0.07	0.138	0.29	2.2e-06
CPGI31149	5	71015259	71014918	71015523		0.34	<1E-50	0.24	0.000847	0.12	0.0559	0.29	3.2e-09	0.38	7.96e-12	0.26	0.000624	0.21	0.000338	0.1	0.041	0.13	0.00565	0.19	0.0027
CPGI1292	1	38022593	38022466	38022718		0.27	4.75e-12	0.17	0.0184	0.16	0.0115	0.22	1.18e-05	0.52	<1E-50	0.18	0.0201	0.09	0.119	0.25	5.04e-07	0.34	1.35e-14	-0.01	0.874
CPGI34799	7	8474687	8474544	8474830		0.29	1.78e-14	0.21	0.00312	0.13	0.0465	0.36	1.07e-13	0.25	1.27e-05	0.17	0.0281	0.36	8.59e-10	0.26	1.96e-07	0.09	0.0563	0.17	0.00645
CPGI10495	14	60978018	60977856	60978161		0.3	9.77e-15	0.13	0.0653	0.19	0.00198	0.29	6.82e-09	0.4	7.36e-13	0.15	0.0417	0.26	9.47e-06	0.2	0.000102	0.11	0.0148	0.19	0.00313
CPGI32394	5	180100936	180100701	180101143		0.31	1.78e-15	0.25	0.000332	0.13	0.0342	0.25	4.25e-07	0.46	<1E-50	0.24	0.00127	0.11	0.0698	0.12	0.015	0.1	0.0249	0.27	1.03e-05
CPGI9597	13	58208350			cg07921625	0.32	<1E-50	0.2	0.0051	0.08	0.219	0.24	1.21e-06	0.34	2.21e-09	0.37	6.74e-07	0.34	5.06e-09	0.19	0.000198	0.08	0.0695	0.05	0.39
CPGI21467	19	57276784	57276642	57276917		0.22	1.09e-08	0.26	0.000294	0.1	0.102	0.29	7.47e-09	0.4	9.83e-13	0.11	0.153	0.3	4.01e-07	0.12	0.0189	0.24	1.3e-07	0.25	4.68e-05
CPGI16965	17	79615009	79614917	79615101		0.33	<1E-50	0.33	2.54e-06	0.22	0.000396	0.14	0.0053	0.38	1.18e-11	0.28	0.00017	0.07	0.278	0.24	1.36e-06	0.15	0.00119	0.09	0.17
CPGI23359	2	172973218	172973195	172973241		0.12	0.00282	0.22	0.00212	0.12	0.0655	0.17	0.000645	0.45	4.44e-16	0.32	1.46e-05	0.33	1.46e-08	0.33	2.18e-11	0.11	0.0146	0.08	0.182
CPGI10093	14	20903505	20903410	20903611		0.38	<1E-50	0.23	0.00103	0.23	0.000203	0.08	0.125	0.42	8.55e-14	0.35	1.92e-06	0.11	0.0582	0.19	0.000133	0.17	0.000135	0.05	0.387
CPGI16217	17	53923008	53922879	53923100		0.32	<1E-50	0.15	0.0357	0.27	1.25e-05	0.37	3.64e-14	0.24	2.07e-05	0.05	0.551	0.3	4.53e-07	0.21	2.62e-05	0.09	0.0569	0.19	0.0023
CPGI27443	3	27765391	27765232	27765546		0.36	<1E-50	0.26	0.000297	0.1	0.115	0.24	1.48e-06	0.33	8.95e-09	0.21	0.00662	0.36	1.02e-09	0.19	0.00019	0.07	0.108	0.13	0.0373
CPGI17667	18	55095218	55095177	55095249		0.31	4.44e-16	0.17	0.015	0.1	0.0987	0.25	3.97e-07	0.36	1.37e-10	0.16	0.036	0.3	3.18e-07	0.2	7.72e-05	0.18	0.000102	0.18	0.00494
CPGI25917	21	45705737	45705429	45706043		0.35	<1E-50	0.21	0.00403	0.3	1.14e-06	0.14	0.00542	0.38	1.28e-11	0.25	0.00113	0.07	0.242	0.11	0.0357	0.26	6.13e-09	0.1	0.0966
CPGI2741	1	179713205	179713091	179713349		0.28	2.08e-13	0.25	0.000494	0.18	0.0043	0.12	0.0218	0.43	1.02e-14	0.13	0.0796	0.19	0.00176	0.2	9.9e-05	0.2	6.71e-06	0.25	7.71e-05
CPGI21168	19	51815338	51815281	51815373		0.29	2.35e-14	0.25	0.000365	0.27	1.63e-05	0.23	3.34e-06	0.37	3.06e-11	0.23	0.00261	0.11	0.0613	0.17	0.00087	0.09	0.0511	0.24	9.69e-05
CPGI36492	7	157482362	157482215	157482508		0.32	<1E-50	0.2	0.00597	0.06	0.326	0.29	5.01e-09	0.39	2.67e-12	0.19	0.0136	0.23	0.000128	0.22	8.48e-06	0.13	0.00536	0.19	0.00312
CPGI22513	2	80530429	80529990	80530770		0.24	2.81e-10	0.19	0.00795	0.25	6.25e-05	0.24	1.03e-06	0.39	3.99e-12	0.23	0.00238	0.25	2.86e-05	0.22	1.34e-05	0.09	0.0408	0.15	0.018
CPGI2245	1	146551654	146551565	146551744		0.23	4.84e-09	0.31	9.06e-06	0.14	0.0273	0.27	4.72e-08	0.24	2.2e-05	0.22	0.00368	0.33	2.3e-08	0.17	0.000926	0.09	0.0539	0.22	0.000317
CPGI4969	10	124901918	124901908	124901928		0.35	<1E-50	0.23	0.00149	0.22	0.000353	0.15	0.00354	0.36	1.17e-10	0.25	0.000737	0.21	0.000459	0.16	0.00107	0.14	0.00218	0.19	0.00232
CPGI5810	11	17741916	17741687	17742135		0.29	5.2e-14	0.27	0.000158	0.1	0.121	0.2	8.67e-05	0.41	3.33e-13	0.24	0.00162	0.18	0.00315	0.18	0.000411	0.14	0.00141	0.2	0.00174
CPGI23226	2	157177099	157176971	157177345		0.32	<1E-50	0.21	0.00341	0.17	0.00622	0.18	0.000389	0.16	0.00531	0.3	6.9e-05	0.33	1.63e-08	0.18	0.000339	0.22	1.24e-06	0.12	0.0543
CPGI4197	10	71338384	71338046	71338674		0.25	9.16e-11	0.23	0.00134	0.17	0.00753	0.24	1.04e-06	0.39	6.09e-12	0.16	0.0412	0.21	0.000539	0.15	0.00272	0.16	0.000585	0.23	0.00023
CPGI10391	14	52734367	52734251	52734529		0.25	9.76e-11	0.22	0.00174	0.13	0.0457	0.21	3.3e-05	0.45	4.44e-16	0.19	0.0119	0.15	0.0132	0.28	9.94e-09	0.26	4.44e-09	0.14	0.0223
CPGI4082	10	50976522	50976348	50976646		0.33	<1E-50	0.19	0.00631	0.13	0.0409	0.27	2.7e-08	0.44	2e-15	0.07	0.355	0.27	7.79e-06	0.11	0.0236	0.32	5.29e-13	0.08	0.193
CPGI3821	10	26680830	26680729	26680932		0.37	<1E-50	0.14	0.0587	0.28	8.61e-06	0.31	2.47e-10	0.12	0.0429	0.35	1.71e-06	0.22	0.000321	0.04	0.41	0.15	0.000637	0.23	0.00022
CPGI22369	2	71017694	71017541	71017887		0.25	8.09e-11	0.24	0.000927	0.21	0.000852	0.28	2.29e-08	0.38	2.37e-11	0.17	0.0266	0.2	0.00105	0.19	0.000142	0.11	0.016	0.22	0.00046
CPGI30619	5	565936	565934	565937		0.33	<1E-50	0.27	0.000112	0.05	0.431	0.28	1.59e-08	0.27	1.84e-06	0.19	0.0119	0.23	0.000166	0.18	0.000402	0.11	0.0143	0.26	3.44e-05
CPGI37378	8	65290848			cg14590098	0.3	5.11e-15	0.15	0.0322	0.23	0.000189	0.24	1.21e-06	0.29	5.42e-07	0.19	0.0146	0.32	5.55e-08	0.14	0.00606	0.12	0.00969	0.23	0.000275
CPGI1784	1	67218149	67218080	67218275		0.35	<1E-50	0.27	0.00017	0.13	0.0341	0.29	5.24e-09	0.4	5e-13	0.16	0.0375	0.17	0.00414	0.28	1.1e-08	0.01	0.794	0.14	0.0305
CPGI25667	21	34396743	34396221	34397135		0.27	4.14e-12	0.3	1.85e-05	0.28	8.47e-06	0.33	1.09e-11	0.27	3.62e-06	0.17	0.0296	0.17	0.00363	0.04	0.393	0.15	0.000766	0.2	0.00113
CPGI8646	12	114838628	114838359	114838825		0.23	4.26e-09	0.12	0.0866	0.15	0.019	0.23	3.13e-06	0.43	4.44e-15	0.25	0.000849	0.36	1.33e-09	0.17	0.000973	0.05	0.283	0.13	0.0449
CPGI21463	19	57154584	57154302	57154862		0.4	<1E-50	0.12	0.0922	0.11	0.0736	0.42	<1E-50	0.37	5.06e-11	0.16	0.038	0.36	1.11e-09	0	0.936	0.07	0.112	0.2	0.00152
CPGI19990	19	23254036	23253797	23254381		0.29	9.19e-14	0.28	7.42e-05	0.15	0.0199	0.31	2.74e-10	0.39	2.18e-12	0.15	0.0464	0.29	8.84e-07	-0.03	0.545	0.17	0.000246	0.22	0.00038
CPGI34929	7	27163874	27163820	27163929		0.26	2.79e-11	0.13	0.0758	0.16	0.012	0.28	1.16e-08	0.24	3.87e-05	0.03	0.681	0.3	3.91e-07	0.42	<1E-50	0.28	5.59e-10	0.12	0.0647
CPGI37709	8	110986878	110986685	110986982		0.19	1.62e-06	0.28	8.79e-05	0.32	2.43e-07	0.26	2.39e-07	0.27	2.49e-06	0.23	0.00219	0.12	0.0392	0.14	0.00714	0.15	0.000867	0.31	5.12e-07
CPGI2985	1	207669884	207669716	207670014		0.27	1.72e-12	0.22	0.00188	0.22	0.000416	0.28	1.22e-08	0.35	5.9e-10	0.17	0.0291	0.23	0.000144	0.23	2.72e-06	0.05	0.271	0.21	0.000697
CPGI19510	19	13617017	13616871	13617094		0.28	2.43e-13	0.26	0.000312	0.16	0.00912	0.28	1.24e-08	0.34	2.95e-09	0.18	0.0206	0.18	0.00225	0.19	0.000162	0.15	0.00075	0.21	0.000586
CPGI34180	6	168502341			cg11347582	0.31	8.88e-16	0.22	0.00216	0.07	0.243	0.24	1.73e-06	0.35	3.12e-10	0.21	0.00528	0.37	4.03e-10	0.26	1.13e-07	0.03	0.46	0.05	0.402
CPGI3111	1	221055680	221055545	221055790		0.29	7.86e-14	0.33	2.3e-06	0.2	0.00112	0.19	0.000133	0.4	1.23e-12	0.34	4.96e-06	0.25	2.62e-05	0.09	0.0604	0.12	0.00576	0.02	0.77
CPGI35387	7	70597704	70597458	70597921		0.25	4.81e-11	0.23	0.0015	0.07	0.235	0.12	0.0204	0.38	1.64e-11	0.15	0.0488	0.16	0.00643	0.28	1.96e-08	0.21	2.12e-06	0.3	1.54e-06
CPGI8647	12	114840898	114840854	114840942		0.28	4.38e-13	0.26	0.000184	0.23	0.000191	0.28	1.85e-08	0.31	4.48e-08	0.12	0.116	0.31	1.16e-07	0.1	0.0525	0.1	0.0296	0.16	0.0122
CPGI749	1	17051686	17051629	17051774		0.33	<1E-50	0.25	0.000533	0.21	0.000982	0.28	1.77e-08	0.41	3.64e-13	0.35	2.88e-06	0.11	0.0682	0.07	0.149	0.14	0.00193	0.02	0.73
CPGI29696	4	54975792	54975388	54976184		0.32	<1E-50	0.25	0.000474	0.3	1.41e-06	0.08	0.127	0.43	1.11e-14	0.29	0.000113	0.25	2.11e-05	0.27	3.57e-08	-0.06	0.186	0.13	0.0465
CPGI10272	14	36986996			cg16790794	0.33	<1E-50	0.2	0.00575	0.15	0.0178	0.13	0.0112	0.48	<1E-50	0.17	0.0266	0.15	0.0129	0.24	1.3e-06	0.16	0.000275	0.25	4.92e-05
CPGI39334	9	126778017			cg18094907	0.21	1.32e-07	0.16	0.0224	0.19	0.00195	0.3	7.45e-10	0.4	1.56e-12	0.18	0.0161	0.29	1.35e-06	0.24	1.03e-06	0.03	0.443	0.16	0.0106
CPGI3812	10	25465316	25465171	25465503		0.21	3.7e-08	0.09	0.19	0.27	1.18e-05	0.26	1.98e-07	0.33	3.68e-09	0.22	0.00299	0.18	0.00242	0.22	1.69e-05	0.16	0.000371	0.24	0.000112
CPGI15195	17	15821073	15821016	15821130		0.28	1.82e-13	0.19	0.0076	0.11	0.0787	0.15	0.00248	0.48	<1E-50	0.22	0.00363	0.17	0.00446	0.26	2.93e-07	0.26	4.28e-09	0.06	0.338
CPGI23422	2	176964436	176964101	176964720		0.37	<1E-50	0.16	0.0304	0.07	0.265	0.24	1.27e-06	0.34	1.2e-09	0.19	0.0113	0.29	1.38e-06	0.24	2.31e-06	0.17	0.000133	0.1	0.129
CPGI10442	14	57261256			cg05413872	0.33	<1E-50	0.14	0.0488	0.21	0.000765	0.22	1.25e-05	0.24	2.24e-05	0.2	0.00936	0.33	2.46e-08	0.27	9.27e-08	0.03	0.444	0.17	0.00695
CPGI29454	4	13525605			cg09986292	0.3	2.66e-15	0.15	0.0312	0.15	0.0154	0.26	1.57e-07	0.35	4.72e-10	0.26	0.000632	0.33	1.93e-08	0.23	6.13e-06	0.1	0.0309	0.11	0.0713
CPGI7806	12	43945964	43945680	43946284		0.27	4.53e-12	0.2	0.00418	0.13	0.0441	0.28	9.1e-09	0.31	4.66e-08	0.2	0.00729	0.25	2.44e-05	0.15	0.00235	0.12	0.00939	0.29	1.89e-06
CPGI35912	7	121956783	121956643	121956890		0.36	<1E-50	0.21	0.00312	0.23	0.00019	0.15	0.00245	0.34	1.56e-09	0.15	0.0474	0.26	1.14e-05	0.18	0.000309	0.08	0.0612	0.2	0.00106
CPGI20140	19	35396148	35395942	35396475		0.25	6.18e-11	0.23	0.00114	0.15	0.0204	0.28	1.85e-08	0.45	4.44e-16	0.14	0.0763	0.16	0.00736	0.15	0.00291	0.15	0.00112	0.25	5.98e-05
CPGI8315	12	75601157			cg06563089	0.27	3.12e-12	0.21	0.00261	0.12	0.0564	0.3	1.55e-09	0.2	0.00052	0.23	0.00216	0.37	3.86e-10	0.17	0.000797	0.13	0.00417	0.18	0.00462
CPGI34426	7	1135861	1135747	1135958		0.2	4.21e-07	0.21	0.0037	0.15	0.0136	0.09	0.083	0.51	<1E-50	0.38	2.78e-07	0.13	0.0279	0.36	2.88e-13	0.04	0.411	0.19	0.00287
CPGI13621	16	31831093	31830979	31831181		0.32	<1E-50	0.09	0.236	0.14	0.0269	0.38	7.33e-15	0.33	4.18e-09	0.21	0.00513	0.27	4.45e-06	0.05	0.288	0.17	0.000186	0.14	0.0215
CPGI3264	1	228657458	228657381	228657536		0.41	<1E-50	0.2	0.00524	0.17	0.0082	0.12	0.0154	0.45	4.44e-16	0.3	5.59e-05	0.11	0.072	0.11	0.0316	0.18	6.65e-05	0.1	0.123
CPGI33302	6	50682512	50682340	50682710		0.22	2.59e-08	0.12	0.102	0.19	0.00304	0.32	5.93e-11	0.34	2.5e-09	0.24	0.00173	0.3	2.64e-07	0.03	0.53	0.15	0.00123	0.22	0.000461
CPGI4076	10	50819500			cg20457796	0.3	4.66e-15	0.26	0.000262	0.07	0.24	0.26	1.81e-07	0.37	6.53e-11	0.16	0.0368	0.29	9.28e-07	0.15	0.00352	0.09	0.0552	0.27	9.12e-06
CPGI38571	9	36739781			cg02602455	0.27	1.23e-12	0.33	3.31e-06	0.22	0.000342	0.12	0.0177	0.34	1.4e-09	0.27	0.00038	0.21	0.000351	0.22	9.17e-06	0.08	0.0756	0.13	0.0336
CPGI31863	5	140787624	140787504	140787864		0.3	2.66e-15	0.16	0.0219	0.11	0.0891	0.26	2.1e-07	0.32	1.11e-08	0.09	0.248	0.33	2.28e-08	0.3	8.53e-10	0.1	0.0279	0.18	0.00318
CPGI10320	14	38724756	38724648	38724945		0.25	6.47e-11	0.29	3.03e-05	0.11	0.0925	0.31	5.2e-10	0.37	5.93e-11	0.06	0.432	0.26	1.81e-05	0.23	4.83e-06	0.17	0.000202	0.18	0.00391
CPGI320	1	2706254	2706173	2706335		0.4	<1E-50	0.24	0.000713	0.07	0.274	0.17	0.000496	0.42	6.93e-14	0.13	0.0804	0.3	3.04e-07	0.23	6.37e-06	0.03	0.481	0.18	0.00342
CPGI13209	16	10274508	10274064	10274963		0.23	2.74e-09	0.26	0.000212	0.25	6.17e-05	0.28	8.59e-09	0.26	4.55e-06	0.19	0.0126	0.32	8.92e-08	0.1	0.0512	0.07	0.0992	0.25	6.29e-05
CPGI4575	10	101281803	101281603	101281981		0.26	1.03e-11	0.28	9.96e-05	0.13	0.0412	0.21	2.36e-05	0.59	<1E-50	0.22	0.00384	0.09	0.133	0.2	8.61e-05	0.25	1.85e-08	-0.11	0.0935
CPGI31741	5	140166090	140165998	140166213		0.33	<1E-50	0.13	0.0798	0.17	0.00817	0.36	9.59e-14	0.27	2.43e-06	0.12	0.126	0.34	4.95e-09	0.07	0.142	0.18	0.000102	0.2	0.0011
CPGI8458	12	103350259	103350170	103350348		0.22	1.75e-08	0.21	0.00347	0.28	4.64e-06	0.29	5.09e-09	0.36	2.79e-10	0.14	0.0725	0.13	0.0348	0.12	0.0218	0.18	4.51e-05	0.28	4.73e-06
CPGI9608	13	70682012	70681804	70682127		0.22	1.66e-08	0.15	0.0349	0.1	0.118	0.31	3.19e-10	0.35	7.51e-10	0.18	0.0179	0.22	0.000294	0.13	0.00791	0.26	5.13e-09	0.26	3.13e-05
CPGI17711	18	56941360	56941246	56941473		0.31	6.66e-16	0.23	0.000967	0.14	0.0246	0.14	0.00434	0.37	3.46e-11	0.24	0.00169	0.23	0.000112	0.29	5.77e-09	0.06	0.225	0.19	0.00291
CPGI24636	20	25062804	25062754	25062860		0.3	5.33e-15	0.26	0.000267	0.12	0.0631	0.17	0.000769	0.49	<1E-50	0.24	0.00137	0.15	0.0111	0.19	0.000104	0.07	0.12	0.17	0.00608
CPGI30717	5	1445528	1445354	1445593		0.34	<1E-50	0.31	1.14e-05	0.16	0.00905	0.22	1.17e-05	0.36	2.15e-10	0.12	0.105	0.15	0.0129	0.09	0.075	0.15	0.000647	0.27	1.33e-05
CPGI22880	2	114034595			cg24409539	0.26	9.35e-12	0.17	0.0201	0.09	0.137	0.2	6.13e-05	0.38	1.99e-11	0.4	6.07e-08	0.24	4.43e-05	-0.02	0.678	0.25	3.45e-08	0.14	0.0315
CPGI10444	14	57264779	57264639	57264919		0.26	3.34e-11	0.17	0.0193	0.21	0.000886	0.11	0.0338	0.3	1.16e-07	0.28	0.000237	0.3	5.54e-07	0.35	1.42e-12	0.08	0.0782	0.17	0.0053
CPGI7583	12	7592521	7592407	7592647		0.13	0.000678	0.2	0.00548	0.25	6.23e-05	0.18	0.000299	0.45	4.44e-16	0.18	0.0209	0.17	0.00435	0.18	0.000292	0.26	9.83e-09	0.18	0.00508
CPGI21231	19	53561550	53561386	53561811		0.14	0.000374	0.16	0.0215	0.19	0.00224	0.33	1.31e-11	0.4	6.93e-13	0.2	0.00796	0.33	1.54e-08	0.02	0.739	0.17	0.000172	0.19	0.00191
CPGI22940	2	119914470	119914248	119914744		0.22	1.42e-08	0.25	0.000388	0.23	0.000269	0.22	7.5e-06	0.34	1.05e-09	0.2	0.0086	0.17	0.00445	0.14	0.00503	0.18	0.000101	0.22	0.000413
CPGI36486	7	157477846			cg04207084	0.35	<1E-50	0.22	0.00157	0.05	0.451	0.13	0.00798	0.48	<1E-50	0.19	0.0101	0.12	0.0397	0.23	4.67e-06	0.14	0.00163	0.25	5.68e-05
CPGI30384	4	174440006	174439925	174440103		0.21	6.47e-08	0.1	0.155	0.15	0.0166	0.2	4.79e-05	0.47	<1E-50	0.23	0.00198	0.3	5.38e-07	0.17	0.000712	0.09	0.041	0.22	0.000456
CPGI3383	1	237205974	237205950	237205999		0.23	3.03e-09	0.22	0.00179	0.14	0.0249	0.26	8.94e-08	0.35	5.22e-10	0.28	0.00019	0.23	9.87e-05	0.2	5.95e-05	0.03	0.523	0.24	0.000145
CPGI9759	13	100641807	100641409	100642106		0.29	5.95e-14	0.2	0.0057	0.26	2.44e-05	0.12	0.0202	0.42	7.86e-14	0.36	1.31e-06	0.23	8.87e-05	0.18	0.0005	0.03	0.53	0.1	0.117
CPGI33306	6	50791335	50791202	50791419		0.32	<1E-50	-0.03	0.703	0.17	0.00551	0.3	8.55e-10	0.36	1.7e-10	0.26	0.000433	0.23	0.000126	0.13	0.0097	0.19	1.84e-05	0.16	0.0108
CPGI4796	10	109674908	109674854	109674963		0.18	4.08e-06	0.18	0.0104	0.25	6.5e-05	0.3	8.14e-10	0.26	5.25e-06	0.2	0.00795	0.21	0.000594	0.21	2.44e-05	0.12	0.00684	0.27	1.77e-05
CPGI8455	12	103218481	103218238	103218665		0.28	1.53e-13	0.18	0.0133	0.19	0.00243	0.35	3.76e-13	0.31	4.31e-08	0.1	0.204	0.25	3.19e-05	0.17	0.000811	0.08	0.0619	0.23	0.000291
CPGI33358	6	62996080	62995876	62996214		0.29	5.91e-14	0.24	0.000693	0.11	0.0719	0.26	1.11e-07	0.21	0.000207	0.26	0.000571	0.28	2.91e-06	0.14	0.0056	0.18	6.02e-05	0.22	0.0004
CPGI37114	8	35092814	35092687	35092876		0.25	1.15e-10	0.17	0.0199	0.11	0.0851	0.29	7.41e-09	0.29	3.73e-07	0.2	0.00906	0.21	0.00043	0.17	0.000594	0.27	1.68e-09	0.25	5.99e-05
CPGI35952	7	127911073	127910927	127911258		0.32	<1E-50	0	0.974	0.19	0.00181	0.21	2.26e-05	0.55	<1E-50	0.19	0.0146	0.25	2.39e-05	0.23	2.69e-06	0.13	0.00376	0.06	0.346
CPGI36195	7	149389838	149389669	149389941		0.22	3.09e-08	0.21	0.00339	0.1	0.13	0.23	3.66e-06	0.38	1.55e-11	0.24	0.00135	0.36	4.64e-10	0.12	0.0186	0.13	0.00352	0.16	0.0114
CPGI21237	19	53757999	53757910	53758055		0.23	1.65e-09	0.17	0.019	0.09	0.169	0.24	1.9e-06	0.4	4.29e-13	0.16	0.0348	0.26	1.48e-05	0.21	2.19e-05	0.18	7.61e-05	0.2	0.00145
CPGI13724	16	49311851	49311483	49312238		0.33	<1E-50	0.13	0.0659	0.14	0.0308	0.32	1.26e-10	0.36	1.32e-10	0.17	0.0284	0.35	2.08e-09	0.09	0.0785	0.1	0.0214	0.13	0.0466
CPGI4797	10	110226150	110225930	110226387		0.21	7.41e-08	0.17	0.0195	0.19	0.002	0.25	3.62e-07	0.3	2.12e-07	0.16	0.0312	0.21	0.000506	0.17	0.000869	0.18	4.14e-05	0.32	2.18e-07
CPGI20307	19	38746694	38746639	38746749		0.24	3.62e-10	0.14	0.0535	0.3	1.29e-06	0.16	0.00145	0.38	1.1e-11	0.24	0.00129	0.1	0.0999	0.07	0.162	0.23	1.89e-07	0.35	1.49e-08
CPGI32809	6	27259084	27259010	27259162		0.28	4.38e-13	0.17	0.0166	0.19	0.00234	0.19	0.000143	0.47	<1E-50	0.26	0.00049	0.25	1.99e-05	0.17	0.000592	0.01	0.747	0.06	0.313
CPGI33201	6	42695276	42694995	42695625		0.32	<1E-50	0.16	0.027	0.24	9.01e-05	0.17	0.000889	0.36	9.99e-11	0.2	0.00942	0.24	6.18e-05	0.24	2.12e-06	0	0.997	0.26	3.03e-05
CPGI33962	6	150359093	150358873	150359383		0.31	1.78e-15	0.28	5.61e-05	0.21	0.000979	0.14	0.00629	0.38	8.35e-12	0.09	0.265	0.2	0.00078	0.15	0.00228	0.14	0.00159	0.23	0.000238
CPGI37314	8	57025772	57025662	57025881		0.26	2.16e-11	0.31	9.93e-06	0.11	0.0739	0.17	0.000582	0.38	1.77e-11	0.24	0.00171	0.22	0.000308	0.2	8.43e-05	0	0.994	0.28	6.06e-06
CPGI32796	6	26690085	26690079	26690091		0.29	5.33e-14	0.32	5.63e-06	0.09	0.141	0.21	3.89e-05	0.34	1.24e-09	0.19	0.0135	0.17	0.0039	0.16	0.0016	0.14	0.00208	0.24	0.000122
CPGI34775	7	6703833	6703533	6704074		0.2	5.46e-07	0.24	0.000615	0.22	0.000419	0	0.953	0.44	8.88e-16	0.27	0.000308	0.19	0.0018	0.26	1.09e-07	0.15	0.00111	0.14	0.0244
CPGI1603	1	50886402	50886393	50886411		0.27	1.8e-12	0.2	0.005	0.2	0.00157	0.26	2.52e-07	0.33	4.69e-09	0.21	0.00486	0.34	1.13e-08	0.16	0.00168	0.01	0.883	0.2	0.00168
CPGI33425	6	78172337			cg15368905	0.31	2.22e-16	0.26	0.000297	0.06	0.365	0.22	9.97e-06	0.3	1.7e-07	0.22	0.00417	0.39	3.4e-11	0.15	0.00285	0.02	0.641	0.23	0.000196
CPGI8461	12	103696239	103696126	103696381		0.23	4.51e-09	0.15	0.0338	0.2	0.00104	0.31	1.71e-10	0.48	<1E-50	0.1	0.193	0.29	1.18e-06	0.01	0.879	0.25	1.16e-08	0.15	0.015
CPGI22666	2	97166382	97166341	97166422		0.37	<1E-50	0.1	0.181	0.21	0.000606	0.32	4.45e-11	0.07	0.211	0.29	0.000109	0.23	9.28e-05	0.14	0.00463	0.26	8.05e-09	0.17	0.00561
CPGI33640	6	108495843	108495678	108495985		0.33	<1E-50	0.19	0.00748	0.12	0.0548	0.21	3.48e-05	0.25	1.6e-05	0.37	4.08e-07	0.28	1.64e-06	0.25	5.4e-07	0.06	0.2	0.14	0.0234
CPGI33880	6	142409879	142409507	142410100		0.33	<1E-50	0.18	0.0134	0.18	0.00512	0.32	1.15e-10	0.3	1.83e-07	0.08	0.311	0.23	0.000103	0.18	0.00045	0.13	0.00347	0.26	2.98e-05
CPGI9333	13	28498960	28498878	28499045		0.32	<1E-50	0.25	0.000464	-0.03	0.593	0.22	1.02e-05	0.41	1.36e-13	0.25	0.00076	0.28	2.76e-06	0.2	9.96e-05	0.09	0.0427	0.17	0.00673
CPGI21131	19	51142612	51142285	51142933		0.23	1.92e-09	0.26	0.000201	0.27	1.48e-05	0.3	1.06e-09	0.35	7.69e-10	0.15	0.0465	0.13	0.0258	0.1	0.0462	0.1	0.0226	0.2	0.00139
CPGI33579	6	105388698	105388668	105388731		0.31	4.44e-16	0.28	8.48e-05	0.05	0.446	0.27	6.29e-08	0.36	2.84e-10	0.3	5.87e-05	0.31	1.56e-07	0.06	0.205	0.16	0.000272	0.06	0.322
CPGI16145	17	48042462	48041891	48043063		0.34	<1E-50	0.18	0.0113	0.2	0.00102	0.29	7.67e-09	0.42	2.53e-14	0.23	0.00236	0.31	1.65e-07	0.16	0.0014	-0.03	0.475	0.12	0.0667
CPGI9663	13	84453750	84453665	84453836		0.34	<1E-50	0.12	0.0901	0.13	0.0459	0.23	2.41e-06	0.3	8.78e-08	0.23	0.00194	0.3	3.29e-07	0.15	0.00401	0.15	0.000638	0.22	0.000524
CPGI19984	19	22990514	22990378	22990650		0.35	<1E-50	0.19	0.00768	0.11	0.0776	0.33	2.5e-11	0.3	1.51e-07	0.14	0.0581	0.25	2.52e-05	0.1	0.0435	0.12	0.00802	0.22	0.000367
CPGI11003	14	102030196	102030110	102030281		0.3	2.22e-15	0.23	0.00148	0.2	0.00116	0.21	2.33e-05	0.38	2.08e-11	0.16	0.0368	0.17	0.00416	0.09	0.0616	0.2	1.13e-05	0.18	0.00461
CPGI22887	2	114257348			cg02119134	0.24	8.37e-10	0.17	0.0155	0.24	0.000126	0.19	0.000101	0.33	8.17e-09	0.28	0.000155	0.21	0.000372	0.21	2.72e-05	0.1	0.0334	0.2	0.00151
CPGI27416	3	22413741	22413582	22413960		0.15	0.000172	0.18	0.0126	0.25	5.16e-05	0.35	4.05e-13	0.28	5.99e-07	0.19	0.0102	0.25	3.2e-05	0.12	0.0155	0.15	0.00104	0.21	0.000652
CPGI3207	1	227748574	227748424	227748719		0.34	<1E-50	0.05	0.507	0.14	0.0248	0.32	1.33e-10	0.4	4.81e-13	0.32	1.42e-05	0.38	6.08e-11	0.1	0.0545	0.01	0.768	0.07	0.251
CPGI21545	19	58861602	58861502	58861702		0.17	8.7e-06	0.28	5.89e-05	0.23	0.000198	0.15	0.00208	0.46	<1E-50	0.23	0.00189	0.17	0.00367	0.26	2.5e-07	0.13	0.00503	0.06	0.364
CPGI2171	1	119526988	119526783	119527156		0.23	6.96e-09	0.16	0.0279	0.16	0.0127	0.22	1.18e-05	0.3	1.16e-07	0.35	2.1e-06	0.32	6.96e-08	0.19	0.000196	0.08	0.0794	0.1	0.126
CPGI2064	1	110673070	110672857	110673319		0.3	9.33e-15	0.31	8.27e-06	0.29	1.93e-06	0.14	0.00464	0.45	4.44e-16	0.25	0.000741	0.1	0.104	0.21	3.63e-05	0.08	0.0917	0.05	0.475
CPGI10494	14	60977151	60976898	60977353		0.28	2e-13	0.17	0.0175	0.19	0.00288	0.25	3.91e-07	0.35	7.99e-10	0.17	0.0298	0.34	5.85e-09	0.13	0.00753	0.12	0.0096	0.21	0.00103
CPGI419	1	4714071	4714008	4714171		0.24	9.54e-10	0.25	0.000377	0.12	0.061	0.24	9.32e-07	0.36	1.71e-10	0.12	0.103	0.24	5.63e-05	0.2	4.33e-05	0.13	0.0031	0.21	0.000983
CPGI2284	1	148902455			cg05650810	0.28	3.33e-13	0.14	0.0575	0.28	8.54e-06	0.39	4.44e-16	0.2	0.000524	0.23	0.00231	0.33	1.28e-08	-0.03	0.54	0.1	0.0266	0.21	0.00063
CPGI23358	2	172972840			cg20935165	0.14	0.000347	0.24	0.000713	0.08	0.187	0.17	0.000538	0.51	<1E-50	0.28	0.000163	0.27	7.11e-06	0.34	3.85e-12	0.04	0.332	0.1	0.11
CPGI1917	1	91176525	91176405	91176687		0.23	3.92e-09	0.21	0.00262	0.28	6.59e-06	0.25	3.94e-07	0.34	2.3e-09	0.22	0.00421	0.19	0.00175	0.11	0.0321	0.13	0.00302	0.16	0.0106
CPGI19112	19	7795988			cg23853484	0.32	2.22e-16	0.27	0.000168	0.22	0.00034	0.3	1.31e-09	0.26	8.5e-06	0.16	0.0404	0.26	1.32e-05	0.18	0.000234	0.04	0.44	0.19	0.00205
CPGI28247	3	126261298			cg04527018	0.34	<1E-50	0.1	0.18	0.24	0.000152	0.28	1.82e-08	0.24	4.26e-05	0.35	2.3e-06	0.22	0.000217	0.19	0.000109	0.13	0.00494	0.1	0.119
CPGI36214	7	149745299			cg07531228	0.25	5.55e-11	0.15	0.0393	0.17	0.00571	0.21	2.11e-05	0.34	1.16e-09	0.21	0.00594	0.25	3.11e-05	0.23	4.61e-06	0.16	0.000313	0.16	0.00967
CPGI37296	8	55370396	55370192	55370579		0.35	<1E-50	0.23	0.00126	0.21	0.000828	0.18	0.000225	0.41	3.04e-13	0.17	0.0277	0.2	0.000676	0.23	5.38e-06	0.12	0.00833	0.1	0.0982
CPGI18007	18	77558881	77558846	77558916		0.25	1.03e-10	0.23	0.00106	0.19	0.00263	0.1	0.0416	0.33	4.4e-09	0.21	0.0049	0.22	0.00029	0.23	3.62e-06	0.12	0.00603	0.24	0.00013
CPGI4827	10	112838983			cg05329352	0.23	3.91e-09	0.32	3.73e-06	0.09	0.153	0.3	1.8e-09	0.39	2.4e-12	0.33	1.25e-05	0.21	0.000381	0.19	0.000175	0.12	0.00798	-0.05	0.443
CPGI27930	3	62356971	62356774	62357176		0.31	1.55e-15	0.22	0.0016	0.14	0.0299	0.22	7.98e-06	0.39	3.93e-12	0.13	0.0978	0.26	1.16e-05	0.16	0.00117	0.06	0.166	0.19	0.00213
CPGI10392	14	52734957	52734888	52735026		0.24	4.16e-10	0.22	0.00164	0.13	0.0329	0.28	8.36e-09	0.39	1.58e-12	0.15	0.0444	0.19	0.00205	0.3	2.54e-09	0.05	0.282	0.17	0.00533
CPGI13361	16	22825093	22824877	22825282		0.27	1.12e-12	0.27	0.000162	0.22	0.000456	0.17	0.000769	0.4	8.82e-13	0.15	0.0504	0.18	0.00218	0.1	0.0446	0.05	0.3	0.26	2.26e-05
CPGI8906	12	126168547	126168486	126168608		0.25	6.52e-11	0.27	0.000132	0.29	3.31e-06	0.26	1.47e-07	0.41	1.4e-13	0.21	0.00494	0.07	0.216	0.18	0.000362	0.1	0.0279	0.15	0.0179
CPGI31105	5	63255229	63255045	63255359		0.17	9.92e-06	0.11	0.135	0.14	0.0311	0.4	<1E-50	0.36	2.43e-10	0.23	0.00274	0.23	9.13e-05	0.12	0.0186	0.15	0.00112	0.19	0.00196
CPGI24443	20	5296337	5296267	5296442		0.32	<1E-50	0.18	0.0128	0.17	0.00703	0.2	4.84e-05	0.37	2.65e-11	0.23	0.00206	0.18	0.00248	0.14	0.00695	0.08	0.0897	0.29	2.79e-06
CPGI29453	4	13525235			cg00098144	0.32	<1E-50	0.14	0.0544	0.1	0.11	0.26	2.63e-07	0.39	1.67e-12	0.1	0.174	0.36	5.77e-10	0.23	3.06e-06	0.15	0.00097	0.05	0.451
CPGI30945	5	33938219	33938213	33938225		0.3	5.55e-15	0.25	0.000541	0.12	0.0487	0.28	1.35e-08	0.35	3.04e-10	0.06	0.452	0.26	1.33e-05	0.21	3.99e-05	0.11	0.0113	0.22	0.000364
CPGI13721	16	48844782	48844757	48844808		0.38	<1E-50	0.13	0.0635	0.09	0.151	0.22	6.89e-06	0.4	5.97e-13	0.14	0.069	0.24	6.48e-05	0.11	0.0283	0.22	1.42e-06	0.24	8.32e-05
CPGI37818	8	139509005	139508813	139509129		0.2	4.5e-07	0.22	0.00249	0.12	0.0504	0.32	7.07e-11	0.44	1.33e-15	0.05	0.521	0.25	2.93e-05	0.19	0.000156	0.15	0.000854	0.29	3.33e-06
CPGI31350	5	95769014	95768915	95769079		0.34	<1E-50	0.24	0.000667	0.23	0.000252	0.31	1.77e-10	0.37	4.96e-11	0.05	0.507	0.33	1.53e-08	0.05	0.309	-0.01	0.897	0.15	0.0182
CPGI12531	16	216032	215410	216719		0.28	2.04e-13	0.27	0.000106	0.25	4.5e-05	0.05	0.304	0.46	<1E-50	0.15	0.0513	0.08	0.184	0.21	3.27e-05	0.15	0.000865	0.22	0.000367
CPGI23225	2	157176601			cg14912644	0.2	3.85e-07	0.23	0.00132	0.18	0.00449	0.34	5.13e-12	0.25	1.32e-05	0.34	4.21e-06	0.28	1.83e-06	0.15	0.00388	0.12	0.00845	0.1	0.101
CPGI12300	15	89903612	89903506	89903704		0.33	<1E-50	0.27	0.000179	0.15	0.0135	0.21	3.86e-05	0.42	7.19e-14	0.24	0.00127	0.07	0.256	0.18	0.000298	0.1	0.0333	0.18	0.004
CPGI18689	19	3097644	3097565	3097728		0.37	<1E-50	0.07	0.34	0.08	0.21	-0.05	0.348	0.33	8.6e-09	0.42	7.31e-09	-0.01	0.908	0.35	1.09e-12	0.26	9.36e-09	0.21	0.000879
CPGI3640	10	7454660	7454561	7454759		0.16	7.29e-05	0.18	0.0104	0.13	0.0326	0.25	3.54e-07	0.47	<1E-50	0.24	0.00132	0.1	0.0976	0.24	1.53e-06	0.16	0.000327	0.2	0.00158
CPGI20573	19	42828156			cg11957331	0.36	<1E-50	0.3	2.55e-05	0.11	0.0857	0.03	0.501	0.39	2.19e-12	0.28	0.000199	0.12	0.0541	0.27	4.48e-08	0.09	0.0419	0.19	0.00252
CPGI8657	12	114886462	114886361	114886561		0.26	3.6e-11	0.18	0.0115	0.21	0.00059	0.22	6.85e-06	0.39	2.25e-12	0.22	0.0042	0.21	0.000419	0.17	0.00078	0.07	0.108	0.22	0.000378
CPGI19972	19	22469450	22469368	22469533		0.29	5.11e-14	0.18	0.0131	0.16	0.0123	0.28	2.09e-08	0.36	2.01e-10	0.25	0.00113	0.24	4.65e-05	0.07	0.175	0.19	2.39e-05	0.16	0.0105
CPGI20381	19	39798522	39798481	39798563		0.31	1.33e-15	0.19	0.00776	0.27	9.97e-06	-0.06	0.25	0.54	<1E-50	0.18	0.0193	-0.03	0.609	0.14	0.00513	0.35	1.78e-15	0.11	0.0726
CPGI31445	5	115298836	115298511	115299088		0.25	1.62e-10	0.23	0.00106	0.08	0.18	0.2	5.41e-05	0.42	4.49e-14	0.16	0.0364	0.32	6.15e-08	0.11	0.025	0.19	3.53e-05	0.16	0.0106
CPGI6653	11	67758754			cg20129806	0.35	<1E-50	0.06	0.401	0.24	0.000128	0.11	0.034	0.42	5.28e-14	0.24	0.00125	0.21	0.000617	0.11	0.0325	0.22	7.77e-07	0.2	0.00111
CPGI36970	8	22548006			cg03127416	0.25	8.86e-11	0.26	0.000306	0.17	0.00597	0.24	2.09e-06	0.39	2.86e-12	0.06	0.449	0.33	3.04e-08	0.18	0.000273	0.2	6.06e-06	0.06	0.312
CPGI40140	X	2748136	2748039	2748234		0.3	2.22e-15	0.21	0.00334	0.19	0.0022	0.31	1.8e-10	0.29	2.85e-07	0.14	0.0571	0.18	0.00244	0.26	1.98e-07	0.04	0.424	0.22	0.000423
CPGI22271	2	63281175	63281069	63281317		0.23	2.81e-09	0.15	0.0428	0.17	0.00565	0.18	0.000454	0.43	4.66e-15	0.32	1.95e-05	0.31	1.3e-07	0.11	0.028	-0.05	0.245	0.17	0.00676
CPGI4973	10	124908719	124908427	124909028		0.3	1.53e-14	0.15	0.0405	0.22	0.000311	0.02	0.647	0.38	1.05e-11	0.2	0.00839	0.22	0.00019	0.17	0.00101	0.21	4.84e-06	0.22	0.000549
CPGI23405	2	176932518	176932458	176932579		0.34	<1E-50	0.14	0.046	0.13	0.0403	0.21	3.52e-05	0.27	2.52e-06	0.32	2.3e-05	0.27	4.05e-06	0.3	1.49e-09	0.02	0.659	0.08	0.216
CPGI1846	1	79472416	79472282	79472536		0.25	6.42e-11	0.12	0.0821	0.15	0.0137	0.4	<1E-50	0.37	7.48e-11	0.27	0.000311	0.34	5.55e-09	0	0.968	0.18	8.9e-05	0.1	0.106
CPGI31237	5	77140676	77140543	77140808		0.28	5.26e-13	0.09	0.201	0.26	2.49e-05	0.17	0.000901	0.31	8.2e-08	0.27	0.000264	0.23	0.000115	0.35	2.06e-12	-0.09	0.0593	0.22	0.000431
CPGI24560	20	21487412			cg18141888	0.26	1.14e-11	0.3	2.82e-05	0.29	3.33e-06	0.14	0.00547	0.36	1.3e-10	0.18	0.0201	0.14	0.0248	0.26	1.21e-07	-0.01	0.846	0.22	0.000414
CPGI40323	X	25041100	25040907	25041258		0.36	<1E-50	0.26	0.000214	0.17	0.00749	0.09	0.0655	0.25	1.01e-05	0.24	0.00154	0.2	0.000723	0.16	0.0016	0.19	3.44e-05	0.28	5.41e-06
CPGI8919	12	128753120	128753103	128753138		0.28	4.71e-13	0.18	0.0113	0.13	0.0372	0.24	1.19e-06	0.29	2.72e-07	0.31	3.45e-05	0.21	0.000576	0.21	1.84e-05	0.11	0.018	0.14	0.0234
CPGI9276	13	25320531	25320133	25320824		0.27	3.69e-12	0.2	0.00443	0.13	0.0348	0.23	5.02e-06	0.43	7.55e-15	0.21	0.00537	0.29	6.85e-07	0.13	0.00959	-0.03	0.502	0.27	9.09e-06
CPGI3793	10	23481504	23481176	23481786		0.28	7.34e-13	0.32	5.96e-06	0.15	0.0135	0.17	0.000604	0.43	5.77e-15	0.13	0.0816	0.12	0.0389	0.13	0.0075	0.21	1.8e-06	0.15	0.0164
CPGI2309	1	149672737	149672625	149672849		0.31	4.44e-16	0.14	0.0465	0.14	0.0303	0.26	1.16e-07	0.28	7.02e-07	0.3	7.96e-05	0.27	7.21e-06	0.16	0.00165	0.13	0.00404	0.2	0.0015
CPGI33427	6	78173931	78173720	78174065		0.25	2.25e-10	0.25	0.000322	0.24	0.000118	0.23	3.63e-06	0.29	2.26e-07	0.19	0.0123	0.07	0.24	0.09	0.0678	0.17	0.000153	0.32	1.28e-07
CPGI8627	12	113901597	113901529	113901665		0.27	1.14e-12	0.22	0.00224	0.17	0.00752	0.12	0.0129	0.36	1.42e-10	0.16	0.0324	0.2	0.000644	0.22	8.29e-06	0.14	0.00225	0.27	1.02e-05
CPGI29133	4	1400064	1399938	1400189		0.35	<1E-50	0.16	0.0247	0.12	0.0484	0.16	0.00144	0.46	<1E-50	0.17	0.0238	0.17	0.00575	0.23	4.79e-06	0.13	0.00471	0.16	0.00936
CPGI21325	19	55672513			cg18417954	0.37	<1E-50	0.09	0.208	0.11	0.086	0.3	6.26e-10	0.39	6.24e-12	0.28	0.000174	0.2	0.00092	0.1	0.0384	0.09	0.0534	0.23	0.000251
CPGI33144	6	40567456	40567317	40567579		0.28	6.51e-13	0.21	0.00255	0.2	0.00141	0.29	2.76e-09	0.32	1.09e-08	0.15	0.0471	0.19	0.00123	0.1	0.0465	0.16	0.000347	0.21	0.000614
CPGI28408	3	137480142	137480102	137480182		0.24	7.47e-10	0.25	0.000426	0.16	0.0105	0.29	2.2e-09	0.32	1.56e-08	0.13	0.1	0.26	1.23e-05	0.15	0.00304	0.13	0.00362	0.19	0.00268
CPGI16149	17	48050142	48049952	48050512		0.34	<1E-50	0.17	0.0163	0.22	0.000532	0.26	1.88e-07	0.43	7.11e-15	0.23	0.00237	0.23	0.000129	0.02	0.683	0.05	0.319	0.19	0.00244
CPGI12311	15	89949696	89949617	89949776		0.22	1.95e-08	0.25	0.000489	0.23	0.000294	0.23	5.73e-06	0.37	5.35e-11	0.05	0.524	0.3	4.75e-07	0.26	1.4e-07	0.08	0.0644	0.15	0.0159
CPGI27475	3	32861292	32861150	32861407		0.3	7.55e-15	0.23	0.0011	0.2	0.00145	0.16	0.0014	0.46	<1E-50	0.16	0.0328	0.03	0.589	0.35	1.25e-12	0.12	0.00937	0.09	0.133
CPGI15334	17	20492631			cg13772815	0.15	0.000123	0.22	0.00191	0.22	0.000538	0.13	0.0101	0.48	<1E-50	0.17	0.0249	0.07	0.253	0.15	0.00377	0.3	1.31e-11	0.22	0.000428
CPGI24659	20	26190338	26190328	26190347		0.29	4.91e-14	0.25	0.000391	0.04	0.529	0.23	2.56e-06	0.32	1.05e-08	0.17	0.0292	0.24	5.78e-05	0.28	1.73e-08	0.12	0.00812	0.19	0.00234
CPGI4667	10	102894228	102893925	102894639		0.27	2.13e-12	0.17	0.0177	0.15	0.0202	0.18	0.000286	0.44	8.88e-16	0.12	0.109	0.22	0.000264	0.28	2.62e-08	0.13	0.00437	0.2	0.00145
CPGI13617	16	31580574	31580150	31580989		0.33	<1E-50	0.1	0.148	0.09	0.138	0.27	4.95e-08	0.42	7.46e-14	0.21	0.00606	0.3	5.33e-07	0.17	0.000527	0.14	0.00259	0.12	0.0524
CPGI25734	21	38068620	38068581	38068660		0.33	<1E-50	0.16	0.0246	0.12	0.059	0.16	0.00133	0.42	5.37e-14	0.14	0.0644	0.38	5.74e-11	0.26	2.49e-07	0.07	0.13	0.17	0.008
CPGI17836	18	74962733	74962672	74962794		0.31	2.22e-16	0.25	0.000357	0.09	0.164	0.2	6.86e-05	0.39	2.07e-12	0.14	0.0761	0.19	0.00133	0.16	0.00207	0.14	0.00259	0.22	0.000402
CPGI11732	15	53081387	53081248	53081526		0.29	2.35e-14	0.26	0.000287	0.19	0.00241	0.24	1.8e-06	0.35	3.66e-10	0.15	0.0468	0.23	0.000152	0.09	0.0925	0.11	0.019	0.28	8.3e-06
CPGI2998	1	209404987	209404846	209405064		0.33	<1E-50	0.12	0.0949	0.13	0.0451	0.3	1.82e-09	0.36	9.27e-11	0.27	0.000274	0.3	2.74e-07	-0.02	0.719	0.23	3.62e-07	0.16	0.0109
CPGI38220	8	145939326	145939129	145939499		0.39	<1E-50	0.18	0.0136	0.06	0.351	0.31	3.91e-10	0.3	1.91e-07	0.13	0.0957	0.35	3.34e-09	0.16	0.00125	0.15	0.00117	0.08	0.206
CPGI36558	7	158362853	158362729	158362966		0.33	<1E-50	0.16	0.0272	0.05	0.444	0.07	0.167	0.47	<1E-50	0.11	0.15	0.28	3.22e-06	0.32	1.52e-10	0.11	0.0188	0.27	9.21e-06
CPGI9889	13	112715541	112715454	112715628		0.31	4.44e-16	0.24	0.000839	0.21	0.00061	0.25	5.01e-07	0.31	5.55e-08	0.19	0.0114	0.27	4.46e-06	0.08	0.104	0.02	0.69	0.17	0.00552
CPGI1125	1	29805028	29805006	29805051		0.35	<1E-50	0.19	0.00718	0.19	0.00303	0.32	6.16e-11	0.18	0.00166	0.25	0.001	0.3	3.13e-07	0.06	0.27	0.16	0.000539	0.15	0.0167
CPGI22762	2	105460186	105460108	105460263		0.28	1.6e-13	0.22	0.00213	0.22	0.000438	0.25	5.23e-07	0.27	2.85e-06	0.19	0.0118	0.25	2.22e-05	0.2	9.73e-05	0.08	0.0924	0.21	0.000972
CPGI24856	20	37355037	37354790	37355280		0.31	2.22e-16	0.12	0.0882	0.23	0.000286	0.31	2.58e-10	0.29	4.02e-07	0.16	0.0364	0.21	0.000526	0.11	0.0237	0.16	0.000451	0.25	6.13e-05
CPGI35023	7	32110439	32110145	32110650		0.25	1.32e-10	0.19	0.00812	0.17	0.00746	0.27	2.77e-08	0.25	1.94e-05	0.27	0.000407	0.16	0.00841	0.14	0.0047	0.18	6.29e-05	0.24	9.94e-05
CPGI17494	18	31739338	31739202	31739521		0.33	<1E-50	0.22	0.00243	0.18	0.0031	0.32	8.2e-11	0.27	1.67e-06	0.23	0.00217	0.25	1.99e-05	0.09	0.0924	0.08	0.0823	0.17	0.00593
CPGI33997	6	154360721	154360587	154360894		0.25	5.9e-11	0.29	5.3e-05	0.16	0.0122	0.38	5.33e-15	0.16	0.0049	0.24	0.00139	0.16	0.00627	0.08	0.133	0.17	0.000213	0.24	0.000114
CPGI17649	18	49868480	49868378	49868552		0.21	1.15e-07	0.27	0.00014	0.18	0.00371	0.22	6.31e-06	0.25	9.63e-06	0.17	0.0214	0.07	0.23	0.25	5.43e-07	0.23	1.62e-07	0.23	0.000243
CPGI23964	2	233351046	233350940	233351153		0.27	1.84e-12	0.3	2.11e-05	0.04	0.535	0.06	0.25	0.46	<1E-50	0.1	0.2	0.07	0.23	0.2	7.07e-05	0.23	2.2e-07	0.35	1.01e-08
CPGI5861	11	20623020	20622721	20623259		0.23	1.76e-09	0.19	0.00644	0.2	0.00104	0.25	4.6e-07	0.39	1.58e-12	0.23	0.00187	0.23	0.000157	0.05	0.32	0.14	0.00135	0.21	0.000757
CPGI9596	13	58207754	58207650	58207859		0.32	2.22e-16	0.1	0.152	0.05	0.45	0.28	1.46e-08	0.36	2.37e-10	0.28	0.000148	0.3	2.52e-07	0.19	0.000152	0.13	0.00458	0.06	0.323
CPGI37618	8	99986136	99985888	99986344		0.26	4.45e-11	0.24	0.000696	0.03	0.685	0.14	0.0052	0.35	9.87e-10	0.4	3.52e-08	0.32	3.75e-08	0.19	0.000125	0.15	0.000874	0	0.971
CPGI28442	3	138679449	138679347	138679578		0.3	3.77e-15	0.27	0.000101	0.18	0.00339	0.18	0.000353	0.33	7.22e-09	0.28	0.000186	0.28	1.77e-06	0.12	0.015	0.03	0.475	0.12	0.0532
CPGI38389	9	17907485			cg20962117	0.24	5.26e-10	0.2	0.00529	0.26	3.05e-05	0.2	6.41e-05	0.29	3.06e-07	0.2	0.00784	0.19	0.00117	0.14	0.00551	0.17	0.000231	0.26	3.72e-05
CPGI34922	7	27147590			cg07153966	0.31	6.66e-16	0.17	0.0174	0.18	0.00321	0.13	0.00776	0.2	0.000709	0.26	0.000682	0.28	2.82e-06	0.37	4.13e-14	0.22	9.53e-07	0	0.996
CPGI10271	14	36986474	36986363	36986585		0.28	4.69e-13	0.24	0.000693	0.24	9.82e-05	0.2	6.31e-05	0.33	6.96e-09	0.13	0.0836	0.18	0.00266	0.2	8.87e-05	0.2	1.2e-05	0.11	0.086
CPGI16207	17	50236120	50235737	50236465		0.22	8.28e-09	0.17	0.0157	0.2	0.00161	0.26	1.66e-07	0.39	3.75e-12	0.2	0.00828	0.09	0.116	0.16	0.00115	0.22	8.92e-07	0.19	0.00196
CPGI19988	19	23185829	23185714	23185968		0.37	<1E-50	0.05	0.445	0.17	0.0053	0.4	<1E-50	0.35	4.5e-10	0.19	0.0139	0.31	1.25e-07	0.03	0.541	0.16	0.00043	0.13	0.0333
CPGI38692	9	70918891			cg27615378	0.27	6.46e-12	0.11	0.127	0.24	9.84e-05	0.2	4.99e-05	0.42	5.17e-14	0.26	0.000474	0.17	0.00561	0.08	0.096	0.12	0.00706	0.24	8.74e-05
CPGI30229	4	147561271	147561203	147561339		0.32	<1E-50	0.08	0.24	0.1	0.099	0.29	2.95e-09	0.37	2.58e-11	0.15	0.0503	0.33	2.93e-08	0.16	0.00116	0.11	0.0175	0.14	0.0241
CPGI33813	6	134210951	134210667	134211217		0.33	<1E-50	0.2	0.00436	0.13	0.0361	0.27	4.55e-08	0.4	1.15e-12	0.15	0.0472	0.31	2.09e-07	0.24	2.49e-06	0.04	0.408	0.06	0.377
CPGI30061	4	117847088			cg05733181	0.26	4.03e-11	0.18	0.0105	0.17	0.00582	0.29	5.65e-09	0.33	3.85e-09	0.21	0.00452	0.18	0.00241	0.17	0.000989	0.17	0.000221	0.17	0.00662
CPGI24257	2	242878764	242878672	242878811		0.36	<1E-50	0.23	0.00155	0.24	0.000115	0.29	3.86e-09	0.29	4.47e-07	0.4	7.14e-08	0.04	0.52	0.21	2.56e-05	0.01	0.784	-0.02	0.75
CPGI38271	9	1042804	1042605	1042970		0.29	6.08e-14	0.14	0.0589	0.26	2.7e-05	0.27	5.46e-08	0.3	9.15e-08	0.17	0.0244	0.26	1.34e-05	0.14	0.0058	0.11	0.0163	0.23	0.000276
CPGI30733	5	1645484	1645268	1645640		0.21	5.36e-08	0.15	0.0377	0.27	1.28e-05	0.29	6.64e-09	0.32	1.57e-08	0.09	0.239	0.18	0.00274	0.22	7.84e-06	0.12	0.00923	0.25	5.65e-05
CPGI16330	17	59534887	59534637	59535253		0.35	<1E-50	0.19	0.00786	0.07	0.258	0.17	0.000725	0.33	7.38e-09	0.11	0.146	0.33	1.89e-08	0.35	5.27e-13	0.09	0.0535	0.09	0.177
CPGI13825	16	55690239	55689865	55690564		0.26	2.05e-11	0.27	0.000172	0.16	0.0107	0.11	0.0354	0.45	4.44e-16	0.1	0.212	0.14	0.0187	0.18	0.000374	0.19	1.79e-05	0.28	4.16e-06
CPGI20018	19	30021276			cg12776966	0.3	1.51e-14	0.26	0.000235	0.15	0.0135	0.27	3.73e-08	0.36	1.22e-10	0.14	0.0687	0.29	1.45e-06	0.19	0.000183	0.06	0.184	0.13	0.0367
CPGI27717	3	49236857	49236800	49236946		0.41	<1E-50	0.21	0.00287	0.17	0.00588	0.12	0.0204	0.34	1.93e-09	0.28	0.000204	0.06	0.359	0.22	1.57e-05	0.11	0.0185	0.21	0.000629
CPGI10267	14	36973436	36973204	36973691		0.26	8.75e-12	0.19	0.00745	0.17	0.00594	0.26	8.89e-08	0.37	4.42e-11	0.13	0.0796	0.29	1.32e-06	0.17	0.000766	0.2	1.46e-05	0.13	0.0382
CPGI32040	5	158531517	158531394	158531647		0.23	2.48e-09	0.26	0.000236	0.15	0.0168	0.21	3.13e-05	0.36	1e-10	0.18	0.0178	0.3	2.88e-07	0.23	6.13e-06	0.2	6.15e-06	0.05	0.403
CPGI2301	1	149399180	149399174	149399187		0.32	<1E-50	0.13	0.0605	0.09	0.172	0.17	0.000641	0.47	<1E-50	0.25	0.000796	0.08	0.2	0.24	2.23e-06	0.3	2.82e-11	0.07	0.247
CPGI27933	3	62359518	62359390	62359773		0.28	3.83e-13	0.21	0.00281	0.23	0.0002	0.18	0.000333	0.4	7.26e-13	0.14	0.0628	0.2	0.000862	0.09	0.0776	0.1	0.0208	0.22	0.000547
CPGI10491	14	60952587	60952097	60952945		0.28	2.92e-13	0.14	0.0475	0.22	0.000468	0.15	0.00206	0.37	2.98e-11	0.13	0.0888	0.25	3.06e-05	0.19	0.000184	0.08	0.0643	0.24	0.000111
CPGI38132	8	145556830	145556707	145556952		0.23	1.69e-09	0.23	0.00134	0.34	1.97e-08	0.13	0.00933	0.38	1.72e-11	0.16	0.0312	0.13	0.0283	0.15	0.00223	0.16	0.000402	0.17	0.00608
CPGI24067	2	238864584	238864535	238864632		0.38	<1E-50	0.24	0.000673	0.13	0.0428	0.08	0.128	0.35	5.98e-10	0.21	0.00677	0.08	0.161	0.35	1.74e-12	0.09	0.0487	0.21	0.000934
CPGI17837	18	74963364			cg00662556	0.26	8.53e-12	0.2	0.00563	0.09	0.148	0.3	6.49e-10	0.31	2.9e-08	0.13	0.09	0.26	8.94e-06	0.11	0.0306	0.2	1.2e-05	0.21	0.000982
CPGI11194	14	105399364	105399175	105399595		0.36	<1E-50	0.23	0.0012	0.33	1.13e-07	0.01	0.891	0.41	1.19e-13	0.26	0.000475	-0.05	0.442	0.16	0.00157	0.23	3.71e-07	0.18	0.00524
CPGI33581	6	105400954	105400884	105400993		0.24	1.08e-09	0.12	0.103	0.08	0.183	0.27	8.48e-08	0.34	1.03e-09	0.41	1.71e-08	0.31	9.64e-08	0.25	4.4e-07	0	0.969	0.14	0.03
CPGI21515	19	58446694	58446436	58446787		0.14	0.000289	0.14	0.0557	0.12	0.0482	0.24	1.08e-06	0.47	<1E-50	0.2	0.00826	0.3	5.02e-07	0.1	0.041	0.22	9.41e-07	0.22	0.000358
CPGI32313	5	178422169	178422071	178422260		0.15	0.000106	0.25	0.000376	0.11	0.0817	0.23	3.96e-06	0.43	8.88e-15	0.09	0.216	0.21	0.000374	0.16	0.00162	0.23	1.91e-07	0.23	0.000166
CPGI24975	20	44658941			cg02655630	0.39	<1E-50	0.15	0.0319	0.05	0.428	0.26	9.73e-08	0.3	1.24e-07	0.19	0.0133	0.31	1.72e-07	0.2	8e-05	0.1	0.0354	0.22	0.000353
CPGI3815	10	26500899	26500721	26501065		0.24	7.08e-10	0.12	0.103	0.21	0.000916	0.34	2.48e-12	0.15	0.0106	0.31	3.35e-05	0.33	3.17e-08	0.1	0.0477	0.05	0.242	0.22	0.000365
CPGI22936	2	119615496			cg04227922	0.27	3.13e-12	0.18	0.0116	0.07	0.289	0.25	3.5e-07	0.4	6.74e-13	0.17	0.0232	0.25	2.46e-05	0.13	0.0109	0.21	3.5e-06	0.18	0.00409
CPGI29619	4	41882754	41882564	41882953		0.3	7.99e-15	0.16	0.0241	0.26	3.49e-05	0.25	4.2e-07	0.42	2.91e-14	0.21	0.0053	0.3	3.13e-07	0.09	0.0618	0.02	0.669	0.13	0.0326
CPGI30865	5	10649642	10649381	10649867		0.36	<1E-50	0.24	0.000813	0.14	0.0265	0.14	0.00542	0.2	0.000673	0.28	0.000184	0.19	0.00156	0.25	5.86e-07	0.22	5.3e-07	0.03	0.647
CPGI22941	2	119915254	119915139	119915368		0.22	2.01e-08	0.27	0.000123	0.15	0.0165	0.29	6.96e-09	0.38	1.74e-11	0.09	0.228	0.29	1.17e-06	0.09	0.0825	0.08	0.083	0.25	4.92e-05
CPGI10756	14	77737659	77737495	77737771		0.23	2.28e-09	0.28	7.62e-05	0.23	0.00018	0.04	0.379	0.45	4.44e-16	0.16	0.0339	0.03	0.662	0.22	1.68e-05	0.17	0.000118	0.24	0.000127
CPGI12178	15	79574974	79574893	79575048		0.23	5.89e-09	0.19	0.0077	0.25	7.57e-05	0.25	4.55e-07	0.35	4.94e-10	0.18	0.0199	0.18	0.00221	0.13	0.00935	0.05	0.291	0.24	0.000159
CPGI9902	13	112759370	112759355	112759386		0.3	1.4e-14	0.19	0.00917	0.02	0.71	0.2	4.31e-05	0.42	7.68e-14	0.12	0.124	0.28	1.84e-06	0.17	0.000679	0.17	0.000237	0.19	0.00203
CPGI2295	1	149230917	149230782	149231118		0.28	3.4e-13	0.2	0.00512	0.09	0.168	0.22	7.84e-06	0.3	1.06e-07	0.24	0.00163	0.28	2.48e-06	0.12	0.0197	0.18	6.61e-05	0.19	0.0027
CPGI22119	2	45156790	45156642	45156937		0.34	<1E-50	0.23	0.00098	0.12	0.0664	0.22	8.59e-06	0.32	1.3e-08	0.13	0.0861	0.28	2.84e-06	0.26	1.21e-07	0.11	0.0152	0.13	0.0384
CPGI13909	16	62069327	62069317	62069337		0.2	2.87e-07	0.12	0.0822	0.14	0.029	0.42	<1E-50	0.21	0.000252	0.24	0.00157	0.11	0.0778	0.17	0.000776	0.24	1.52e-07	0.26	2.48e-05
CPGI25671	21	34399310	34399260	34399361		0.27	1.21e-12	0.21	0.00305	0.11	0.0772	0.25	5.93e-07	0.34	1.69e-09	0.08	0.295	0.27	4.79e-06	0.19	0.00022	0.16	0.00045	0.25	5.27e-05
CPGI4798	10	110672081	110671907	110672231		0.23	2.72e-09	0.19	0.00939	0.24	8.49e-05	0.27	6.14e-08	0.29	3.53e-07	0.06	0.454	0.2	0.000754	0.17	0.000934	0.24	1.13e-07	0.26	4.05e-05
CPGI7267	11	124735247	124735089	124735554		0.26	7.9e-12	0.23	0.0015	0.23	0.000271	0.11	0.0259	0.39	4.44e-12	0.17	0.0247	0.08	0.163	0.21	3.11e-05	0.21	4.91e-06	0.19	0.00216
CPGI36841	8	11538678	11538570	11538786		0.26	4.3e-11	0.01	0.886	0.16	0.00929	0.29	5.63e-09	0.41	1.22e-13	0.34	4.82e-06	0.29	7.37e-07	0.08	0.125	0.06	0.155	0.2	0.0017
CPGI37708	8	110986371			cg13525837	0.24	3.34e-10	0.23	0.00113	0.25	6.69e-05	0.27	3.64e-08	0.2	0.00063	0.29	8.45e-05	0.22	0.00022	0.09	0.0662	0.06	0.17	0.28	7.14e-06
CPGI8916	12	128751045	128751042	128751048		0.3	1.42e-14	0.21	0.00338	0.22	0.000348	0.31	1.61e-10	0.23	4.66e-05	0.24	0.00152	0.17	0.00516	0.11	0.0258	0.11	0.0148	0.16	0.00917
CPGI35207	7	54612378	54612325	54612475		0.24	3.32e-10	0.16	0.0224	0.13	0.0329	0.28	8.25e-09	0.36	1.98e-10	0.2	0.00708	0.33	3.36e-08	0.14	0.00438	0.12	0.00769	0.18	0.00393
CPGI28975	4	107811	107725	107897		0.25	2.18e-10	0.31	8.84e-06	0.12	0.0583	0.22	1.59e-05	0.36	2.18e-10	0.06	0.416	0.21	0.000367	0.14	0.00484	0.24	7.94e-08	0.21	0.000832
CPGI4587	10	101297500	101297245	101297642		0.29	2.13e-14	0.29	4.41e-05	0.16	0.0102	0.09	0.0695	0.52	<1E-50	0.2	0.00988	0.06	0.299	0.21	3.34e-05	0.2	9.23e-06	0.09	0.143
CPGI2175	1	119535856	119535693	119535986		0.09	0.03	0.14	0.0456	0.21	0.000889	0.28	2.01e-08	0.3	1.33e-07	0.4	6.05e-08	0.36	1.08e-09	0.13	0.0125	0.11	0.0135	0.14	0.024
CPGI5991	11	43602930	43602845	43603214		0.19	1.07e-06	0.27	0.000156	0.19	0.00239	0.27	6.38e-08	0.38	1.91e-11	0.11	0.168	0.17	0.00398	0.13	0.0116	0.08	0.0747	0.26	3.89e-05
CPGI8706	12	119212260	119212160	119212319		0.36	<1E-50	0.12	0.0933	0.15	0.0203	0.29	2.77e-09	0.41	2.41e-13	0.26	0.000685	0.12	0.0461	0.06	0.256	0.13	0.00332	0.19	0.0024
CPGI38768	9	79634861			cg06462796	0.27	2.88e-12	0.16	0.0215	0.21	0.00074	0.26	1.09e-07	0.35	3.58e-10	0.2	0.0077	0.24	7.31e-05	0.16	0.00147	0.15	0.00099	0.12	0.0602
CPGI3284	1	229543306	229543009	229543603		0.32	<1E-50	0.18	0.0136	0.19	0.0028	0.14	0.00574	0.34	2.06e-09	0.23	0.00229	0.2	0.00111	0.24	1.21e-06	0.09	0.0385	0.15	0.0163
CPGI8233	12	63544308	63544175	63544430		0.25	6.58e-11	0.31	9.29e-06	0.11	0.0943	0.3	1.35e-09	0.39	3.8e-12	0.12	0.107	0.23	0.000109	-0.02	0.757	0.16	0.000259	0.19	0.00284
CPGI31805	5	140536908	140536897	140536920		0.3	2.22e-15	0.16	0.0267	0.14	0.0278	0.35	7.79e-13	0.28	1.07e-06	0.14	0.0759	0.31	2.03e-07	0.18	0.000259	0	0.922	0.16	0.0105
CPGI11902	15	66914425			cg19406036	0.25	6.17e-11	0.09	0.187	0.14	0.0281	0.02	0.677	0.43	5.33e-15	0.26	0.000482	0.16	0.00686	0.3	1.81e-09	0.17	0.00016	0.19	0.002
CPGI1592	1	50513753	50513645	50513927		0.19	1.66e-06	0.17	0.0146	0.23	0.000166	0.31	2.52e-10	0.33	4.14e-09	0.15	0.0451	0.28	2.07e-06	0.07	0.157	0.15	0.00122	0.21	0.000939
CPGI34509	7	1704069	1704031	1704095		0.26	1.71e-11	0.16	0.0265	0.22	0.000453	0.3	8.87e-10	0.3	1.23e-07	0.17	0.0234	0.19	0.00136	0.17	0.000994	0.1	0.0309	0.25	5.76e-05
CPGI9334	13	28501974	28501860	28502089		0.24	5.79e-10	0.19	0.00934	0.04	0.523	0.32	3.6e-11	0.3	1.05e-07	0.24	0.00141	0.28	3.33e-06	0.1	0.0408	0.12	0.00849	0.23	0.000194
CPGI36341	7	154002167	154002064	154002270		0.32	<1E-50	0.15	0.0306	0.1	0.129	0.24	1.89e-06	0.39	2.64e-12	0.26	0.000528	0.2	0.000849	0.1	0.0479	0	0.932	0.23	0.000172
CPGI9697	13	96294006	96293882	96294131		0.44	<1E-50	0.18	0.0117	0.24	0.000121	0.06	0.275	0.25	1.04e-05	0.33	9.3e-06	0.2	0.000646	0.15	0.00378	0.2	1.15e-05	0.04	0.503
CPGI15175	17	14201841	14201744	14201938		0.18	3.31e-06	0.28	5.99e-05	0.21	0.00086	0.22	7.47e-06	0.3	9.74e-08	0.19	0.0123	0.17	0.00531	0.23	6.07e-06	0.16	0.00053	0.15	0.0144
CPGI29634	4	44449654	44449571	44449738		0.24	1.05e-09	0.23	0.00103	0.11	0.0784	0.09	0.09	0.34	1.62e-09	0.23	0.00202	0.25	3.47e-05	0.16	0.00113	0.2	7.44e-06	0.26	3.27e-05
CPGI35020	7	31092804	31092589	31092970		0.28	3e-13	0.22	0.00157	0.28	4.13e-06	0.27	7.11e-08	0.35	3.25e-10	0.21	0.00673	0.21	0.000395	0.22	1.19e-05	0.09	0.0574	0.02	0.73
CPGI30866	5	10650351			cg06926314	0.3	3.33e-15	0.33	2.38e-06	0.14	0.0221	0.23	3.88e-06	0.23	4.46e-05	0.28	0.000197	0.19	0.00161	0.25	5.34e-07	0.09	0.0369	-0.05	0.421
CPGI36485	7	157477308			cg15771432	0.34	<1E-50	0.2	0.00533	0.05	0.46	0.22	8.46e-06	0.33	4.74e-09	0.24	0.00134	0.16	0.00649	0.2	4.39e-05	0.06	0.207	0.23	0.000208
CPGI1327	1	39283838	39283780	39283895		0.33	<1E-50	0.1	0.145	0.22	0.000474	0.23	3.36e-06	0.39	2.36e-12	0.19	0.0144	0.01	0.916	0.23	4.06e-06	0.25	3.45e-08	0.22	0.000329
CPGI7514	12	5153172	5153054	5153288		0.29	1.21e-13	0.16	0.0214	0.14	0.0313	0.26	9.24e-08	0.34	2.2e-09	0.22	0.00369	0.17	0.00382	0.15	0.00213	0.19	2.1e-05	0.21	0.00078
CPGI8654	12	114878995	114878877	114879154		0.23	1.53e-09	0.2	0.00507	0.19	0.00297	0.25	2.92e-07	0.35	3.27e-10	0.2	0.00783	0.29	7.82e-07	0.13	0.00952	0.08	0.097	0.18	0.00507
CPGI11481	15	35047041	35046610	35047411		0.22	3.08e-08	0.26	0.000218	0.17	0.00583	0.22	1.35e-05	0.38	1.56e-11	0.18	0.0171	0.17	0.00431	0.03	0.541	0.13	0.00328	0.28	4.72e-06
CPGI32408	5	180486737	180486604	180486879		0.22	1.38e-08	0.18	0.0113	0.16	0.0108	0.26	2.32e-07	0.43	6.66e-15	0.12	0.116	0.3	5.83e-07	0.13	0.0119	0.1	0.0262	0.16	0.00967
CPGI7523	12	6166992	6166874	6167147		0.34	<1E-50	0.06	0.368	0.19	0.00229	0.31	1.48e-10	0.36	1.14e-10	0.2	0.00708	0.24	8.28e-05	0.22	1.03e-05	0.09	0.0384	-0.03	0.6
CPGI19454	19	12952145	12952026	12952280		0.29	3.86e-14	0.3	2.5e-05	0.25	4.89e-05	0.14	0.00523	0.41	2.87e-13	0.14	0.0712	0.07	0.267	0.21	2.19e-05	0.1	0.0276	0.17	0.00708
CPGI24937	20	43935402	43935222	43935551		0.33	<1E-50	0.24	0.000651	0.24	0.000125	0.26	2.56e-07	0.2	0.000419	0.28	0.000236	0.09	0.156	0.23	6.33e-06	0.07	0.105	0.15	0.0145
CPGI22934	2	119614542	119614489	119614594		0.28	1.9e-13	0.23	0.000957	0.21	0.000764	0.13	0.00743	0.44	1.33e-15	0.09	0.234	0.2	0.000686	0.23	5.33e-06	0.02	0.717	0.27	1.42e-05
CPGI4979	10	125426021	125425994	125426048		0.23	1.51e-09	0.21	0.00292	0.08	0.222	0.15	0.00222	0.49	<1E-50	0.19	0.0128	-0.01	0.884	0.19	0.00021	0.22	1.06e-06	0.27	1.24e-05
CPGI35638	7	98245946	98245830	98246006		0.32	<1E-50	0.3	1.58e-05	0.13	0.0385	0.18	0.000426	0.32	1.38e-08	0.09	0.233	0.2	0.000947	0.09	0.071	0.22	1.38e-06	0.23	0.000203
CPGI23490	2	182547955			cg02582957	0.24	8.32e-10	0.22	0.00168	0.12	0.0643	0.23	3.51e-06	0.38	1.21e-11	0.19	0.0118	0.18	0.00247	0.14	0.00534	0.11	0.0118	0.29	1.86e-06
CPGI32867	6	29595440	29595299	29595661		0.19	6.43e-07	0.12	0.1	0.23	0.00021	0.16	0.00197	0.4	5.57e-13	0.18	0.0169	0.25	3.73e-05	0.13	0.0102	0.18	7.56e-05	0.28	6.64e-06
CPGI34080	6	161100247	161100122	161100376		0.37	<1E-50	0.25	0.000335	0.11	0.0688	0.11	0.0304	0.36	9.37e-11	0.22	0.0032	0.2	0.000761	0.17	0.000542	0.11	0.0129	0.19	0.0021
CPGI34842	7	20816376	20816253	20816521		0.27	1.6e-12	0.11	0.132	0.13	0.0333	0.26	2.4e-07	0.36	1.57e-10	0.27	0.000295	0.21	0.000374	0.36	1.08e-13	0	0.979	0.12	0.0523
CPGI25620	21	27945269	27945125	27945413		0.15	0.000197	0.26	0.000262	0.15	0.0141	0.17	0.000643	0.32	2.87e-08	0.23	0.00281	0.29	1.32e-06	0.07	0.181	0.19	1.83e-05	0.25	6.28e-05
CPGI10997	14	101924733	101924186	101925279		0.31	2.22e-16	0.22	0.00172	0.1	0.102	0.09	0.0778	0.47	<1E-50	0.25	0.00078	0.02	0.681	0.18	0.000259	0.21	2.35e-06	0.16	0.00967
CPGI7805	12	43945213			cg02925039	0.28	1.97e-13	0.24	0.000697	0.11	0.0887	0.24	1.06e-06	0.27	1.91e-06	0.23	0.00246	0.28	2.24e-06	0.18	0.000469	0.13	0.0052	0.18	0.00426
CPGI10270	14	36983623	36983518	36983737		0.26	1.05e-11	0.15	0.0374	0.23	0.000165	0.2	9.37e-05	0.38	1.69e-11	0.15	0.0427	0.17	0.00449	0.24	1e-06	0.23	3.43e-07	0.1	0.11
CPGI33397	6	74008931	74008821	74009041		0.17	1.48e-05	0.24	0.000727	0.15	0.0158	0.33	1.12e-11	0.37	4.52e-11	0.26	0.000627	0.26	1.02e-05	0.13	0.00777	0	0.983	0.07	0.295
CPGI25533	20	62679674	62679635	62679713		0.19	2.04e-06	0.33	1.88e-06	0.22	0.000425	-0.03	0.553	0.47	<1E-50	0.23	0.00199	0.04	0.536	0.18	0.000408	0.31	2.98e-12	0.06	0.365
CPGI2299	1	149334007			cg12380743	0.24	4.37e-10	0.24	0.000612	0.23	0.000217	0.2	3.99e-05	0.34	1.14e-09	0.29	8.46e-05	0.21	0.00046	0.1	0.0436	0.02	0.719	0.16	0.012
CPGI17374	18	13868804	13868562	13869025		0.21	3.74e-08	0.23	0.0011	0.2	0.00159	0.26	2.07e-07	0.29	2.81e-07	0.17	0.0264	0.24	4.78e-05	0.07	0.159	0.18	0.000101	0.27	1.15e-05
CPGI28348	3	130064682	130064583	130064781		0.24	3.97e-10	0.21	0.00383	0.25	7.45e-05	0.3	1.57e-09	0.25	1.96e-05	0.11	0.167	0.25	3.66e-05	0.19	0.000195	0.06	0.209	0.29	2.41e-06
CPGI25306	20	61340297	61339871	61340885		0.24	1.25e-09	0.22	0.00197	0.09	0.147	0.36	2.3e-13	0.46	<1E-50	0.19	0.0134	0.07	0.219	0.17	0.000689	0.08	0.082	0.16	0.0115
CPGI23417	2	176952874	176952696	176953212		0.16	3.9e-05	0.04	0.585	0.38	3.04e-10	0.27	3.82e-08	0.29	2.35e-07	0.25	0.00101	0.11	0.0605	0.06	0.224	0.17	0.000221	0.3	1.46e-06
CPGI20242	19	36736872			cg15148683	0.16	4.11e-05	0.25	0.000413	0.1	0.0996	0.27	5.32e-08	0.37	3.65e-11	0.15	0.054	0.32	5.99e-08	0.1	0.0528	0.02	0.676	0.25	4.74e-05
CPGI33356	6	58180155			cg00475820	0.3	2.22e-15	0.32	4.92e-06	0.09	0.149	0.22	6.48e-06	0.33	6.78e-09	0.17	0.0228	0.18	0.00248	0.15	0.00244	0.06	0.211	0.24	9.93e-05
CPGI20271	19	37803617	37803573	37803661		0.2	3.52e-07	0.24	0.000749	0.18	0.00362	0.28	2.17e-08	0.37	5.09e-11	0.09	0.241	0.29	9.1e-07	0.08	0.129	0.12	0.00803	0.27	1.87e-05
CPGI31844	5	140741220			cg15672768	0.31	1.55e-15	0.08	0.278	0.1	0.101	0.25	3.9e-07	0.29	4.15e-07	0.23	0.002	0.32	6.8e-08	0.14	0.00589	0.17	0.000155	0.17	0.00708
CPGI37048	8	26724060	26723946	26724234		0.21	5.88e-08	0.16	0.0253	0.16	0.0119	0.32	7.08e-11	0.35	5.95e-10	0.09	0.219	0.14	0.0193	0.21	2.57e-05	0.19	1.58e-05	0.23	0.000297
CPGI335	1	2980093	2979311	2980598		0.37	<1E-50	0.11	0.132	0.35	1.53e-08	0.21	1.82e-05	0.55	<1E-50	0.14	0.0698	0.08	0.201	-0.02	0.675	0.12	0.00929	0.2	0.00124
CPGI22917	2	118982114	118981783	118982352		0.28	2.18e-13	0.07	0.304	0.31	5.23e-07	0.09	0.0723	0.36	1.01e-10	0.23	0.00233	0.23	0.000147	0.24	9.7e-07	0.02	0.703	0.23	0.000295
CPGI19201	19	9473712	9473598	9473880		0.16	5.11e-05	0.2	0.00465	0.13	0.045	0.31	2.22e-10	0.42	2.46e-14	0.15	0.0454	0.3	3.75e-07	0.09	0.0685	0.15	0.00125	0.12	0.0616
CPGI20676	19	45737718	45737483	45738115		0.29	4.09e-14	0.22	0.00162	0.24	0.000117	-0.06	0.202	0.49	<1E-50	0.17	0.0267	0.03	0.574	0.21	3.17e-05	0.3	2.14e-11	0.17	0.00774
CPGI4618	10	102484354	102484232	102484475		0.3	1.73e-14	0.24	0.0008	0.22	0.00034	0.25	3.61e-07	0.22	0.00016	0.14	0.0711	0.19	0.00194	0.15	0.00396	0.06	0.187	0.3	7.68e-07
CPGI37030	8	25909416	25909299	25909599		0.29	1.98e-14	0.18	0.0121	0.21	0.000821	0.27	5e-08	0.32	9.93e-09	0.14	0.0634	0.3	4.33e-07	0.06	0.257	0.1	0.0288	0.22	0.000519
CPGI38272	9	1045663	1045628	1045698		0.28	4.2e-13	0.11	0.137	0.13	0.0386	0.2	8.87e-05	0.35	5.1e-10	0.11	0.155	0.35	2.13e-09	0.18	0.000373	0.16	0.000275	0.21	0.000896
CPGI27928	3	62355448	62355319	62355525		0.26	9.02e-12	0.18	0.00992	0.16	0.00936	0.3	2.09e-09	0.38	1.39e-11	0.24	0.00164	0.31	1.28e-07	0.12	0.0142	-0.04	0.352	0.12	0.0562
CPGI7760	12	34260953	34260737	34261116		0.27	3.57e-12	0.14	0.0517	0.14	0.029	0.31	3.5e-10	0.33	3.45e-09	0.22	0.00414	0.29	7.84e-07	0.11	0.0339	0.16	0.00051	0.08	0.201
CPGI21206	19	52954600	52954462	52954722		0.31	4.44e-16	0.02	0.758	0.12	0.0563	0.35	5.54e-13	0.27	3.27e-06	0.2	0.00777	0.31	2.28e-07	0.15	0.00346	0.2	5.78e-06	0.12	0.0537
CPGI9061	12	132905794	132905611	132906010		0.35	<1E-50	0.25	0.000449	0.23	0.000179	0.18	0.000242	0.44	1.33e-15	0.11	0.141	0.03	0.67	0.15	0.00304	0.14	0.00228	0.18	0.00487
CPGI4679	10	102983464	102983415	102983513		0.3	6.44e-15	0.24	0.000721	0.18	0.00506	0.21	1.8e-05	0.36	2.43e-10	0.15	0.0499	0.25	2.03e-05	0.14	0.00684	0.04	0.326	0.23	0.000205
CPGI28437	3	138658644	138658243	138659021		0.32	<1E-50	0.19	0.00651	0.29	3.29e-06	0.09	0.0713	0.43	5.11e-15	0.31	3.82e-05	0.17	0.00517	0.24	1.53e-06	-0.04	0.423	0.12	0.052
CPGI176	1	1476494	1476269	1476661		0.32	2.22e-16	0.19	0.00913	0.12	0.0664	0.13	0.0114	0.35	7.41e-10	0.29	9.44e-05	0.12	0.0465	0.27	5.05e-08	0.1	0.0306	0.19	0.00266
CPGI16081	17	46797080	46796908	46797291		0.29	2.4e-14	0	0.966	0.12	0.0496	0.26	1.44e-07	0.4	8.59e-13	0.26	0.000445	0.36	1.25e-09	0.17	0.000569	0.09	0.0442	0.03	0.601
CPGI18588	19	2307792	2307592	2308042		0.32	<1E-50	0.27	0.000181	0.33	1e-07	0.2	6.27e-05	0.33	9.19e-09	0.09	0.237	0.08	0.181	0.22	1.75e-05	0.02	0.679	0.22	0.000437
CPGI31796	5	140481682			cg01041681	0.29	2.71e-14	0.06	0.369	0.11	0.0902	0.33	8.11e-12	0.33	4.02e-09	0.16	0.0331	0.29	1.5e-06	0.19	0.000114	0.12	0.00831	0.13	0.0374
CPGI10864	14	93389440	93389246	93389557		0.28	5.04e-13	0.23	0.00153	0.27	1.33e-05	0.34	5.64e-12	0.28	7.41e-07	0.2	0.00993	0.1	0.0954	0.11	0.0277	0.12	0.00995	0.11	0.0876
CPGI6725	11	69590271	69590090	69590426		0.23	3.47e-09	0.29	4.88e-05	0.29	3.08e-06	0.23	4.57e-06	0.41	2.49e-13	0.08	0.316	0.07	0.247	0.19	0.000163	0.11	0.0117	0.19	0.00202
CPGI1822	1	75596810	75596724	75596930		0.32	<1E-50	0.2	0.0048	0.22	0.000374	0.28	1.76e-08	0.25	1.73e-05	0.18	0.0181	0.27	7.52e-06	0.18	0.000459	0.03	0.561	0.15	0.0197
CPGI16296	17	58218758	58218643	58218850		0.23	6.49e-09	0.15	0.0389	0.12	0.0661	0.23	2.47e-06	0.36	2.94e-10	0.1	0.206	0.28	1.8e-06	0.19	0.000197	0.07	0.109	0.34	2.19e-08
CPGI5234	10	134901541	134901199	134902278		0.3	4.88e-15	0.26	0.000273	0.19	0.00248	0.11	0.0297	0.41	1.57e-13	0.09	0.216	0.07	0.282	0.17	0.000972	0.21	2.21e-06	0.22	0.000441
CPGI8652	12	114878160	114878144	114878173		0.24	1.08e-09	0.17	0.0211	0.2	0.00122	0.27	7.47e-08	0.4	4.86e-13	0.25	0.00103	0.2	0.000658	0.12	0.0164	0.07	0.114	0.17	0.00527
CPGI23082	2	131451163	131451075	131451266		0.18	3.45e-06	0.25	0.000368	0.24	8.58e-05	0.29	3.39e-09	0.27	2.44e-06	0.23	0.00276	0.21	0.00053	0.12	0.0163	0.08	0.0829	0.24	0.000118
CPGI5268	10	135044822	135044789	135044856		0.36	<1E-50	0.23	0.00149	0.17	0.00714	0.09	0.0698	0.48	<1E-50	0.09	0.258	0.18	0.00351	0.08	0.134	0.13	0.00385	0.25	8.21e-05
CPGI31855	5	140767284	140767197	140767412		0.31	4.44e-16	0.15	0.0337	0.23	0.000243	0.3	8.87e-10	0.2	0.000479	0.11	0.14	0.33	1.54e-08	0.18	0.000354	0.06	0.197	0.18	0.0037
CPGI23440	2	177004604			cg10858215	0.3	2.66e-15	0.19	0.00669	0.2	0.00137	0.2	5.43e-05	0.16	0.00694	0.24	0.00118	0.23	9.6e-05	0.39	8.88e-16	0	0.972	0.09	0.171
CPGI23428	2	176977372	176977285	176977458		0.35	<1E-50	0.2	0.00596	0.14	0.0238	0.17	0.000602	0.15	0.0121	0.26	0.000464	0.26	1.48e-05	0.4	4.44e-16	0.05	0.241	0.11	0.0774
CPGI18091	19	496361	496239	496428		0.26	2.72e-11	0.25	0.000446	0.27	1.03e-05	0.26	1.51e-07	0.26	5.52e-06	0.04	0.585	0.32	8.87e-08	0.16	0.002	0.1	0.0214	0.17	0.00542
CPGI13077	16	3242742	3242639	3242850		0.33	<1E-50	0.13	0.07	0.18	0.00316	0.29	5.5e-09	0.31	3.97e-08	0.19	0.0135	0.21	0.000419	0.18	0.000427	0.05	0.241	0.23	0.000301
CPGI17719	18	59001264	59000800	59001691		0.16	5.33e-05	0.22	0.00181	0.22	0.000395	0.28	1.31e-08	0.39	4.93e-12	0.23	0.00222	0.08	0.195	0.14	0.00657	0.18	4.87e-05	0.19	0.00272
CPGI16051	17	46628310	46628224	46628404		0.27	3.11e-12	0.21	0.00351	0.09	0.165	0.21	2.36e-05	0.26	4.39e-06	0.21	0.00453	0.27	5.38e-06	0.33	3.88e-11	0.24	5.17e-08	0	0.971
CPGI770	1	17475908	17475819	17476074		0.33	<1E-50	0.16	0.0214	0.18	0.00329	0.11	0.0252	0.39	4.28e-12	0.2	0.00824	0.18	0.0027	0.26	1.3e-07	0.19	2.48e-05	0.03	0.59
CPGI28246	3	126260714	126260615	126260814		0.34	<1E-50	0.07	0.327	0.2	0.00112	0.29	2.95e-09	0.26	5.23e-06	0.33	7.75e-06	0.23	0.000125	0.23	6.52e-06	0.07	0.111	0.09	0.171
CPGI29737	4	57458797	57458636	57458955		0.34	<1E-50	0.2	0.00415	0.19	0.00261	0.27	7.56e-08	0.29	3.93e-07	0.21	0.00651	0.15	0.0142	0.09	0.0705	0.1	0.0325	0.18	0.00347
CPGI19260	19	10405154	10405083	10405226		0.08	0.0377	0.25	0.000404	0.27	1.74e-05	0.24	8.24e-07	0.42	3.42e-14	0.17	0.0234	0.15	0.0131	0.01	0.793	0.31	2.36e-12	0.16	0.0116
CPGI12305	15	89914537	89914466	89914608		0.25	6.16e-11	0.28	7.17e-05	0.27	1.12e-05	0.23	4.75e-06	0.37	5.46e-11	0.08	0.28	0.2	0.00115	0.18	0.00035	0.15	0.000994	0.12	0.0612
CPGI26175	22	19138153	19137874	19138475		0.34	<1E-50	0.24	0.000557	0.19	0.00183	0.06	0.204	0.48	<1E-50	0.15	0.0499	-0.01	0.854	0.22	1.05e-05	0.12	0.00629	0.23	0.000195
CPGI20256	19	37282604	37282556	37282653		0.2	2.66e-07	0.25	0.000461	0.17	0.00564	0.3	1.19e-09	0.31	6.35e-08	0.16	0.034	0.25	3.19e-05	0.04	0.445	0.21	2.68e-06	0.2	0.00128
CPGI9346	13	28544722	28544592	28544814		0.31	8.88e-16	0.18	0.0105	0	0.947	0.18	0.000246	0.4	9.65e-13	0.35	1.76e-06	0.27	5.2e-06	0.24	2.37e-06	0.13	0.0038	0.04	0.577
CPGI20017	19	30020807	30020728	30020886		0.28	7.59e-13	0.24	0.0006	0.1	0.106	0.3	1.35e-09	0.33	5.6e-09	0.17	0.0217	0.23	0.000111	0.1	0.0416	0.15	0.00115	0.2	0.00181
CPGI10273	14	36987354	36987301	36987408		0.26	1.37e-11	0.2	0.00411	0.17	0.00655	0.18	0.000281	0.42	2.75e-14	0.2	0.00794	0.1	0.108	0.13	0.0107	0.18	0.000103	0.19	0.0021
CPGI28529	3	147142245	147142182	147142355		0.28	7.9e-13	0.23	0.0011	0.17	0.00786	0.21	1.68e-05	0.36	2.8e-10	0.12	0.103	0.34	8.16e-09	0.16	0.00152	-0.04	0.374	0.26	3.82e-05
CPGI30988	5	41510169	41509849	41510650		0.2	2.05e-07	0.21	0.00386	0.27	1.04e-05	0.37	5.31e-14	0.33	5.3e-09	0.11	0.158	0.21	0.00053	0.08	0.104	0.1	0.0294	0.24	9.36e-05
CPGI32819	6	27647914	27647843	27648004		0.39	<1E-50	0.17	0.015	0.06	0.333	0.28	8.23e-09	0.29	2.56e-07	0.21	0.00471	0.39	3.15e-11	0.14	0.00445	0.02	0.658	0.09	0.15
CPGI17669	18	55095886			cg16061498	0.25	9.39e-11	0.13	0.0605	0.16	0.0115	0.25	4.09e-07	0.23	4.93e-05	0.22	0.00372	0.37	1.49e-10	0.16	0.00186	0.1	0.0243	0.16	0.0113
CPGI27136	22	50706087	50705948	50706248		0.23	1.47e-09	0.28	6.64e-05	0.3	1.19e-06	0.03	0.61	0.51	<1E-50	0.22	0.00394	0.04	0.501	0.15	0.00341	0.16	0.000287	0.14	0.0241
CPGI24859	20	37356844			cg05936441	0.25	4.75e-11	0.18	0.0102	0.1	0.123	0.22	1.27e-05	0.33	3.78e-09	0.12	0.123	0.3	5.93e-07	0.21	3.04e-05	0.19	1.54e-05	0.21	0.000609
CPGI5925	11	32448724	32448678	32448769		0.31	1.78e-15	0.24	0.000889	0.25	6.29e-05	0.17	0.000626	0.22	0.000115	0.25	0.000812	0.09	0.125	0.22	1.29e-05	0.17	0.000195	0.15	0.0164
CPGI34933	7	27183930	27183133	27184521		0.28	3.17e-13	0.18	0.00969	-0.01	0.862	0.21	1.69e-05	0.31	3.16e-08	0.21	0.00481	0.2	0.000808	0.27	3.99e-08	0.3	1.47e-11	0.13	0.0468
CPGI36363	7	155241715	155241490	155241970		0.28	4.01e-13	0.22	0.00235	0.23	0.000231	0.24	1.12e-06	0.4	6.23e-13	0.17	0.0238	0.09	0.148	0.13	0.0101	0.09	0.0476	0.2	0.00138
CPGI15544	17	32484076	32484008	32484259		0.17	1.65e-05	0.06	0.404	0.12	0.0481	0.35	4.3e-13	0.4	6.63e-13	0.14	0.0658	0.28	1.96e-06	0.17	0.000646	0.16	0.000271	0.23	0.000253
CPGI30518	4	189203896	189203762	189203965		0.22	9.72e-09	0.19	0.00882	0.23	0.00027	0.23	3.8e-06	0.4	1.28e-12	0.24	0.00127	0.06	0.29	0.09	0.0677	0.19	2.48e-05	0.21	0.000605
CPGI8638	12	113909976	113909932	113910034		0.29	1.37e-13	0.21	0.0035	0.24	8.82e-05	0.13	0.00919	0.39	3.49e-12	0.22	0.00402	0.21	0.000386	0.2	7.79e-05	0.05	0.274	0.13	0.0425
CPGI8980	12	131783940			cg01060089	0.27	6.29e-12	0.15	0.0411	0.23	0.000284	0.29	7.18e-09	0.4	1.25e-12	0.19	0.0115	0.19	0.00146	0.1	0.0415	0.05	0.244	0.2	0.00173
CPGI30251	4	151504910	151504725	151505084		0.36	<1E-50	0.22	0.00197	0.2	0.00158	0.22	9.82e-06	0.29	3.26e-07	0.2	0.00853	0.31	2.31e-07	0.19	0.000153	0.07	0.137	0.03	0.58
CPGI24967	20	44640427	44640353	44640501		0.35	<1E-50	0.23	0.00103	0.13	0.0337	0.21	2.43e-05	0.35	8.55e-10	0.18	0.0196	0.08	0.178	0.1	0.0413	0.2	5.15e-06	0.2	0.00144
CPGI17604	18	46447834	46447737	46447961		0.08	0.0514	0.31	1.37e-05	0.27	9.39e-06	0.22	6.24e-06	0.21	0.000299	0.11	0.135	0.25	2.26e-05	0.27	4.67e-08	0.19	2.55e-05	0.16	0.0101
CPGI10984	14	101192942	101192852	101193038		0.36	<1E-50	0.3	2.58e-05	0.19	0.00235	0.16	0.00193	0.38	9.13e-12	0.04	0.573	0.17	0.00589	0.14	0.00655	0.14	0.00272	0.21	0.000848
CPGI3150	1	224805745	224805631	224805852		0.27	6.39e-12	0.08	0.247	0.14	0.0239	0.26	1.89e-07	0.34	2.94e-09	0.21	0.00497	0.29	1.16e-06	0.19	0.000153	0.1	0.0302	0.15	0.0141
CPGI20468	19	41073869	41073603	41074150		0.29	1.91e-14	0.33	3.33e-06	0.17	0.00691	0.15	0.00331	0.34	1.31e-09	0.05	0.473	0.22	0.000305	0.18	0.0005	0.13	0.00355	0.19	0.00214
CPGI18848	19	4305032	4304933	4305090		0.32	2.22e-16	0.06	0.375	0.23	0.000207	0.17	0.00076	0.4	4.46e-13	0.34	3.98e-06	-0.01	0.884	0.2	6.46e-05	0.17	0.000195	0.1	0.103
CPGI1690	1	55247145	55246867	55247408		0.37	<1E-50	0.13	0.0738	0.23	0.000199	0.18	0.000217	0.21	0.000268	0.35	1.87e-06	0.25	2.19e-05	0.11	0.0348	0.12	0.00909	0	0.945
CPGI31232	5	76934810	76934634	76935080		0.32	<1E-50	0.1	0.183	0.18	0.00385	0.38	9.77e-15	0.38	1.82e-11	0.11	0.169	0.33	2.62e-08	0.11	0.035	-0.01	0.865	0.2	0.00125
CPGI10990	14	101293922	101293450	101294430		0.39	<1E-50	0.17	0.0197	0.12	0.0486	0.24	1.01e-06	0.23	7.85e-05	0.18	0.0198	0.16	0.00713	0.11	0.0344	0.2	5.34e-06	0.25	4.24e-05
CPGI33549	6	100055771	100055662	100055865		0.27	3.92e-12	0.1	0.145	0.24	0.000113	0.25	4.12e-07	0.41	1.15e-13	0.09	0.236	0.27	7.41e-06	0.06	0.269	0.11	0.0172	0.19	0.00313
CPGI14879	17	3848289	3848156	3848506		0.33	<1E-50	0.17	0.0186	0.12	0.0661	0.01	0.919	0.47	<1E-50	0.32	1.55e-05	-0.05	0.414	0.37	4.46e-14	0.33	1.43e-13	0.03	0.688
CPGI34784	7	6894869			cg06786064	0.24	4.76e-10	0.13	0.0626	0.19	0.00215	0.09	0.0744	0.29	2.73e-07	0.25	0.00111	0.19	0.00147	0.2	6.92e-05	0.17	0.000136	0.29	4.09e-06
CPGI13420	16	28758535	28758506	28758564		0.3	3.55e-15	0.16	0.0277	0.27	1.73e-05	0.08	0.131	0.4	1.41e-12	0.24	0.00157	0.11	0.0732	0.26	1.56e-07	0.1	0.0262	0.17	0.00705
CPGI23955	2	233253024			cg09490371	0.23	2.96e-09	0.21	0.00397	0.25	5.42e-05	0.04	0.482	0.51	<1E-50	0.23	0.00256	0.02	0.804	0.2	8.77e-05	0.28	5.26e-10	0.11	0.0825
CPGI36434	7	156811318	156810819	156811655		0.21	3.5e-08	0.24	0.000603	0.3	1.5e-06	0.05	0.279	0.46	<1E-50	0.17	0.0245	0.09	0.13	0.23	3e-06	0.09	0.0533	0.2	0.00105
CPGI13189	16	6533175	6533163	6533187		0.24	3.26e-10	0.13	0.0648	0.15	0.0168	0.28	2.01e-08	0.36	2.08e-10	0.21	0.00626	0.23	9.12e-05	0.06	0.216	0.16	0.000472	0.23	0.000227
CPGI28775	3	184209197	184209105	184209261		0.21	5.07e-08	0.2	0.0041	0.15	0.0145	0.09	0.0823	0.37	3.04e-11	0.24	0.00161	0.11	0.0661	0.17	0.000728	0.35	3.11e-15	0.16	0.00911
CPGI6935	11	86085821	86085694	86086005		0.17	2.39e-05	0.04	0.56	0.2	0.00147	0.18	0.000332	0.49	<1E-50	0.22	0.00367	0.27	7.21e-06	0.3	1.47e-09	0.08	0.0952	0.1	0.107
CPGI17350	18	12912338			cg00316875	0.3	2.89e-15	0.09	0.203	0.16	0.00885	0.22	7.76e-06	0.29	3.95e-07	0.28	0.000161	0.35	1.57e-09	0.24	1.06e-06	0.07	0.149	-0.03	0.647
CPGI10393	14	52735453	52735421	52735485		0.18	3.63e-06	0.23	0.00097	0.12	0.0552	0.24	9.69e-07	0.36	2.63e-10	0.15	0.0452	0.26	1.75e-05	0.19	0.000133	0.1	0.0228	0.21	0.001
CPGI39039	9	100070074	100070007	100070142		0.17	8.27e-06	0.17	0.0172	0.19	0.0018	0.25	5.67e-07	0.32	1.03e-08	0.23	0.00219	0.24	6.7e-05	0.18	0.000252	0.07	0.111	0.21	0.000757
CPGI14740	17	1173742	1173700	1173767		0.17	9.05e-06	0.25	0.000541	0.19	0.00231	0.14	0.00399	0.51	<1E-50	0.21	0.00567	0.12	0.0397	0.12	0.0134	0.08	0.0741	0.21	0.000975
CPGI36338	7	153749206			cg00446413	0.31	4.44e-16	0.17	0.016	0.13	0.0458	0.15	0.00241	0.4	8.16e-13	0.22	0.00427	0.17	0.0042	0.12	0.015	0.21	1.9e-06	0.16	0.0087
CPGI4745	10	104417004	104416925	104417083		0.24	1.15e-09	0.15	0.0309	0.01	0.865	0.08	0.132	0.39	5.13e-12	0.24	0.00118	0.14	0.0182	0.45	<1E-50	0.16	0.000308	0.22	0.000543
CPGI37711	8	114444977	114444859	114445084		0.25	5.91e-11	0.12	0.0819	0.27	1.59e-05	0.29	6.12e-09	0.3	1.24e-07	0.24	0.00164	0.26	1.33e-05	0.08	0.104	0.02	0.717	0.21	0.000702
CPGI39019	9	99482094			cg00767010	0.27	6.16e-12	0.33	2.49e-06	0.18	0.00471	0.25	4.85e-07	0.3	1.25e-07	0.1	0.194	0.29	1.43e-06	0.19	0.000119	-0.04	0.431	0.13	0.0411
CPGI9877	13	112547809	112547459	112548065		0.29	1.37e-13	0.24	0.000831	0.21	0.00071	0.29	6.56e-09	0.22	0.000148	0.18	0.0178	0.2	0.000938	0.12	0.0209	0.1	0.0237	0.22	0.000533
CPGI21277	19	54515257	54515169	54515341		0.23	2.1e-09	0.18	0.0119	0.27	1.42e-05	0.19	0.000106	0.47	<1E-50	0.13	0.0824	0.06	0.332	0.19	0.000207	0.28	6.31e-10	0.04	0.535
CPGI19419	19	12759104	12759034	12759156		0.23	1.73e-09	0.2	0.00626	0.21	0.00099	0.28	1.5e-08	0.49	<1E-50	0.14	0.0618	0.1	0.102	0.1	0.0444	0.2	1.16e-05	0.1	0.11
CPGI1545	1	46956972	46956839	46957105		0.32	2.22e-16	0.12	0.0908	0.26	1.97e-05	0.23	3.86e-06	0.26	7.3e-06	0.29	0.000132	0.22	0.000213	0.23	2.67e-06	0.1	0.0353	0.06	0.322
CPGI17206	18	909120	909086	909154		0.28	4e-13	0.2	0.00442	0.11	0.0933	0.2	7.03e-05	0.29	4.94e-07	0.2	0.00771	0.26	1.16e-05	0.12	0.0185	0.12	0.00622	0.26	3.91e-05
CPGI28519	3	147116162	147115930	147116420		0.21	4.03e-08	0.28	5.82e-05	0.16	0.0122	0.17	0.000651	0.44	3.11e-15	0.16	0.0396	0.28	1.67e-06	0.28	1.47e-08	0.06	0.18	0.02	0.716
CPGI29460	4	13544301			cg15137566	0.18	6.55e-06	0.26	0.000217	0.25	4.84e-05	0.1	0.0581	0.33	4.07e-09	0.38	3.07e-07	0.27	5.83e-06	0.25	3.16e-07	0.06	0.158	0.01	0.927
CPGI10493	14	60975951	60975811	60976285		0.14	0.000244	0.21	0.00316	0.15	0.0146	0.22	1.54e-05	0.37	3.51e-11	0.2	0.00976	0.19	0.00125	0.19	0.00021	0.14	0.00138	0.25	7.91e-05
CPGI24940	20	43945406	43945254	43945601		0.36	<1E-50	0.17	0.0156	0.17	0.00613	0.26	1.29e-07	0.36	1.04e-10	0.21	0.0049	0.2	0.000835	0.14	0.00502	0.13	0.00405	0.03	0.595
CPGI2753	1	180202523	180202256	180202784		0.19	1.3e-06	0.15	0.0399	0.22	0.0004	0.22	8.46e-06	0.43	9.33e-15	0.11	0.15	0.26	1.25e-05	0.14	0.00559	0.13	0.00299	0.21	0.00082
CPGI36339	7	153749791	153749736	153749964		0.28	4.23e-13	0.16	0.0284	0.11	0.092	0.13	0.0117	0.41	1.66e-13	0.18	0.0151	0.18	0.00275	0.21	1.96e-05	0.21	4.46e-06	0.18	0.00436
CPGI36491	7	157481628			cg18004701	0.3	3.55e-15	0.21	0.0028	0.12	0.0515	0.04	0.467	0.42	3.38e-14	0.18	0.0193	0.14	0.0225	0.23	2.58e-06	0.14	0.00162	0.3	1.37e-06
CPGI25750	21	38378526	38378406	38378634		0.37	<1E-50	0.07	0.334	0.13	0.033	0.1	0.0371	0.44	1.33e-15	0.26	0.000595	0.25	3.06e-05	0.24	1.37e-06	0.03	0.581	0.05	0.448
CPGI8223	12	62585633	62585031	62586267		0.16	4.21e-05	0.13	0.0805	0.2	0.00112	0.33	1.33e-11	0.35	3.64e-10	0.09	0.25	0.3	3.56e-07	0.15	0.00331	0.07	0.115	0.24	0.000161
CPGI33287	6	45631292	45631106	45631407		0.24	5.98e-10	0.2	0.00622	0.16	0.0115	0.09	0.0897	0.45	6.66e-16	0.19	0.0122	0.18	0.00356	0.25	8.6e-07	0.17	0.000202	0.1	0.101
CPGI8648	12	114843398	114843188	114843583		0.26	2.18e-11	0.12	0.0818	0.25	6.36e-05	0.25	3.04e-07	0.35	5.15e-10	0.16	0.0354	0.19	0.0017	0.16	0.00122	0.07	0.148	0.25	6.8e-05
CPGI37004	8	23563082	23562918	23563182		0.25	8.21e-11	0.07	0.342	0.16	0.0121	0.34	2.47e-12	0.38	1.48e-11	0.13	0.0905	0.33	1.32e-08	0.17	0.000539	0.01	0.863	0.1	0.129
CPGI25262	20	60795866	60795818	60795923		0.27	5.75e-12	0.07	0.318	0.35	8.7e-09	0.19	0.000142	0.43	1.29e-14	0.15	0.0475	0.18	0.00272	0.16	0.00166	0.08	0.0712	0.23	0.000233
CPGI33553	6	100067169			cg21141234	0.3	4.44e-15	0.12	0.0966	0.14	0.0264	0.34	2.76e-12	0.24	2.77e-05	0.13	0.092	0.31	1.3e-07	0.02	0.642	0.12	0.00714	0.24	0.000139
CPGI37005	8	23564112	23563572	23564717		0.26	2.06e-11	0.15	0.0382	0.14	0.0247	0.19	0.000137	0.39	1.61e-12	0.09	0.224	0.32	6.14e-08	0.16	0.00113	0.16	0.000569	0.16	0.0107
CPGI23671	2	208989044	208988863	208989248		0.24	3.76e-10	0.25	0.000534	0.13	0.0408	0.2	4.03e-05	0.37	3.5e-11	0.33	7.87e-06	0.24	6.08e-05	0.11	0.0279	0.08	0.0783	0.12	0.0545
CPGI16206	17	50235333	50235279	50235393		0.23	3.62e-09	0.21	0.004	0.1	0.106	0.26	1.12e-07	0.43	7.55e-15	0.16	0.034	0.08	0.173	0.2	5.44e-05	0.21	2.43e-06	0.15	0.0138
CPGI23404	2	176931898	176931680	176932149		0.3	5.77e-15	0.21	0.00397	0.1	0.105	0.19	0.000192	0.37	4.27e-11	0.23	0.00251	0.27	4.71e-06	0.26	1.07e-07	0.01	0.761	0.12	0.0517
CPGI14316	16	86320394	86320281	86320489		0.31	8.88e-16	0.2	0.00415	0.23	0.000217	0.22	1.43e-05	0.36	1.11e-10	0.18	0.0193	0.18	0.00313	0.09	0.0784	0.06	0.156	0.2	0.00126
CPGI4633	10	102508804	102508286	102509510		0.24	6.23e-10	0.06	0.384	0.28	5.53e-06	0.37	2.93e-14	0.34	1.39e-09	0.19	0.013	0.17	0.00479	0.11	0.0293	0.08	0.0717	0.23	0.000169
CPGI20255	19	37266793	37266605	37267026		0.23	2.13e-09	0.22	0.00175	0.18	0.00409	0.31	2.25e-10	0.33	8.32e-09	0.31	2.44e-05	0.21	0.000358	0.1	0.055	0.13	0.00334	0.02	0.712
CPGI12207	15	82336086	82335947	82336202		0.28	4.01e-13	0.34	1.67e-06	0.13	0.044	0.32	1.26e-10	0.45	<1E-50	0.37	7.11e-07	0.08	0.18	-0.04	0.378	0.08	0.0686	0.09	0.168
CPGI25769	21	40194754	40194678	40194848		0.18	7.2e-06	0.11	0.12	0.14	0.03	0.05	0.368	0.26	3.78e-06	0.23	0.00205	0.29	8.24e-07	0.51	<1E-50	0.13	0.00428	0.06	0.332
CPGI17414	18	19745387	19745316	19745458		0.34	<1E-50	0.19	0.00648	0.15	0.0183	0.24	1.3e-06	0.23	6.9e-05	0.04	0.579	0.33	1.55e-08	0.29	4.29e-09	-0.01	0.877	0.25	6.27e-05
CPGI1383	1	41119953	41119931	41119988		0.42	<1E-50	0.16	0.0277	0.23	0.000188	0.13	0.00733	0.32	1.42e-08	0.32	1.61e-05	0.13	0.0325	0.01	0.827	0.08	0.0643	0.16	0.0118
CPGI28028	3	79815747	79815639	79815848		0.22	1.48e-08	0.19	0.00872	0.13	0.0426	0.27	5.77e-08	0.37	7.11e-11	0.23	0.00253	0.18	0.00273	-0.01	0.846	0.25	4.14e-08	0.23	0.000169
CPGI1601	1	50885284	50885132	50885369		0.11	0.00358	0.23	0.00107	0.26	2.55e-05	0.22	1.15e-05	0.36	2.52e-10	0	0.96	0.37	3.72e-10	0.14	0.00629	0.12	0.00671	0.18	0.00351
CPGI15335	17	20687763	20687681	20687912		0.31	4.44e-16	0.22	0.00247	0.11	0.0914	0.28	1.8e-08	0.32	2.57e-08	0.14	0.064	0.24	7.45e-05	0.24	1.09e-06	0.02	0.615	0.18	0.0033
CPGI2737	1	179545161	179545073	179545294		0.25	4.58e-11	0.05	0.506	0.3	1.12e-06	0.14	0.00608	0.38	6.83e-12	0.22	0.00307	0.13	0.0317	0.13	0.0125	0.1	0.0331	0.29	2.09e-06
CPGI4673	10	102906318	102906057	102906606		0.34	<1E-50	0.17	0.0202	0.27	1.02e-05	0.17	0.000644	0.4	5.19e-13	0.05	0.474	0.07	0.258	0.2	7.39e-05	0.14	0.00272	0.17	0.00726
CPGI5883	11	27742139	27742060	27742219		0.23	2.81e-09	0.15	0.0371	0.27	1.37e-05	0.35	8.14e-13	0.23	8.16e-05	0.14	0.0665	0.12	0.0389	0.08	0.097	0.04	0.364	0.35	1.27e-08
CPGI4072	10	50817180	50817096	50817306		0.31	1.11e-15	0.25	0.000333	0.2	0.00124	0.18	0.000336	0.39	1.74e-12	0.16	0.0304	0.13	0.0319	0.15	0.00352	0.09	0.0575	0.13	0.0418
CPGI34973	7	27291492	27291346	27291695		0.27	2.58e-12	0.04	0.579	0.07	0.249	0.2	7.57e-05	0.41	2.93e-13	0.24	0.0018	0.29	6.52e-07	0.23	4.83e-06	0.08	0.0978	0.17	0.00848
CPGI27013	22	48886738	48886654	48886784		0.2	2.22e-07	0.21	0.00305	0.26	2.14e-05	0.24	1.45e-06	0.34	1.79e-09	0.14	0.0602	0.12	0.0394	0.21	2.29e-05	0.09	0.0578	0.22	0.000331
CPGI10281	14	36994145	36993831	36994456		0.29	1.21e-13	0.18	0.0112	0.24	0.000126	0.35	3.56e-13	0.38	2.26e-11	0.11	0.151	0.3	4.92e-07	-0.01	0.887	0	0.928	0.19	0.00188
CPGI7242	11	123229326	123229180	123229471		0.17	2.33e-05	0.16	0.0247	0.26	3.5e-05	0.29	2.49e-09	0.24	3.34e-05	0.21	0.00472	0.14	0.0181	0.16	0.00191	0.09	0.0604	0.34	4.65e-08
CPGI33154	6	41374858	41374532	41375153		0.09	0.0258	0.17	0.016	0.19	0.00219	0.19	0.000183	0.38	1.38e-11	0.35	3.02e-06	0.18	0.00251	0.23	2.92e-06	0.28	2.28e-10	-0.03	0.608
CPGI2190	1	120439025	120439014	120439036		0.32	<1E-50	0.16	0.0285	0.19	0.00257	0.26	2.47e-07	0.28	9.1e-07	0.32	1.37e-05	0.21	0.000509	0.18	0.000279	0.09	0.0451	0.04	0.572
CPGI9891	13	112717226	112717207	112717244		0.31	1.11e-15	0.18	0.0111	0.1	0.102	0.09	0.0608	0.39	2.91e-12	0.26	0.000524	0.14	0.0178	0.12	0.0188	0.21	3.79e-06	0.22	0.000327
CPGI32793	6	26614592	26614535	26614649		0.23	2.06e-09	0.16	0.0249	0.19	0.00195	0.12	0.0217	0.37	2.63e-11	0.18	0.0183	0.35	1.55e-09	0.26	2.14e-07	0.1	0.0255	0.01	0.873
CPGI30329	4	164264932	164264822	164265012		0.21	1.23e-07	0.11	0.121	0.31	5.61e-07	0.26	1.3e-07	0.33	6.38e-09	0.25	0.000715	0.08	0.196	0.19	0.000185	0.11	0.0129	0.22	0.00053
CPGI38874	9	93880502			cg22828581	0.16	6.32e-05	0.2	0.00623	0.21	0.000885	0.18	0.000464	0.37	5.24e-11	0.22	0.00341	0.22	0.000278	0.14	0.00428	0.14	0.00204	0.17	0.00809
CPGI30779	5	2739194	2739131	2739257		0.16	5.01e-05	0.15	0.0348	0.19	0.00231	0.17	0.00051	0.35	4.63e-10	0.15	0.0453	0.14	0.0241	0.29	8.17e-09	0.16	0.00049	0.24	0.000106
CPGI36217	7	149916700			cg26675289	0.21	9.57e-08	0.15	0.031	0.08	0.204	0.22	1.14e-05	0.33	6.83e-09	0.29	8.74e-05	0.3	3.07e-07	0.18	0.000297	0.02	0.661	0.22	0.000335
CPGI7386	11	133994920	133994759	133995070		0.2	1.5e-07	0.12	0.102	0.22	0.000365	0.32	7.92e-11	0.35	3.14e-10	0.08	0.318	0.23	8.72e-05	0.22	1.27e-05	0.16	0.000507	0.14	0.0289
CPGI31428	5	113699194			cg24304919	0.16	2.71e-05	-0.07	0.36	0.25	7.8e-05	0.22	1.27e-05	0.35	3.31e-10	0.22	0.00329	0.28	2.1e-06	0.22	7.88e-06	0.12	0.00712	0.26	2.26e-05
CPGI19193	19	8808663			cg02825211	0.3	8.88e-15	0.21	0.00378	0.18	0.00351	0.25	3.24e-07	0.35	8.53e-10	0.15	0.0425	0.29	9.54e-07	0.09	0.089	0.11	0.0134	0.13	0.0469
CPGI22699	2	98340628	98340425	98340921		0.37	<1E-50	0.2	0.00506	0.18	0.00335	0.33	1.04e-11	0.2	0.000617	0.07	0.353	0.31	1.03e-07	0.2	8.4e-05	0.11	0.0188	0.04	0.509
CPGI17677	18	55107755			cg24771804	0.29	8.84e-14	0.14	0.0503	0.13	0.0395	0.26	2.35e-07	0.3	1.13e-07	0.13	0.0769	0.32	8.68e-08	0.14	0.00407	0.12	0.006	0.25	6.96e-05
CPGI1864	1	85220120	85220019	85220242		0.28	5.32e-13	0.29	3.28e-05	0.13	0.0415	0.25	6.2e-07	0.35	4.03e-10	0.41	1.56e-08	0.11	0.0752	0.2	6.26e-05	0.11	0.0183	-0.11	0.0785
CPGI9325	13	28368130	28368087	28368172		0.26	9.69e-12	0.24	0.000877	0.05	0.406	0.25	6.91e-07	0.34	1.7e-09	0.08	0.312	0.33	2.68e-08	0.12	0.0155	0.14	0.00202	0.23	0.000265
CPGI31810	5	140564052	140563942	140564161		0.33	<1E-50	0.08	0.239	0.09	0.169	0.3	1.08e-09	0.26	4.02e-06	0.23	0.00253	0.28	1.77e-06	0.17	0.000506	0.16	0.000545	0.17	0.00578
CPGI36498	7	157486012			cg04059568	0.35	<1E-50	0.2	0.0041	0.06	0.326	0.16	0.00124	0.36	1.58e-10	0.14	0.0657	0.17	0.00491	0.18	0.000339	0.15	0.00128	0.27	1.75e-05
CPGI4080	10	50887650	50887566	50887861		0.33	<1E-50	0.3	2.46e-05	0.23	0.000294	0.19	9.79e-05	0.32	1.69e-08	0.09	0.26	0.12	0.0443	0.15	0.0025	0.12	0.00689	0.22	0.000378
CPGI23551	2	198029229	198029141	198029332		0.21	1.27e-07	0.02	0.809	0.16	0.0123	0.26	1.69e-07	0.5	<1E-50	0.36	1e-06	0.36	6.18e-10	-0.03	0.505	0.1	0.0312	0.06	0.313
CPGI31773	5	140235883	140235753	140235968		0.26	2.32e-11	0.07	0.363	0.15	0.0161	0.32	6.13e-11	0.32	1.89e-08	0.16	0.0369	0.32	8.55e-08	0.11	0.0253	0.11	0.0172	0.16	0.00999
CPGI7589	12	8171594	8171463	8171686		0.28	5.79e-13	0.24	0.000701	0.19	0.00287	0.22	1.34e-05	0.35	4.88e-10	0.17	0.0261	0.17	0.00534	0.17	0.000559	0.06	0.159	0.21	0.000823
CPGI36334	7	153583867			cg18252309	0.31	4.44e-16	0.2	0.00472	0.04	0.565	0.21	3.56e-05	0.3	1.4e-07	0.11	0.145	0.29	1.4e-06	0.22	1.67e-05	0.23	2.04e-07	0.18	0.00461
CPGI16471	17	70113992	70113856	70114129		0.24	4.77e-10	0.26	0.000251	0.12	0.0528	0.14	0.00459	0.21	0.000228	0.12	0.105	0.32	7.29e-08	0.37	3.62e-14	0.03	0.468	0.21	0.000682
CPGI30996	5	42944406	42944267	42944494		0.37	<1E-50	0.04	0.56	0.11	0.0706	0.24	1.45e-06	0.42	1.98e-14	0.27	0.000415	0.25	3.3e-05	0.09	0.0802	0.17	0.000106	0.05	0.388
CPGI34832	7	19152136	19152017	19152335		0.29	4.35e-14	0.23	0.00139	0.14	0.03	0.23	2.94e-06	0.39	2.64e-12	0.18	0.0209	0.31	9.53e-08	0.2	8.27e-05	-0.04	0.338	0.01	0.918
CPGI37375	8	65282994	65282946	65283042		0.35	<1E-50	0.16	0.0263	0.09	0.177	0.24	2.05e-06	0.37	3.71e-11	0.27	0.000317	0.21	0.00054	0.14	0.00481	-0.02	0.675	0.23	0.000272
CPGI28015	3	75668670	75668369	75668924		0.24	1.01e-09	0	0.98	0.23	0.000205	0.11	0.0248	0.41	1.27e-13	0.14	0.0684	0.11	0.0603	0.21	1.96e-05	0.24	1.5e-07	0.32	1.93e-07
CPGI34352	7	751020	750819	751233		0.37	<1E-50	0	0.994	0.18	0.00463	0.28	1.39e-08	0.34	1.74e-09	0.32	1.79e-05	0.12	0.0556	0.16	0.00125	0.03	0.56	0.17	0.00707
CPGI25673	21	34405804	34405681	34405997		0.25	1.05e-10	0.31	1.23e-05	0.22	0.000486	0.12	0.0193	0.41	2.13e-13	0.15	0.0496	0.09	0.158	0.18	0.000395	0.26	3.45e-09	0.03	0.665
CPGI6646	11	67478704			cg11286653	0.28	9.23e-13	0.1	0.17	0.23	0.00017	0.15	0.00265	0.35	5.02e-10	0.18	0.0154	0.18	0.00316	0.23	3.83e-06	0.11	0.0118	0.21	0.000938
CPGI8238	12	64215729	64215611	64215897		0.34	<1E-50	0.13	0.0631	0.16	0.0104	0.16	0.00114	0.28	6.09e-07	0.27	0.000257	0.3	6.11e-07	0.15	0.00321	0.12	0.0105	0.07	0.264
CPGI33721	6	117086040			cg08071609	0.33	<1E-50	0.18	0.0142	0.13	0.0463	0.15	0.00372	0.32	9.95e-09	0.17	0.0226	0.15	0.0112	0.26	1.97e-07	0.1	0.0208	0.19	0.00244
CPGI755	1	17199760			cg11334694	0.29	2.04e-14	0.12	0.0962	0.32	1.59e-07	-0.02	0.645	0.36	1.27e-10	0.36	1.56e-06	0.1	0.093	0.16	0.00112	0.19	1.89e-05	0.13	0.0459
CPGI21362	19	55944936	55944864	55945009		0.31	4.44e-16	0.27	0.000133	0.07	0.264	0.14	0.00635	0.49	<1E-50	0.13	0.0942	0.13	0.0313	0.07	0.183	0.19	1.68e-05	0.24	9.75e-05
CPGI38939	9	96623480			cg14598338	0.23	5.06e-09	0.27	0.000153	0.15	0.0172	0.2	4.42e-05	0.34	1.4e-09	0.14	0.0594	0.2	0.00109	0.2	5.87e-05	0.07	0.112	0.22	0.000386
CPGI17079	17	80330025	80329944	80330167		0.27	1.15e-12	0.17	0.0148	0.17	0.00832	-0.04	0.378	0.49	<1E-50	0.26	0.000551	0.1	0.0979	0.25	6.98e-07	0.1	0.0211	0.21	0.000706
CPGI23430	2	176982227	176982108	176982342		0.27	5.92e-12	0.25	0.000464	0.1	0.123	0.19	0.000126	0.4	8.64e-13	0.12	0.103	0.15	0.0122	0.23	5.82e-06	0.14	0.00153	0.15	0.0183
CPGI2114	1	113286794	113286397	113287171		0.27	1.3e-12	0.17	0.0167	0.26	2.8e-05	0.01	0.775	0.39	1.61e-12	0.25	0.00107	0.27	6.06e-06	0.15	0.00315	-0.02	0.711	0.16	0.00994
CPGI31816	5	140581561			cg12319486	0.34	<1E-50	0.11	0.133	0.19	0.00254	0.26	1.51e-07	0.23	6.54e-05	0.19	0.0147	0.26	1.25e-05	0.21	3.18e-05	0.09	0.0588	0.13	0.0375
CPGI36484	7	157476908	157476887	157476930		0.32	2.22e-16	0.27	0.000101	0.09	0.143	0.19	0.000118	0.4	5.28e-13	0.18	0.0202	0.16	0.00768	0.16	0.0018	0.03	0.568	0.2	0.00121
CPGI13728	16	49317170	49317080	49317262		0.23	1.53e-09	0.18	0.0129	0.2	0.00122	0.15	0.00219	0.37	3.91e-11	0.13	0.0962	0.24	6.47e-05	0.24	2.14e-06	0.18	6.68e-05	0.16	0.0104
CPGI22993	2	124782259	124782253	124782263		0.29	6.93e-14	0.16	0.0238	0.11	0.0861	0.2	8.04e-05	0.31	4.81e-08	0.24	0.00118	0.24	6.14e-05	0.14	0.00712	0.16	0.000366	0.17	0.00541
CPGI10389	14	52535210	52535028	52535425		0.22	3.2e-08	0.2	0.00506	0.25	4.39e-05	0.22	1.25e-05	0.25	1.05e-05	0.09	0.251	0.21	0.000599	0.22	1.3e-05	0.18	9.49e-05	0.22	0.000418
CPGI36332	7	153446726			cg07587893	0.23	1.97e-09	0.17	0.0158	0.05	0.473	0.25	3.32e-07	0.36	2.22e-10	0.26	0.000597	0.31	1.1e-07	0.15	0.00344	0.02	0.64	0.19	0.00197
CPGI11417	15	30517595	30517589	30517601		0.31	8.88e-16	0.22	0.00177	0.1	0.0969	0.24	1.4e-06	0.25	1.03e-05	0.18	0.016	0.27	6.09e-06	0.22	7.37e-06	-0.07	0.117	0.29	2.12e-06
CPGI29641	4	46392442	46392253	46392528		0.18	2.58e-06	0.18	0.0101	0.31	4.61e-07	0.24	2.05e-06	0.28	6.59e-07	0.14	0.0721	0.11	0.0685	0.2	4.53e-05	0.16	0.000381	0.2	0.00148
CPGI9888	13	112712511	112712424	112712635		0.3	9.33e-15	0.12	0.0858	0.19	0.00193	0.26	9.04e-08	0.37	4.85e-11	0.09	0.251	0.23	9.27e-05	0.12	0.0205	0.08	0.0847	0.18	0.00387
CPGI37003	8	23560419	23560319	23560590		0.25	2.23e-10	0.23	0.00147	0.18	0.00494	0.19	0.000142	0.42	4.22e-14	0.17	0.0273	0.15	0.0125	0.19	0.000123	0.12	0.00789	0.13	0.0364
CPGI32713	6	19837055	19837015	19837095		0.24	5.68e-10	0.1	0.151	0.26	2.23e-05	0.22	1.5e-05	0.29	3.45e-07	0.2	0.00775	0.16	0.00789	0.29	8.96e-09	0.17	0.000132	0.11	0.0936
CPGI23067	2	130971013	130970934	130971164		0.33	<1E-50	-0.01	0.941	0.07	0.273	0.25	3.55e-07	0.44	8.88e-16	0.22	0.00442	0.25	2.06e-05	0.08	0.132	0.17	0.000124	0.14	0.0221
CPGI8457	12	103344495	103344414	103344564		0.21	4.46e-08	0.21	0.00258	0.24	0.000153	0.25	5.65e-07	0.3	2.24e-07	0.19	0.0114	0.27	5.62e-06	0.07	0.155	0.12	0.00774	0.18	0.0037
CPGI28979	4	299123	298926	299311		0.18	2.52e-06	0.23	0.00155	0.14	0.0299	-0.03	0.503	0.42	4.11e-14	0.26	0.000508	0.21	0.000587	0.13	0.0132	0.29	4.54e-11	0.14	0.0229
CPGI7378	11	133825740	133825519	133825997		0.27	3.76e-12	0.25	0.000438	0.24	0.000156	0.14	0.0051	0.34	2.82e-09	0.2	0.00988	-0.04	0.489	0.24	1.26e-06	0.1	0.0293	0.21	0.00101
CPGI10311	14	38080417	38080240	38080669		0.23	6.56e-09	0.08	0.273	0.2	0.00155	0.16	0.00153	0.42	2e-14	0.2	0.01	0.33	2.35e-08	0.06	0.209	0.15	0.00064	0.13	0.0351
CPGI17706	18	56935123	56934834	56935446		0.22	1.31e-08	0.25	0.000513	0.25	4e-05	0.26	2.09e-07	0.29	4.58e-07	0.12	0.128	0.11	0.0682	0.22	1.14e-05	0.1	0.0339	0.22	0.000333
CPGI31747	5	140180995	140180921	140181074		0.27	1.99e-12	0.03	0.708	0.13	0.0379	0.35	5.93e-13	0.3	2.06e-07	0.2	0.00813	0.3	3.48e-07	0.04	0.401	0.21	4.51e-06	0.19	0.00213
CPGI29457	4	13531086	13530923	13531213		0.31	4.44e-16	0.2	0.00601	0.11	0.0774	0.18	0.000259	0.46	<1E-50	0.26	0.000516	0.12	0.0559	0.18	0.000363	0.13	0.00352	0.03	0.636
CPGI26557	22	32572352	32572285	32572422		0.23	1.62e-09	0.12	0.0894	0.15	0.0152	0.31	5.44e-10	0.34	1.22e-09	0.13	0.0781	0.2	0.0011	0.11	0.0247	0.15	0.00122	0.22	0.000393
CPGI21000	19	49842112	49842035	49842188		0.3	2.22e-15	0.15	0.0397	0.27	1.58e-05	-0.09	0.0636	0.41	1.53e-13	0.21	0.00534	-0.02	0.78	0.21	3.33e-05	0.33	7.04e-14	0.27	1.66e-05
CPGI27774	3	50357567	50357466	50357644		0.32	<1E-50	0.1	0.158	0.14	0.0229	0.04	0.392	0.4	4.06e-13	0.38	3.45e-07	0.11	0.0684	0.2	7.42e-05	0.23	1.86e-07	0.08	0.21
CPGI34112	6	166401724	166401536	166402081		0.16	5.58e-05	0.19	0.00748	0.25	5.91e-05	0.33	2.13e-11	0.21	0.000204	0.2	0.00787	0.1	0.0825	0.15	0.00356	0.16	0.000466	0.28	8.83e-06
CPGI17878	18	76733537			cg07858908	0.32	<1E-50	0.22	0.0016	0.11	0.0867	0.1	0.038	0.39	3.68e-12	0.16	0.0364	0.12	0.0472	0.21	2.67e-05	0.14	0.0014	0.2	0.00108
CPGI19262	19	10407098	10406935	10407317		0.22	9.96e-09	0.18	0.0129	0.37	1.32e-09	0.03	0.509	0.45	4.44e-16	0.23	0.00252	0.14	0.017	0.07	0.15	0.25	3.9e-08	0.11	0.0848
CPGI20294	19	38308212	38308057	38308458		0.24	4e-10	0.27	0.000113	0.13	0.0407	0.25	7.83e-07	0.37	2.83e-11	0.11	0.134	0.22	0.00026	0.05	0.355	0.19	3.96e-05	0.22	0.000361
CPGI16966	17	79615552			cg18268547	0.29	2.64e-14	0.26	0.000253	0.16	0.0118	0.16	0.00157	0.35	4.49e-10	0.25	0.00105	0.26	1.1e-05	0.18	0.000425	0.02	0.661	0.1	0.124
CPGI39331	9	126776056	126775931	126776180		0.19	6.51e-07	0.27	0.000147	0.24	8.72e-05	0.26	1.29e-07	0.25	1.44e-05	0.19	0.0145	0.27	7.2e-06	0.31	2.21e-10	-0.09	0.0483	0.08	0.178
CPGI10279	14	36992117	36992001	36992233		0.28	1.99e-13	0.19	0.00957	0.17	0.00597	0.18	0.000298	0.32	2.15e-08	0.14	0.0616	0.26	1.74e-05	0.1	0.0544	0.21	3.57e-06	0.15	0.0198
CPGI14970	17	6616909	6616425	6617470		0.27	2.5e-12	0.31	9.59e-06	0.18	0.00386	0.07	0.193	0.41	2.54e-13	0.3	7.65e-05	0.13	0.0304	0.11	0.0238	0.14	0.00233	0.14	0.0252
CPGI11004	14	102030842	102030613	102031029		0.31	4.44e-16	0.2	0.0042	0.26	2.27e-05	0.22	1.1e-05	0.4	7.25e-13	0.12	0.104	0.17	0.00422	0.13	0.00806	0.01	0.856	0.22	0.000539
CPGI20501	19	41596006	41595975	41596066		0.16	5.91e-05	0.29	4.41e-05	0.2	0.00149	0.18	0.000368	0.4	9.51e-13	0.1	0.205	0.09	0.143	0.23	2.92e-06	0.16	0.000357	0.16	0.0113
CPGI22379	2	71134675	71134586	71134791		0.09	0.0255	0.25	0.000343	0.25	7.66e-05	0.18	0.000279	0.4	9.07e-13	0.2	0.00718	0.34	6.91e-09	0.16	0.00157	0.12	0.0104	0.05	0.389
CPGI10446	14	57275041	57274677	57275413		0.31	8.88e-16	0.12	0.0865	0.17	0.00564	0.22	1.42e-05	0.33	9.22e-09	0.22	0.00294	0.36	4.5e-10	0.13	0.00819	0.06	0.185	0.09	0.158
CPGI27045	22	49843754			cg17074396	0.23	2.54e-09	0.22	0.00197	0.24	0.000135	0.33	2.38e-11	0.36	9.15e-11	0.14	0.0592	0.07	0.237	0.08	0.0998	0.08	0.0789	0.25	7.24e-05
CPGI23271	2	162283979	162283705	162284206		0.3	3.11e-15	0.16	0.0242	0.14	0.0209	0.16	0.00174	0.31	6.16e-08	0.26	0.000504	0.37	1.33e-10	0.18	0.000316	0.02	0.703	0.1	0.114
CPGI24401	20	3662783	3662512	3663186		0.25	2.37e-10	0.2	0.00596	0.35	8.08e-09	0.16	0.00124	0.34	2.38e-09	0.15	0.0453	0.06	0.297	0.2	9.99e-05	0.14	0.00209	0.2	0.00107
CPGI15081	17	7906521			cg18337735	0.27	2.58e-12	0.13	0.0682	0.22	0.000551	0.2	5.82e-05	0.28	9.16e-07	0.23	0.00249	0.12	0.0492	0.19	0.000105	0.07	0.129	0.25	7.86e-05
CPGI16515	17	72667327	72667208	72667394		0.29	7.37e-14	0	0.966	0.1	0.0985	0.32	8.44e-11	0.3	2.18e-07	0.08	0.308	0.23	8.52e-05	0.19	0.000117	0.17	0.000228	0.3	8.28e-07
CPGI38875	9	93922428	93922330	93922525		0.32	<1E-50	0.24	0.000927	0.16	0.0114	0.13	0.0104	0.35	5.96e-10	0.29	8.25e-05	0	0.999	0.3	1.44e-09	0.08	0.0896	0.07	0.285
CPGI36333	7	153583440	153583318	153583563		0.26	1.61e-11	0.19	0.00703	0.06	0.364	0.28	7.77e-09	0.3	1.89e-07	0.14	0.0752	0.25	2.15e-05	0.11	0.0275	0.18	4.67e-05	0.21	0.000675
CPGI21295	19	54928033	54927903	54928185		0.27	5.87e-12	0.22	0.00166	0.25	6.68e-05	0.2	4.24e-05	0.48	<1E-50	0.14	0.0661	0.02	0.743	0.13	0.00762	0.25	4.28e-08	0.12	0.0635
CPGI19630	19	15564022	15563870	15564105		0.31	4.44e-16	0.1	0.176	0.33	7.35e-08	0	0.986	0.39	4.98e-12	0.23	0.00276	-0.01	0.822	0.18	0.000413	0.33	7.26e-14	0.08	0.213
CPGI18583	19	2290932	2290843	2291020		0.17	9.22e-06	0.21	0.00383	0.28	5.6e-06	0.14	0.00601	0.48	<1E-50	0.08	0.315	0.11	0.0574	0.1	0.0521	0.22	1.39e-06	0.16	0.0103
CPGI2310	1	149673328			cg09785984	0.3	4.88e-15	0.17	0.0207	0.19	0.00203	0.25	6.94e-07	0.36	2.66e-10	0.33	9.12e-06	0.25	3.68e-05	0.08	0.107	0.04	0.332	0.07	0.286
CPGI3287	1	229569956	229569608	229570288		0.17	1.77e-05	0.26	0.000251	0.2	0.00115	0.17	0.000894	0.48	<1E-50	0.1	0.17	0.1	0.116	0.14	0.00576	0.23	3.25e-07	0.15	0.0185
CPGI12286	15	89346237	89346205	89346269		0.2	3.06e-07	0.19	0.00804	0.16	0.00969	0.18	0.000255	0.35	3.73e-10	0.18	0.0153	0.21	0.00034	0.13	0.0088	0.17	0.000149	0.22	0.000469
CPGI422	1	4715520	4715467	4715615		0.26	9.1e-12	0.28	9.22e-05	0.12	0.0513	0.29	5.55e-09	0.38	1.47e-11	0.09	0.241	-0.01	0.884	0.26	1.65e-07	0.08	0.0649	0.2	0.00159
CPGI22273	2	63284026	63283939	63284132		0.31	4.44e-16	0.22	0.00205	0.13	0.0436	0.17	0.000769	0.31	3.5e-08	0.2	0.0072	0.37	2.26e-10	0.15	0.00283	-0.05	0.294	0.17	0.00782
CPGI33554	6	100441494	100441407	100441581		0.25	9.31e-11	0.18	0.0124	0.15	0.0181	0.2	4.09e-05	0.21	0.000351	0.26	0.000704	0.19	0.00199	0.17	0.000634	0.14	0.00148	0.26	3.06e-05
CPGI32792	6	26614091	26614014	26614168		0.23	3.63e-09	0.18	0.0128	0.22	0.000352	0.1	0.04	0.37	3.59e-11	0.15	0.0419	0.35	1.46e-09	0.2	5.85e-05	0.03	0.518	0.08	0.202
CPGI2686	1	170630588	170630457	170630734		0.26	1.56e-11	0.22	0.00247	0.12	0.0659	0.17	0.000548	0.36	9.67e-11	0.21	0.00505	0.17	0.0048	0.16	0.00152	0.09	0.0419	0.26	2.79e-05
CPGI28370	3	133393367	133393119	133393656		0.33	<1E-50	0.25	0.000342	0.08	0.184	0.14	0.0043	0.43	1.11e-14	0.08	0.302	0.1	0.0941	0.31	2.32e-10	0.07	0.119	0.24	0.000158
CPGI16627	17	74133890	74133754	74134059		0.17	1.87e-05	0.12	0.09	0.17	0.00664	0.22	6.16e-06	0.36	2.29e-10	0.29	0.000115	0.21	0.000475	0.26	2.99e-07	0.05	0.316	0.13	0.0331
CPGI8653	12	114878528	114878487	114878570		0.25	8.19e-11	0.08	0.286	0.09	0.172	0.29	6.18e-09	0.39	1.93e-12	0.21	0.00575	0.26	1.02e-05	0.16	0.00181	0.08	0.0852	0.16	0.0131
CPGI16470	17	70113514			cg26014634	0.26	2.46e-11	0.26	0.000203	0.08	0.229	0.16	0.00191	0.2	0.000394	0.22	0.00406	0.29	7.13e-07	0.4	<1E-50	-0.03	0.511	0.19	0.0029
CPGI29452	4	13524224	13524143	13524306		0.24	3.09e-10	0.15	0.0328	0.2	0.00122	0.05	0.367	0.39	1.62e-12	0.26	0.000697	0.2	0.00102	0.23	3.24e-06	0.14	0.0018	0.14	0.0254
CPGI22272	2	63282866	63282702	63283013		0.35	<1E-50	0.17	0.0172	0.12	0.0472	0.17	0.000547	0.33	8.16e-09	0.2	0.00798	0.35	3.01e-09	0.16	0.00117	-0.05	0.238	0.18	0.00403
CPGI5045	10	129536732	129536661	129536818		0.27	1.78e-12	0.12	0.109	0.32	2.57e-07	0.04	0.413	0.39	1.69e-12	0.2	0.0074	-0.04	0.513	0.27	5.37e-08	0.17	0.000107	0.16	0.0131
CPGI22133	2	45228581	45228334	45228716		0.22	2.46e-08	0.14	0.0597	0.3	7.94e-07	0.16	0.00154	0.24	3.17e-05	0.07	0.333	0.27	3.87e-06	0.32	7.46e-11	0.08	0.0761	0.16	0.0107
CPGI39843	9	139094445	139094185	139094665		0.24	3e-10	0.11	0.114	0.25	5.64e-05	0.34	3.52e-12	0.38	8.78e-12	0.09	0.23	0.22	0.000239	0.03	0.575	0.1	0.023	0.27	9.1e-06
CPGI30379	4	174422225	174422043	174422442		0.21	4.08e-08	0.18	0.012	0.07	0.278	0.26	2.56e-07	0.38	2.08e-11	0.24	0.00167	0.36	1.3e-09	0.13	0.00834	0.05	0.252	0.11	0.0829
CPGI20295	19	38345921	38345819	38346023		0.27	2.05e-12	0.25	0.000476	0.07	0.255	0.2	5.35e-05	0.29	2.64e-07	0.26	0.000591	0.31	1.84e-07	0.11	0.0239	0.06	0.182	0.11	0.0728
CPGI22487	2	74742925	74742309	74743664		0.26	1.95e-11	0.27	0.000113	0.11	0.0911	-0.24	1.04e-06	0.5	<1E-50	0.25	0.000879	0.22	0.00017	0.18	0.000366	0.16	0.000419	0.22	0.000555
CPGI23954	2	233252706			cg17204652	0.33	<1E-50	0.21	0.00279	0.13	0.0357	0.23	2.48e-06	0.49	<1E-50	0.13	0.0836	0.08	0.177	0.21	3.9e-05	0.07	0.133	0.08	0.187
CPGI9648	13	79181464	79181338	79181613		0.27	1.09e-12	0.2	0.00594	0.13	0.0333	0.17	0.000809	0.3	1.13e-07	0.25	0.000972	0.28	1.91e-06	0.22	1.48e-05	0	0.977	0.18	0.0032
CPGI27010	22	48884930	48884885	48884960		0.15	8.29e-05	0.22	0.0018	0.22	0.000525	0.23	2.32e-06	0.37	3.7e-11	0.19	0.0137	0.1	0.112	0.09	0.0888	0.19	2.06e-05	0.27	1.75e-05
CPGI9644	13	79170662	79170146	79171230		0.28	2.9e-13	0.14	0.0582	0.11	0.088	0.25	4.91e-07	0.38	1.41e-11	0.13	0.0948	0.36	7.84e-10	0.07	0.183	0.09	0.0544	0.18	0.00315
CPGI28152	3	119422063	119421868	119422283		0.13	0.000642	0.2	0.00534	0.2	0.00118	0.11	0.0302	0.4	6.39e-13	0.22	0.00302	0.14	0.0208	0.22	8.23e-06	0.22	8.81e-07	0.13	0.0461
CPGI24598	20	23015916	23015899	23015936		0.29	3.18e-14	0.11	0.134	0.07	0.271	0.1	0.0529	0.37	7.81e-11	0.21	0.00476	0.1	0.0865	0.23	3.77e-06	0.27	2.34e-09	0.25	5.89e-05
CPGI6723	11	69588985	69588848	69589122		0.18	4.65e-06	0.26	0.000271	0.29	1.87e-06	0.27	3.3e-08	0.37	3.19e-11	0.07	0.387	0.11	0.0716	0.14	0.00612	0.12	0.00988	0.18	0.00374
CPGI25735	21	38069358	38069321	38069416		0.31	1.78e-15	0.14	0.0545	0.05	0.441	0.15	0.00239	0.33	8.78e-09	0.15	0.0512	0.37	3.22e-10	0.29	7.81e-09	0.07	0.122	0.1	0.0998
CPGI13413	16	28379398	28379378	28379418		0.28	2.02e-13	0.2	0.00459	0.25	6.61e-05	0.15	0.00286	0.43	5.33e-15	0.18	0.0205	0.07	0.237	0.23	5.03e-06	0.03	0.455	0.2	0.00148
CPGI8913	12	127765418	127765331	127765504		0.36	<1E-50	0.3	1.46e-05	0.14	0.0289	0.21	2.4e-05	0.3	1.49e-07	0.13	0.0988	0.08	0.195	0.11	0.028	0.15	0.000976	0.22	0.000418
CPGI33754	6	123317432	123317184	123317714		0.19	1.45e-06	0.23	0.00123	0.14	0.0312	0.22	6.68e-06	0.43	7.11e-15	0.07	0.345	0.16	0.00786	0.1	0.058	0.17	0.000157	0.27	1.12e-05
CPGI22907	2	115920234	115919785	115920764		0.26	1.47e-11	0.23	0.00105	0.16	0.0116	0.16	0.00119	0.32	1.27e-08	0.21	0.00588	0.02	0.737	0.22	1.16e-05	0.17	0.000115	0.22	0.000375
CPGI39333	9	126777673			cg13492692	0.26	2.09e-11	0.2	0.00622	0.16	0.0124	0.26	1.53e-07	0.31	2.94e-08	0.07	0.376	0.3	3.92e-07	0.2	9.79e-05	0.04	0.347	0.22	0.000382
CPGI8190	12	58021639	58021295	58022029		0.16	5.08e-05	0.28	5.99e-05	0.17	0.00595	-0.06	0.21	0.44	1.11e-15	0.25	0.00101	0.23	0.000134	0.33	1.33e-11	0.05	0.267	0.12	0.0557
CPGI17202	18	906726			cg22374233	0.24	7.19e-10	0.13	0.0628	0.27	1.66e-05	0.28	9.83e-09	0.27	2.04e-06	0.21	0.00585	0.12	0.0437	0.1	0.0459	0.11	0.0136	0.27	1.14e-05
CPGI38769	9	79635424	79635402	79635445		0.28	8.48e-13	0.19	0.00637	0.32	1.24e-07	0.2	4.64e-05	0.21	0.000286	0.05	0.552	0.22	0.000206	0.21	3.54e-05	0.11	0.015	0.18	0.00485
CPGI37294	8	55366721	55366538	55366903		0.3	1.42e-14	0.18	0.0136	0.19	0.00196	0.23	5.32e-06	0.39	5.23e-12	0.17	0.0233	0.19	0.0014	0.16	0.0016	0.07	0.139	0.12	0.0592
CPGI21801	2	11925120	11924984	11925224		0.3	9.55e-15	0.04	0.624	0.13	0.0422	0.22	1.45e-05	0.44	1.78e-15	0.19	0.0145	0.14	0.0244	0.27	6.85e-08	0.14	0.00198	0.14	0.0305
CPGI37819	8	139509690	139509672	139509708		0.2	2.61e-07	0.21	0.004	0.13	0.0362	0.34	3.65e-12	0.26	4.33e-06	0.03	0.727	0.26	9.64e-06	0.2	5.26e-05	0.12	0.00894	0.26	2.69e-05
CPGI21449	19	56904983	56904755	56905152		0.25	9.61e-11	0.2	0.0044	0.24	0.000109	0.15	0.00269	0.35	3.61e-10	0.05	0.507	0.21	0.000473	0.14	0.00456	0.13	0.00284	0.28	5.73e-06
CPGI4872	10	118892405	118892211	118892581		0.22	2.61e-08	0.2	0.00558	0.21	0.00075	0.21	3.02e-05	0.34	1.16e-09	0.3	6.31e-05	0.26	1.17e-05	0.2	4.53e-05	0.01	0.855	0.07	0.262
CPGI11489	15	37172830	37172509	37173017		0.25	1.39e-10	0.21	0.00376	0.12	0.0604	0.21	1.82e-05	0.31	7.63e-08	0.3	4.7e-05	0.21	0.000486	0.22	7.25e-06	0.08	0.0976	0.09	0.16
CPGI33065	6	35479870	35479628	35480129		0.47	<1E-50	0.19	0.00756	0.09	0.156	0.18	0.000416	0.35	4.73e-10	0.3	8.07e-05	0.18	0.00331	0.15	0.00214	-0.07	0.144	0.13	0.0411
CPGI22628	2	95664106	95663959	95664243		0.15	0.000173	0.23	0.00101	0.12	0.0504	0.27	6.28e-08	0.31	3.05e-08	0.16	0.038	0.2	0.000979	0.18	0.000375	0.14	0.00232	0.2	0.00158
CPGI12306	15	89914982	89914961	89915003		0.22	1.63e-08	0.28	7.26e-05	0.28	4.71e-06	0.24	1.7e-06	0.39	3.31e-12	0.08	0.298	0.15	0.0154	0.16	0.00134	0.13	0.00376	0.09	0.165
CPGI4789	10	106400453	106399877	106400880		0.27	1.11e-12	0.21	0.00341	0.17	0.00624	0.23	3.15e-06	0.23	6.24e-05	0.06	0.415	0.2	0.000862	0.26	3.02e-07	0.11	0.0132	0.25	5.55e-05
CPGI30587	5	374164	373887	374425		0.18	2.45e-06	0.16	0.0288	0.28	5.87e-06	0.22	1.16e-05	0.4	5.61e-13	0.17	0.0247	0.05	0.398	0.24	1.08e-06	0.06	0.2	0.21	0.000962
CPGI10914	14	97500023	97499908	97500175		0.29	6.31e-14	0.12	0.0908	0.16	0.0101	0.21	2.09e-05	0.32	2.4e-08	0.23	0.0025	0.26	1.6e-05	0.13	0.0088	0.14	0.00158	0.1	0.118
CPGI38452	9	32783394	32783202	32783516		0.18	6.65e-06	0.2	0.00533	0.11	0.0744	0.24	1.9e-06	0.36	1.51e-10	0.2	0.00743	0.16	0.00673	0.08	0.111	0.2	6.48e-06	0.22	0.000535
CPGI18515	19	1961164	1961017	1961290		0.3	4e-15	0.1	0.159	0.32	1.82e-07	0.18	0.00038	0.48	<1E-50	0.01	0.876	0.23	0.000167	0.18	0.000487	-0.04	0.39	0.2	0.00141
CPGI37302	8	55382908	55382640	55383182		0.3	2.89e-15	0.21	0.00394	0.17	0.00771	0.26	1.01e-07	0.31	2.99e-08	0.07	0.363	0.27	6.72e-06	0.13	0.00781	0.14	0.00204	0.15	0.016
CPGI28170	3	121903056	121903016	121903095		0.22	1.36e-08	0.05	0.472	0.22	0.000473	0.22	1.23e-05	0.34	2.73e-09	0.17	0.0221	0.15	0.0109	0.22	1.02e-05	0.09	0.0389	0.34	3.18e-08
CPGI10524	14	62583975	62583787	62584278		0.19	9.29e-07	0.28	5.66e-05	0.27	1.35e-05	0.27	7.25e-08	0.32	1.79e-08	0.12	0.124	0.12	0.0438	0.17	0.00102	-0.02	0.734	0.24	0.000128
CPGI16329	17	59533860	59533635	59534102		0.2	3.82e-07	0.22	0.00206	0.08	0.189	0.19	0.000118	0.35	3.04e-10	0.21	0.00541	0.35	1.54e-09	0.26	2.59e-07	0.04	0.376	0.08	0.227
CPGI23657	2	208546086	208546083	208546089		0.34	<1E-50	0.25	0.000489	0	0.989	0.11	0.0322	0.41	1.96e-13	0.22	0.0044	0.23	9.4e-05	0.19	0.000138	0.11	0.0117	0.07	0.246
CPGI7940	12	50426814	50426727	50426901		0.34	<1E-50	0.06	0.386	0.11	0.0724	0.19	0.000204	0.4	1.09e-12	0.27	0.000311	0.18	0.00273	0.18	0.000407	0.09	0.0493	0.18	0.00425
CPGI20139	19	35330016	35329860	35330180		0.26	3.39e-11	-0.02	0.826	0.22	0.000344	0.23	2.75e-06	0.45	6.66e-16	0.13	0.0803	0.24	5.77e-05	0.1	0.0387	0.26	6.08e-09	0.1	0.126
CPGI8639	12	113910465	113910385	113910545		0.29	3.86e-14	0.2	0.00511	0.24	0.000103	0.13	0.00998	0.35	5.05e-10	0.2	0.00989	0.23	0.000151	0.2	5.19e-05	-0.01	0.912	0.07	0.265
CPGI25166	20	57417020	57416888	57417152		0.23	3.86e-09	0.15	0.034	0.16	0.00965	0.19	0.000121	0.3	1.58e-07	0.28	0.000154	0.27	4.71e-06	0.18	0.000458	0.1	0.0337	0.16	0.0104
CPGI37622	8	101118214	101117949	101118548		0.19	1.92e-06	0.16	0.0297	0.14	0.0293	0.17	0.000755	0.39	2.72e-12	0.31	3.2e-05	0.19	0.00121	0.11	0.0334	0.15	0.00126	0.21	0.00102
CPGI33371	6	70992454			cg05211057	0.24	3.57e-10	0.29	5.08e-05	0.2	0.00132	0.3	1.76e-09	0.3	9.58e-08	0.18	0.0163	0.15	0.0103	0.17	0.000852	0.02	0.59	0.14	0.0247
CPGI39122	9	104500918	104500729	104501030		0.22	2.64e-08	0.18	0.0136	0.26	2.18e-05	0.26	1.53e-07	0.32	1.05e-08	0.14	0.0722	0.02	0.688	0.11	0.0279	0.16	0.000341	0.25	6.14e-05
CPGI25611	21	22370131	22369802	22370444		0.25	6.04e-11	0.22	0.00237	0.15	0.0204	0.28	1.63e-08	0.15	0.00945	0.23	0.00192	0.22	0.000289	0.11	0.0248	0.09	0.0411	0.25	4.52e-05
CPGI21001	19	49842742	49842655	49842829		0.25	1.54e-10	0.24	0.000609	0.23	0.000182	-0.09	0.071	0.37	3.28e-11	0.28	0.000156	-0.1	0.111	0.22	9.61e-06	0.32	2.77e-13	0.23	0.000275
CPGI24350	20	2539685	2539517	2539876		0.27	5.46e-12	0.24	0.00059	0.15	0.0149	0.19	0.000108	0.35	9.1e-10	0.18	0.0182	0.05	0.381	0.15	0.00284	0.17	0.000186	0.22	0.000417
CPGI24968	20	44640803			cg20674635	0.3	2.89e-15	0.29	4.8e-05	0.05	0.431	0.19	0.000153	0.29	4.72e-07	0.08	0.29	0.17	0.00501	0.28	1.46e-08	0.04	0.326	0.26	2.97e-05
CPGI7311	11	128560337	128560240	128560443		0.19	1.85e-06	0.14	0.0545	0.26	2.98e-05	0.14	0.00439	0.5	<1E-50	0.28	0.000244	0	0.98	0.17	0.000736	0.33	5.73e-14	0.07	0.272
CPGI13949	16	66982637	66982435	66982803		0.39	<1E-50	0.15	0.042	0.24	9.91e-05	0.11	0.0234	0.39	2.9e-12	0.31	3.83e-05	0	0.934	0.18	0.000411	0.04	0.376	0.21	0.00101
CPGI19737	19	17650966	17650854	17651048		0.39	<1E-50	0.19	0.00739	0.23	0.00023	0.14	0.00531	0.33	5.93e-09	0.31	4.21e-05	0.07	0.224	0.24	2.34e-06	0.1	0.0324	0.05	0.463
CPGI1782	1	66258629	66258441	66258760		0.18	3.14e-06	0.2	0.00468	0.2	0.00166	0.37	6.22e-14	0.28	1.14e-06	0.08	0.271	0.16	0.00811	0.1	0.0503	0.17	0.000211	0.29	2.05e-06
CPGI10278	14	36991068	36991034	36991101		0.27	1.13e-12	0.2	0.00438	0.25	7.15e-05	0.15	0.00382	0.28	1.04e-06	0.06	0.451	0.26	9.92e-06	0.2	5.96e-05	0.2	7.39e-06	0.14	0.0265
CPGI36935	8	21882568	21882397	21882851		0.21	1.04e-07	0.08	0.257	0.2	0.00167	0.25	4.79e-07	0.39	2.56e-12	0.17	0.0287	0.11	0.0765	0.2	7.42e-05	0.19	1.62e-05	0.15	0.0145
CPGI30250	4	151504162	151504138	151504187		0.35	<1E-50	0.23	0.00108	0.17	0.00655	0.14	0.00428	0.34	1.63e-09	0.21	0.00645	0.24	5.12e-05	0.17	0.000515	0.15	0.00117	0.01	0.825
CPGI24556	20	21376921			cg17398677	0.29	1.05e-13	0.2	0.00427	0.15	0.0143	-0.01	0.839	0.4	6.81e-13	0.23	0.00253	0.22	0.000264	0.13	0.0111	0.1	0.0218	0.19	0.00198
CPGI24970	20	44642242	44642114	44642370		0.15	8.77e-05	0.26	0.000189	0.32	1.93e-07	0.06	0.215	0.44	2.22e-15	0.13	0.1	0.05	0.443	0.18	0.000435	0.06	0.185	0.28	5.21e-06
CPGI19595	19	15122063	15121913	15122142		0.29	3.29e-14	0.23	0.00101	0.08	0.219	0.14	0.00489	0.43	9.55e-15	0.04	0.569	0.24	6.44e-05	0.14	0.0046	0.2	5.55e-06	0.2	0.00146
CPGI20495	19	41307153	41307090	41307228		0.26	1.25e-11	0.14	0.049	0.18	0.00509	0.14	0.00609	0.37	3.53e-11	0.37	4.59e-07	-0.03	0.654	0.36	2.95e-13	0.09	0.0484	0.11	0.0831
CPGI2066	1	110693904	110693612	110694263		0.21	3.98e-08	0.32	4.9e-06	0.17	0.00836	0.13	0.00797	0.38	1.43e-11	0.17	0.03	0.15	0.0108	0.19	0.000169	0.05	0.235	0.25	5.34e-05
CPGI17578	18	44775494	44775413	44775576		0.29	5.93e-14	0.03	0.63	0.19	0.00209	0.33	9.05e-12	0.31	5.34e-08	0.07	0.348	0.38	6.85e-11	0.1	0.0557	0.01	0.883	0.17	0.00754
CPGI15154	17	11145130	11145042	11145218		0.34	<1E-50	0.12	0.109	0.18	0.00322	0.29	3.65e-09	0.26	5.31e-06	0.12	0.104	0.02	0.719	0.21	2.52e-05	0.24	7.95e-08	0.21	0.00103
CPGI27087	22	50438497	50438356	50438769		0.21	3.48e-08	0.2	0.00628	0.2	0.00121	0.28	1.89e-08	0.42	4.73e-14	0.26	0.00061	0.11	0.0652	0.15	0.00378	0.04	0.414	0.13	0.0329
CPGI31838	5	140725191	140725147	140725235		0.27	3.11e-12	0.07	0.363	0.12	0.0525	0.36	1.18e-13	0.32	2.78e-08	0.19	0.0115	0.33	1.63e-08	0.07	0.197	0.13	0.00466	0.15	0.0144
CPGI28838	3	192126144	192126023	192126244		0.26	4.04e-11	0.16	0.0216	0.23	0.000282	0.21	2.57e-05	0.29	2.79e-07	0.21	0.00531	0.19	0.00132	0.21	3.74e-05	0.09	0.0449	0.15	0.0172
CPGI20205	19	36335232	36335144	36335320		0.29	1.14e-13	0.21	0.00346	0.24	0.000151	0.21	2.56e-05	0.26	6.5e-06	0.08	0.296	0.21	0.00055	0.16	0.00124	0.14	0.00145	0.2	0.00117
CPGI2647	1	166890436	166890293	166890644		0.18	2.17e-06	0.23	0.00109	0.19	0.00206	0.24	1.08e-06	0.32	1.48e-08	0.27	0.000296	0.14	0.0172	0.04	0.415	0.15	0.00128	0.15	0.0207
CPGI35390	7	71801664	71801535	71801793		0.28	4.22e-13	0.23	0.00121	0.1	0.126	0.19	0.000214	0.39	5.56e-12	0.19	0.0142	0.11	0.0802	0.18	0.000331	0.14	0.00145	0.17	0.00776
CPGI25043	20	48626529	48626437	48626621		0.34	<1E-50	0.13	0.0788	0.26	3.56e-05	0.08	0.125	0.35	3.9e-10	0.26	0.000695	0.17	0.00593	0.21	2.72e-05	-0.17	0.000149	0.21	0.000804
CPGI4793	10	108923781			cg16415058	0.26	3.26e-11	0.2	0.00443	0.14	0.0217	0.23	2.46e-06	0.33	7.11e-09	-0.01	0.852	0.27	4.64e-06	0.09	0.0701	0.14	0.0022	0.31	4.93e-07
CPGI28005	3	74664109	74664098	74664120		0.19	8.94e-07	0.19	0.00879	0.32	1.96e-07	0.24	2.23e-06	0.2	0.000709	0.15	0.0539	0.17	0.00514	0.13	0.0108	0.21	4.62e-06	0.22	0.00057
CPGI14858	17	3289639	3289363	3290071		0.3	4e-15	0.11	0.117	0.17	0.00642	0.32	6.28e-11	0.24	2.29e-05	0.23	0.00189	0.29	6.94e-07	0.02	0.766	0.15	0.00104	0.17	0.00558
CPGI7507	12	4918363	4918335	4918391		0.22	9.89e-09	0.23	0.00115	0.14	0.025	0.19	9.46e-05	0.38	1.96e-11	0.11	0.148	0.04	0.46	0.26	2.72e-07	0.22	6.96e-07	0.23	0.000301
CPGI37262	8	50822556	50822381	50822801		0.27	4.66e-12	0.07	0.333	0.14	0.0304	0.31	1.64e-10	0.32	2.47e-08	0.14	0.0762	0.3	3.17e-07	0.08	0.0993	0.12	0.00739	0.22	0.000349
CPGI30391	4	174452717	174452461	174452961		0.25	6.74e-11	0.16	0.0247	0.06	0.308	0.25	3.86e-07	0.39	1.57e-12	0.19	0.0144	0.27	3.74e-06	0.16	0.00198	0.17	0.000118	0.08	0.208
CPGI3811	10	25464275	25463757	25464825		0.09	0.019	0.08	0.276	0.34	2.52e-08	0.22	6.32e-06	0.34	1.95e-09	0.12	0.128	0.04	0.485	0.23	4.87e-06	0.21	3.56e-06	0.29	3.07e-06
CPGI7480	12	3600172	3600019	3600317		0.24	7.92e-10	0.14	0.0532	0.2	0.00144	0.34	2.15e-12	0.41	2.84e-13	0.19	0.0138	0	0.949	0.04	0.416	0.21	2.33e-06	0.2	0.0012
CPGI3773	10	22624161	22623460	22624847		0.26	2.66e-11	0.18	0.00971	0.24	9.52e-05	-0.12	0.0196	0.43	1.69e-14	0.25	0.000876	0.25	3.21e-05	0.09	0.0722	0.17	0.000211	0.17	0.00826
CPGI10989	14	101292581	101292128	101293090		0.36	<1E-50	0.19	0.00949	0.14	0.0289	0.3	1.8e-09	0.19	0.000951	0.16	0.0346	0.22	0.000243	0.13	0.00877	0.11	0.0113	0.23	0.000232
CPGI8645	12	114834021	114833912	114834201		0.24	3.29e-10	0.18	0.0105	0.16	0.0131	0.24	2.13e-06	0.22	0.00014	0.16	0.0305	0.26	1.39e-05	0.2	7.78e-05	0.07	0.148	0.25	4.59e-05
CPGI9885	13	112708288			cg07502829	0.31	2.22e-16	0.19	0.00729	0.11	0.0941	0.24	1.18e-06	0.41	2.38e-13	0.17	0.0297	0.23	0.000119	0.07	0.162	0.06	0.18	0.17	0.00585
CPGI5865	11	22362964	22362874	22363053		0.26	8.86e-12	0.12	0.108	0.18	0.00458	0.32	9.89e-11	0.33	8.41e-09	0.22	0.00336	0.33	2.45e-08	0.12	0.0183	0.04	0.343	0.07	0.281
CPGI7510	12	5019009	5018715	5019482		0.26	8.08e-12	0.12	0.0904	0.22	0.000486	0.31	3.22e-10	0.32	1.41e-08	0.2	0.00869	-0.01	0.816	0.17	0.000605	0.12	0.00602	0.26	2.29e-05
CPGI28607	3	157812488	157812226	157812763		0.33	<1E-50	0.13	0.0767	0.1	0.126	0.22	1.01e-05	0.3	1.2e-07	0.11	0.164	0.35	2.29e-09	0.2	4.91e-05	0.1	0.0288	0.09	0.152
CPGI4078	10	50821589	50821518	50821652		0.25	1.4e-10	0.18	0.0132	0.21	0.000807	0.31	2.07e-10	0.3	1.61e-07	0.09	0.238	0.2	0.00101	0.08	0.13	0.11	0.016	0.2	0.0013
CPGI14047	16	68481757	68481049	68482518		0.3	3.11e-15	0.1	0.149	0.26	2.15e-05	0.19	0.000187	0.47	<1E-50	0.09	0.216	0.05	0.431	0.07	0.186	0.16	0.000389	0.19	0.00248
CPGI24550	20	21087120	21087075	21087165		0.29	3.38e-14	0.15	0.0367	0.13	0.0409	0.27	5.77e-08	0.41	2.41e-13	0.18	0.0158	0.07	0.222	0.16	0.00174	0.09	0.0422	0.23	0.000303
CPGI2856	1	200843034	200842756	200843333		0.34	<1E-50	0.14	0.0492	0.13	0.0422	0.02	0.755	0.33	8.74e-09	0.35	2.33e-06	0.24	4.12e-05	0.08	0.128	0.16	0.000492	0.12	0.0553
CPGI2178	1	119549240	119549145	119549312		0.24	5.63e-10	0.19	0.008	0.12	0.0505	0.06	0.271	0.42	2.89e-14	0.25	0.000906	0.26	8.58e-06	0.17	0.00102	0.1	0.0295	0.11	0.0773
CPGI25195	20	58180211	58179847	58180616		0.2	1.43e-07	0.26	0.000291	0.17	0.00631	0.23	2.57e-06	0.37	5.48e-11	0.21	0.0068	-0.01	0.818	0.14	0.00589	0.19	1.87e-05	0.25	6.65e-05
CPGI5899	11	31821266	31821064	31821388		0.18	6.7e-06	0.25	0.000379	0.22	0.000464	0.28	1.5e-08	0.43	5.77e-15	0.09	0.221	0.32	8.92e-08	-0.02	0.7	0.03	0.574	0.21	0.00103
CPGI19376	19	11785156	11785062	11785248		0.29	1.24e-13	0.18	0.0111	0.08	0.194	0.32	5.73e-11	0.39	1.98e-12	0.18	0.0161	0.37	3.74e-10	0.08	0.116	-0.04	0.336	0.09	0.147
CPGI10500	14	61109356	61109207	61109545		0.32	<1E-50	0.06	0.444	0.17	0.00663	0.15	0.00325	0.14	0.0153	0.3	5.9e-05	0.32	3.99e-08	0.17	0.00055	0.12	0.00672	0.16	0.012
CPGI5931	11	32459605	32459428	32459760		0.23	2.77e-09	0.19	0.00806	0.18	0.00458	0.32	1.34e-10	0.22	0.000143	0.26	0.000654	0.24	7.24e-05	0.1	0.0422	0.11	0.0194	0.08	0.202
CPGI870	1	21835905	21835620	21836326		0.3	1.69e-14	0.13	0.08	0.34	3.29e-08	0.22	1.43e-05	0.19	0.00133	0.15	0.0434	0.04	0.478	0.3	7.77e-10	0	0.98	0.23	0.000203
CPGI24048	2	237146124	237146110	237146137		0.3	7.99e-15	0.15	0.0416	0.17	0.00562	0.15	0.00304	0.34	1.4e-09	0.22	0.00376	0.15	0.0138	0.2	6.45e-05	0.08	0.0739	0.19	0.00235
CPGI3634	10	7449665			cg22881174	0.23	2.18e-09	0.15	0.0385	0.15	0.0205	0.22	6.83e-06	0.27	1.58e-06	0.08	0.298	0.36	1.03e-09	0.21	3.78e-05	0.12	0.00964	0.24	9.31e-05
CPGI23221	2	154729767	154729622	154729917		0.16	7.15e-05	0.18	0.0113	0.15	0.0148	0.25	6.51e-07	0.35	6.74e-10	0.23	0.00245	0.13	0.0342	0.07	0.161	0.12	0.0108	0.33	5.5e-08
CPGI17577	18	44774926	44774846	44775009		0.32	<1E-50	0.08	0.258	0.13	0.0322	0.31	2.96e-10	0.33	5.82e-09	0.06	0.451	0.33	1.55e-08	0.1	0.0446	0.1	0.0227	0.17	0.00578
CPGI25537	20	62693974	62693943	62694005		0.37	<1E-50	0.16	0.0293	0.18	0.00347	0.06	0.227	0.44	1.33e-15	-0.01	0.883	0.11	0.0598	0.23	3.07e-06	0.2	7.75e-06	0.17	0.00542
CPGI22485	2	74740805	74740572	74741136		0.27	1.49e-12	0.08	0.293	0.36	4.77e-09	0.43	<1E-50	0.35	4.27e-10	0.11	0.156	0.03	0.612	0.09	0.0631	0.06	0.157	0.07	0.235
CPGI31610	5	134376393	134376247	134376489		0.35	<1E-50	0.07	0.351	0.15	0.0134	0.03	0.509	0.41	1.37e-13	0.24	0.00161	0.29	1.07e-06	0.33	3.23e-11	0.08	0.0897	0.04	0.507
CPGI32284	5	177592842	177592761	177592922		0.31	1.33e-15	0.14	0.0544	0.18	0.00357	0.28	9.23e-09	0.29	5.87e-07	0.15	0.0524	0.22	0.000188	0.23	2.75e-06	0.07	0.117	0.08	0.2
CPGI22134	2	45231358	45231226	45231467		0.14	0.00047	0.18	0.0127	0.11	0.0796	0.23	3.46e-06	0.39	2.39e-12	0.23	0.0026	0.31	1.42e-07	0.28	1.13e-08	-0.04	0.382	0.12	0.0656
CPGI36213	7	149744935			cg15058253	0.23	5.45e-09	0.13	0.0732	0.2	0.0015	0.14	0.00619	0.31	3.97e-08	0.16	0.0405	0.21	0.000384	0.17	0.000638	0.24	1.3e-07	0.18	0.00384
CPGI39760	9	137393247	137393195	137393288		0.28	2.46e-13	0.14	0.0435	0.03	0.655	0.07	0.139	0.46	<1E-50	0.12	0.13	0.18	0.00211	0.27	3.48e-08	0.19	2.92e-05	0.18	0.00413
CPGI6475	11	65409944	65409760	65410126		0.2	1.54e-07	0.29	4.8e-05	0.14	0.0224	0.18	0.000394	0.43	1.73e-14	0.23	0.00255	0.11	0.0777	0.15	0.00234	0.18	8.04e-05	0.05	0.413
CPGI32276	5	177411547	177411380	177411733		0.14	0.000288	0.23	0.000972	0.18	0.0046	0.27	3.91e-08	0.38	1.17e-11	0.12	0.102	0.2	0.00112	0.1	0.0515	0.01	0.781	0.3	1.26e-06
CPGI3275	1	228785990	228785987	228785992		0.25	9.61e-11	0.12	0.109	0.12	0.0515	0.21	2.45e-05	0.19	0.00135	0.36	9.7e-07	0.38	8.99e-11	0.25	3.63e-07	-0.03	0.487	0.05	0.399
CPGI22909	2	118593939	118593724	118594167		0.11	0.00405	0.09	0.205	0.18	0.00396	0.14	0.00665	0.41	1.13e-13	0.19	0.0106	0.15	0.011	0.25	6.32e-07	0.06	0.201	0.33	1.18e-07
CPGI31230	5	76932526			cg16666329	0.31	4.44e-16	0.16	0.0272	0.12	0.0506	0.28	2.05e-08	0.33	4.61e-09	0.09	0.247	0.38	7.84e-11	0.1	0.0458	0.1	0.0247	0.07	0.238
CPGI21497	19	58095444	58095011	58095659		0.22	2.21e-08	0.27	0.000144	0.13	0.0407	0.14	0.00493	0.39	2.13e-12	0.08	0.314	0.26	1.18e-05	0.11	0.0246	0.15	0.00121	0.21	0.000664
CPGI9332	13	28498428	28498334	28498544		0.31	8.88e-16	0.28	7.58e-05	-0.07	0.243	0.19	0.000173	0.31	8.03e-08	0.24	0.00127	0.29	1.5e-06	0.22	1.26e-05	0.09	0.0367	0.13	0.0432
CPGI37582	8	97171913	97171827	97172012		0.29	1.28e-13	0.2	0.00617	0.1	0.106	0.17	0.000514	0.38	1.08e-11	0.18	0.0187	0.17	0.00366	0.15	0.00241	0.07	0.102	0.24	0.000124
CPGI14943	17	5000907	5000803	5001047		0.18	4.73e-06	0.18	0.0127	0.12	0.0664	0.15	0.00303	0.33	4.62e-09	0.24	0.00134	0.32	6.87e-08	0.15	0.00369	0.15	0.000677	0.14	0.0218
CPGI25101	20	54580677			cg27563985	0.25	6.08e-11	0.11	0.111	0	0.959	0.24	1.5e-06	0.37	5.02e-11	0.24	0.00123	0.3	3.21e-07	0.1	0.0446	0.15	0.00131	0.25	5.24e-05
CPGI36840	8	11538245			cg04050824	0.21	1.15e-07	0.1	0.17	0.13	0.0445	0.28	1.25e-08	0.35	5.84e-10	0.3	6.32e-05	0.32	7.43e-08	0.1	0.0519	-0.01	0.907	0.11	0.07
CPGI24865	20	37435188	37434950	37435477		0.18	6.19e-06	0.21	0.00388	0.16	0.0132	0.25	7.93e-07	0.41	1.68e-13	0.12	0.102	0.18	0.00215	0.2	6.7e-05	0.03	0.501	0.2	0.00118
CPGI23220	2	154729149	154729059	154729200		0.17	7.62e-06	0.23	0.00124	0.15	0.0146	0.2	4.94e-05	0.32	2.89e-08	0.17	0.0287	0.1	0.0917	0.08	0.121	0.1	0.0207	0.39	1.96e-10
CPGI30801	5	3591609			cg01315916	0.14	0.000246	0.18	0.0106	0.14	0.0263	0.19	0.000172	0.39	5.6e-12	0.28	0.000197	0.25	3.28e-05	0.05	0.31	0.1	0.0259	0.17	0.00557
CPGI38683	9	69381140			cg00762450	0.27	1.54e-12	0.14	0.0482	0.3	1.68e-06	0.19	0.000132	0.22	9.43e-05	0.17	0.0278	0.18	0.00228	0.17	0.000768	0.05	0.288	0.26	2.93e-05
CPGI14742	17	1174570	1174473	1174666		0.27	1.25e-12	0.25	0.000481	0.14	0.0284	0.12	0.0213	0.46	<1E-50	0.16	0.041	0.13	0.0313	0.08	0.116	0.08	0.0639	0.23	0.000262
CPGI2176	1	119543226	119543057	119543336		0.24	2.93e-10	0.15	0.0317	0.1	0.0954	0.15	0.00312	0.26	4.47e-06	0.32	1.77e-05	0.28	3.55e-06	0.17	0.00054	0.1	0.031	0.16	0.00883
CPGI20103	19	34114181	34114048	34114285		0.25	1.56e-10	0.17	0.0151	0.22	0.000328	0.12	0.0137	0.47	<1E-50	0.12	0.104	0.07	0.247	0.18	0.000244	0.12	0.00658	0.24	0.000127
CPGI39483	9	131038306	131037875	131038602		0.25	2.28e-10	0.12	0.0951	0.06	0.362	0.21	3.71e-05	0.22	0.000144	0.26	0.000469	0.35	4.03e-09	0.19	0.000103	0.08	0.0892	0.23	0.000257
CPGI8651	12	114852196	114852027	114852359		0.22	2.46e-08	0.2	0.00439	0.23	0.000224	0.28	2.17e-08	0.37	6.88e-11	0.18	0.0161	0.14	0.0225	0.11	0.0233	0.06	0.213	0.23	0.000256
CPGI22514	2	80531588	80531483	80531656		0.19	1.34e-06	0.19	0.00635	0.3	1.1e-06	0.21	2.11e-05	0.25	1.26e-05	0.2	0.00902	0.08	0.184	0.19	0.000182	0.16	0.000451	0.2	0.00136
CPGI4193	10	71331593	71331528	71331658		0.26	1.72e-11	0.25	0.000519	0.23	0.000244	0.18	0.000327	0.27	1.75e-06	0.2	0.00805	0.23	0.000118	0.09	0.0609	0.01	0.767	0.22	0.00034
CPGI5786	11	16632623	16632509	16632724		0.35	<1E-50	0.1	0.148	0.1	0.126	0.25	5.79e-07	0.3	1.28e-07	0.27	0.000326	0.33	1.43e-08	0.14	0.00446	0.1	0.0321	0.02	0.725
CPGI13070	16	3220858	3220802	3220915		0.3	2.22e-15	0.2	0.00416	0.26	3.26e-05	0.14	0.00472	0.34	1.06e-09	0.14	0.0668	0.12	0.0433	0.2	7.58e-05	0.13	0.00354	0.12	0.0649
CPGI29667	4	48988087	48987791	48988321		0.18	2.46e-06	-0.07	0.362	0.3	1.3e-06	0.18	0.000303	0.38	2.15e-11	0.22	0.00447	0.1	0.104	0.19	0.000211	0.2	1.18e-05	0.25	5.57e-05
CPGI8985	12	132145967			cg05973337	0.27	6.69e-12	0.12	0.0913	0.19	0.00306	0.29	2.53e-09	0.35	7.5e-10	0.17	0.0275	0.21	0.000543	0.07	0.144	0.06	0.17	0.22	0.000322
CPGI4880	10	118899894	118899788	118900001		0.33	<1E-50	0.21	0.00299	0.1	0.113	0.18	0.000332	0.29	3.24e-07	0.16	0.0319	0.27	7.68e-06	0.28	9.51e-09	0	0.955	0.14	0.029
CPGI4612	10	102419441	102419209	102419617		0.33	<1E-50	0.22	0.00161	0.17	0.00568	0.33	9.57e-12	0.12	0.0384	0.13	0.0867	0.27	6.23e-06	0.17	0.000653	0.09	0.0485	0.17	0.00647
CPGI9583	13	53420227	53419963	53420425		0.17	1.52e-05	0.27	0.000124	0.18	0.00426	0.11	0.0356	0.37	5.33e-11	0.18	0.0213	0.13	0.0371	0.19	0.000213	0.14	0.00185	0.24	0.000106
CPGI24994	20	44941451	44941360	44941542		0.17	7.46e-06	0.13	0.0715	0.18	0.00511	0.27	3.8e-08	0.4	8.43e-13	0.18	0.017	0.01	0.918	0.22	1.63e-05	0.1	0.0222	0.24	0.000136
CPGI11731	15	53080933			cg12421755	0.16	5.31e-05	0.18	0.0132	0.18	0.00361	0.27	3.16e-08	0.34	1.97e-09	0.06	0.407	0.19	0.00127	0.07	0.196	0.21	4.76e-06	0.27	1.18e-05
CPGI20039	19	30717493	30717217	30717766		0.3	2.66e-15	0.18	0.0114	0.24	0.000152	0.29	2.4e-09	0.24	3.18e-05	0.15	0.0554	0.23	0.00013	0.13	0.0128	-0.01	0.884	0.21	0.000729
CPGI10340	14	48144324	48144280	48144369		0.16	3.32e-05	0.22	0.00159	0.15	0.0178	0.22	8.1e-06	0.28	6.21e-07	0.19	0.0135	0.15	0.0153	0.17	0.00054	0.17	0.000145	0.24	8.6e-05
CPGI1285	1	37498810	37498721	37498900		0.22	2.31e-08	0.29	5.32e-05	0.11	0.0947	0.24	1.44e-06	0.45	2.22e-16	0.01	0.879	0.09	0.13	0.13	0.0101	0.15	0.000716	0.21	0.0007
CPGI32090	5	170739541			cg05545672	0.29	5.22e-14	0.15	0.0372	0.28	3.99e-06	0.26	8.93e-08	0.29	3.65e-07	0.11	0.135	0.13	0.031	0.11	0.0276	0.06	0.177	0.19	0.00197
CPGI31621	5	134871706	134870977	134872029		0.21	1.35e-07	0.23	0.00136	0.25	4.43e-05	0.01	0.795	0.41	1.46e-13	0.09	0.246	0.11	0.0597	0.17	0.000931	0.14	0.00174	0.28	7.49e-06
CPGI11353	15	27017174			cg08276295	0.25	1.82e-10	0.14	0.0524	0.2	0.00165	0.19	0.000174	0.42	8.53e-14	0.11	0.159	0.01	0.805	0.15	0.00289	0.23	3.44e-07	0.23	0.000205
CPGI20799	19	47214146	47214109	47214184		0.37	<1E-50	0.14	0.0466	0.13	0.0348	0.09	0.0677	0.24	1.98e-05	0.33	6.91e-06	0.03	0.635	0.33	3.37e-11	0.12	0.00717	0.12	0.055
CPGI29333	4	4868873	4868441	4869172		0.21	5.83e-08	0.2	0.00555	0.28	5.4e-06	0.21	3.15e-05	0.31	3.96e-08	0.13	0.078	0.17	0.00498	0.09	0.0699	0.21	2.72e-06	0.09	0.142
CPGI1923	1	91190891	91190493	91191254		0.23	1.6e-09	0.06	0.414	0.24	8.14e-05	0.3	2.09e-09	0.36	1.13e-10	0.03	0.733	0.16	0.00981	0.1	0.0445	0.17	0.000159	0.27	1.65e-05
CPGI32651	6	12750164	12749978	12750392		0.24	1.21e-09	0.18	0.0139	0.17	0.00745	0.29	2.48e-09	0.27	2.84e-06	0.18	0.0199	0.15	0.0101	0.03	0.523	0.21	3.48e-06	0.23	0.000292
CPGI9681	13	95354741			cg11432962	0.25	1.34e-10	0.24	0.000694	0.16	0.00916	0.2	5.04e-05	0.24	3.44e-05	0.19	0.014	0.41	2.42e-12	0.24	9.44e-07	0.02	0.697	0.07	0.28
CPGI4994	10	126135810			cg25214093	0.25	2.12e-10	0.35	5.96e-07	0.26	3.32e-05	0.23	3.35e-06	0.27	1.55e-06	0.03	0.728	0.1	0.101	0.35	1.63e-12	0.01	0.766	0.13	0.0319
CPGI8637	12	113909388			cg20670075	0.24	1.12e-09	0.15	0.0427	0.21	0.00069	0.2	5.58e-05	0.39	3.39e-12	0.14	0.0665	0.16	0.00611	0.15	0.00315	0.11	0.0157	0.22	0.000371
CPGI22929	2	119607578	119607379	119607885		0.14	0.000266	0.05	0.531	0.32	1.63e-07	0.19	0.000121	0.38	1.99e-11	0.15	0.0438	0.21	0.000422	0.11	0.0365	0.14	0.0015	0.21	0.000839
CPGI14741	17	1174148			cg25681339	0.23	4.5e-09	0.16	0.0275	0.13	0.0368	0.04	0.466	0.47	<1E-50	0.17	0.0265	0.11	0.0635	0.17	0.000767	0.23	3.04e-07	0.21	0.000839
CPGI27935	3	62364149	62364032	62364315		0.12	0.00219	0.15	0.0395	0.18	0.00451	0.24	1.87e-06	0.41	3.17e-13	0.19	0.0144	0.17	0.00419	0.11	0.0269	0.08	0.0971	0.23	0.000164
CPGI20630	19	44952658	44952417	44952808		0.17	8.57e-06	0.16	0.023	0.24	0.000139	0.25	6.33e-07	0.32	1.86e-08	0.18	0.0183	0.21	0.000532	0.01	0.852	0.17	0.000155	0.25	5.36e-05
CPGI40280	X	21674295	21674175	21674415		0.25	1.41e-10	0.14	0.0561	0.12	0.0583	0.24	2.03e-06	0.27	2.1e-06	0.13	0.0828	0.32	4.35e-08	0.19	0.000143	0.1	0.0295	0.17	0.00644
CPGI655	1	13839787	13839662	13839913		0.27	5.76e-12	0.18	0.0113	0.15	0.0176	0.18	0.000325	0.35	9.91e-10	0.23	0.00281	-0.07	0.282	0.18	0.000367	0.22	7.7e-07	0.25	6.52e-05
CPGI21703	2	3750962	3750952	3750973		0.28	5.54e-13	0.36	3.52e-07	0.07	0.249	0.15	0.00234	0.23	7.38e-05	0.15	0.0478	0.09	0.133	0.27	3.93e-08	0.11	0.0122	0.19	0.00213
CPGI9893	13	112720927			cg20829347	0.29	5.08e-14	0.22	0.00187	0.18	0.00375	0.11	0.0227	0.31	7.49e-08	0.2	0.0101	0.15	0.0114	0.2	8.11e-05	0.1	0.0341	0.21	0.00085
CPGI21430	19	56608941	56608801	56609064		0.26	2.01e-11	0.19	0.00858	0.15	0.0141	0.28	1.17e-08	0.22	0.000175	0.3	7.94e-05	0.06	0.344	0.23	5.23e-06	0.1	0.0295	0.17	0.00661
CPGI13029	16	3016717			cg05630773	0.24	1.25e-09	0.27	0.000158	0.25	7.75e-05	0.14	0.00419	0.26	7.47e-06	0.22	0.00441	0.19	0.00197	0.25	4.38e-07	0.09	0.0557	0.07	0.269
CPGI14317	16	86320918	86320857	86320980		0.28	9.56e-13	0.13	0.0701	0.22	0.000325	0.13	0.00972	0.36	1.25e-10	0.14	0.0685	0.16	0.00657	0.08	0.093	0.21	3.01e-06	0.2	0.00142
CPGI31749	5	140182800	140182627	140182956		0.32	<1E-50	0.11	0.11	0.2	0.00111	0.32	1.07e-10	0.14	0.0149	0.25	0.00115	0.29	1.07e-06	0.11	0.0281	0.08	0.0707	0.1	0.104
CPGI23092	2	131721646	131721477	131721768		0.2	4.71e-07	0.3	1.69e-05	0.1	0.113	0.17	0.000726	0.43	1.73e-14	0	0.957	0.18	0.00329	0.2	6.42e-05	0.12	0.00908	0.23	0.000262
CPGI11451	15	32605167	32605028	32605243		0.38	<1E-50	0.22	0.00211	0.11	0.0836	0.28	2.3e-08	0.18	0.00138	0.16	0.0316	0.33	2.7e-08	0.21	2.27e-05	-0.14	0.0014	0.24	8.83e-05
CPGI6951	11	89520886			cg26413683	0.25	1.5e-10	0.13	0.0649	0.16	0.0094	0.24	1.25e-06	0.28	1.4e-06	0.09	0.238	0.24	7.47e-05	0.16	0.00114	0.16	0.00053	0.23	0.000223
CPGI22937	2	119616242			cg05256483	0.25	1.22e-10	0.22	0.00176	0.23	0.000183	0.18	0.000377	0.3	1.26e-07	0.06	0.435	0.24	4.96e-05	0.1	0.0488	0.17	0.000131	0.14	0.0257
CPGI8460	12	103359414	103359273	103359572		0.21	4.44e-08	0.23	0.00148	0.28	4.34e-06	0.27	5.37e-08	0.36	1.31e-10	0.1	0.179	0	0.962	0.18	0.000322	0.12	0.0086	0.19	0.00297
CPGI9281	13	25506235	25506131	25506340		0.24	8.62e-10	0.21	0.00339	0.05	0.458	0.28	1.5e-08	0.27	2.67e-06	0.28	0.000248	0.33	1.75e-08	0.19	0.000135	-0.01	0.806	0.09	0.152
CPGI27012	22	48886043			cg27308329	0.2	1.98e-07	0.19	0.0087	0.23	0.000184	0.22	1.17e-05	0.3	2.12e-07	0.14	0.0703	0.01	0.842	0.24	1.06e-06	0.08	0.0656	0.27	1.55e-05
CPGI31874	5	140812419	140812236	140812558		0.27	1.2e-12	0.13	0.0645	0.15	0.0159	0.3	9.74e-10	0.28	1.02e-06	0.16	0.0324	0.31	2.48e-07	0.21	1.9e-05	-0.01	0.877	0.14	0.0252
CPGI9595	13	58207036	58207013	58207058		0.34	<1E-50	0.1	0.153	0.04	0.542	0.24	2.21e-06	0.35	3.35e-10	0.17	0.0277	0.32	5.45e-08	0.08	0.137	0.17	0.000221	0.1	0.123
CPGI26481	22	29876208	29875947	29876534		0.27	6.11e-12	0.18	0.0111	0.26	2.1e-05	0.02	0.648	0.41	2.86e-13	0.19	0.0106	0.06	0.297	0.05	0.363	0.17	0.00011	0.27	1.22e-05
CPGI3824	10	26856059	26855907	26856128		0.25	2.34e-10	0.17	0.0174	0.24	0.000103	0.03	0.493	0.38	7.53e-12	0.3	5.41e-05	-0.08	0.18	0.01	0.874	0.34	1.29e-14	0.23	0.000272
CPGI32205	5	176170530	176170260	176170795		0.17	1.91e-05	0.18	0.0119	0.31	6.15e-07	0.15	0.00278	0.32	1.45e-08	0.2	0.007	0.06	0.352	0.12	0.0173	0.12	0.00776	0.26	2.47e-05
CPGI20373	19	39694725	39694477	39694993		0.38	<1E-50	0.16	0.0303	0.26	2.93e-05	0.15	0.00225	0.4	3.89e-13	0.4	3.9e-08	0.08	0.177	0.06	0.251	0.04	0.418	0.04	0.556
CPGI19900	19	19256762	19256748	19256777		0.32	<1E-50	0.11	0.13	0.28	4.99e-06	0.35	3.67e-13	0.17	0.00397	0.05	0.539	0.09	0.139	0.14	0.00535	0.02	0.592	0.36	4.32e-09
CPGI5177	10	134600342	134599783	134600998		0.3	2.22e-15	0.14	0.0441	0.26	2.05e-05	-0.03	0.583	0.46	<1E-50	0.12	0.117	0.06	0.336	0.14	0.00522	0.12	0.00616	0.25	5.53e-05
CPGI32940	6	31696498	31695903	31697306		0.29	8.04e-14	-0.11	0.136	0.25	4.83e-05	0.21	3.76e-05	0.4	4.86e-13	0.14	0.074	0.22	0.000281	0.27	8.71e-08	0.07	0.124	0.18	0.00406
CPGI22995	2	124783248	124783243	124783254		0.28	9.29e-13	0.17	0.0197	0.16	0.0128	0.27	4.19e-08	0.27	2.39e-06	0.18	0.0197	0.22	0.00026	0.1	0.0419	0.12	0.00792	0.19	0.00295
CPGI37788	8	132053262			cg02842496	0.3	9.77e-15	0.23	0.00103	0.04	0.565	0.21	2.39e-05	0.22	0.000137	0.17	0.0239	0.18	0.00301	0.21	1.89e-05	0.15	0.0006	0.23	0.000229
CPGI2577	1	160340741	160340708	160340774		0.35	<1E-50	0.14	0.0484	0.19	0.00245	0.24	1.41e-06	0.18	0.00214	0.21	0.00595	0.14	0.0204	0.25	7.51e-07	0.11	0.0135	0.12	0.056
CPGI35910	7	121950406	121950282	121950506		0.25	4.99e-11	0.12	0.084	0.16	0.00992	0.15	0.00302	0.28	1.11e-06	0.16	0.0302	0.31	1.87e-07	0.12	0.0195	0.13	0.00359	0.24	0.000128
CPGI37227	8	43102468			cg04799343	0.25	1.41e-10	0.22	0.00183	0.15	0.0197	0.18	0.000398	0.35	4.27e-10	0.19	0.0137	0.2	0.00078	0.1	0.0433	0.07	0.125	0.25	6e-05
CPGI36496	7	157484603	157484559	157484647		0.3	6.88e-15	0.32	4.17e-06	0.1	0.0958	0.17	0.000665	0.39	2.69e-12	0.11	0.138	0.12	0.0566	0.15	0.003	0.04	0.418	0.22	0.000317
CPGI4007	10	45694444	45694301	45694586		0.31	1.78e-15	0.22	0.00202	0.14	0.0265	0.19	0.000114	0.25	1.08e-05	0.21	0.006	0.27	7e-06	0.14	0.00661	0.1	0.0227	0.13	0.0367

## Sheet: WHSC1
	Chr	Pos	Start	End	CpGID	BRCA		BLCA		COAD		HNSC		KIRC		LIHC		LSCC		LUAD		THCA		UCEC
						PCC	P	PCC	P	PCC	P	PCC	P	PCC	P	PCC	P	PCC	P	PCC	P	PCC	P	PCC	P
CPGI32843	6	28227182	28227068	28227482		0.35	<1E-50	0.38	5.19e-08	0.21	0.00073	0.26	1.69e-07	0.22	0.000132	0.27	0.000368	0.28	3.16e-06	0.32	4.35e-11	0.13	0.00301	0.31	3.18e-07
CPGI24148	2	241459829	241459638	241460002		0.31	4.44e-16	0.44	2.08e-10	0.2	0.00179	0.12	0.0212	0.17	0.00275	0.16	0.0368	0.34	4.43e-09	0.28	1.21e-08	0.2	7.91e-06	0.33	1.12e-07
CPGI29721	4	56659949	56659770	56660143		0.28	3.2e-13	0.42	1.35e-09	0.2	0.00152	0.29	3.81e-09	0.06	0.283	0.27	0.000307	0.28	3.55e-06	0.33	2.27e-11	0.15	0.00075	0.16	0.00898
CPGI8716	12	120242031	120241922	120242156		0.17	2.07e-05	0.3	1.64e-05	0.29	3.2e-06	0.32	3.79e-11	0.31	5.79e-08	0.21	0.00599	0.25	3.44e-05	0.36	1.1e-13	0.19	2.81e-05	0.12	0.0534
CPGI21536	19	58715464	58715251	58715677		0.31	2.22e-16	0.27	0.000105	0.17	0.00553	0.33	1.47e-11	0.21	0.000221	0.26	0.000594	0.29	1.06e-06	0.4	4.44e-16	0.06	0.216	0.24	0.000107
CPGI36182	7	149112360	149112318	149112402		0.32	2.22e-16	0.29	4.25e-05	0.13	0.032	0.25	3.61e-07	0.34	1.07e-09	0.26	0.000534	0.21	0.000618	0.31	2.24e-10	0.18	4.85e-05	0.24	0.000125
CPGI1248	1	36043088	36042986	36043352		0.21	3.67e-08	0.3	2.37e-05	0.12	0.0478	0.24	8.67e-07	0.35	3.12e-10	0.24	0.00181	0.22	0.00026	0.19	0.000173	0.31	1.64e-12	0.3	9.76e-07
CPGI29522	4	25090329	25090198	25090491		0.27	6.31e-12	0.25	0.000469	0.24	0.000139	0.25	6.85e-07	0.23	7.67e-05	0.2	0.00847	0.23	0.000156	0.29	8.4e-09	0.28	1.89e-10	0.24	0.000129
CPGI28982	4	380180	379900	380396		0.41	<1E-50	0.31	9.44e-06	0.22	0.000343	0.35	6.91e-13	0.22	0.000185	0.13	0.0853	0.34	8.06e-09	0.21	2.72e-05	-0.02	0.74	0.3	1.4e-06
CPGI29453	4	13525235			cg00098144	0.25	8.11e-11	0.31	8.38e-06	0.16	0.00918	0.34	2.77e-12	0.29	4.13e-07	0.1	0.191	0.39	1.68e-11	0.25	6.26e-07	0.06	0.168	0.25	7.32e-05
CPGI33194	6	42145952	42145851	42146052		0.34	<1E-50	0.32	3.59e-06	0.09	0.141	0.21	2.99e-05	0.08	0.15	0.2	0.00716	0.26	1.37e-05	0.34	2.6e-12	0.3	6.37e-12	0.22	0.000311
CPGI37161	8	38508526	38508335	38508658		0.25	4.79e-11	0.36	2.28e-07	0.18	0.00391	0.31	3.22e-10	0.23	5.28e-05	0.19	0.0145	0.18	0.00237	0.21	3.2e-05	0.2	1.41e-05	0.34	3.2e-08
CPGI7909	12	49730133	49730055	49730211		0.24	3.59e-10	0.4	7.58e-09	0.14	0.0273	0.13	0.00892	0.26	7.37e-06	0.23	0.00263	0.19	0.00198	0.35	1.16e-12	0.17	0.000111	0.26	3.25e-05
CPGI21697	2	3642676	3642629	3642732		0.17	1.3e-05	0.39	2.69e-08	0.18	0.00419	0.23	3.06e-06	0.25	9.78e-06	0.21	0.00461	0.24	6.83e-05	0.25	5.14e-07	0.25	2.09e-08	0.28	6.31e-06
CPGI22271	2	63281175	63281069	63281317		0.23	4.71e-09	0.33	1.98e-06	0.14	0.0252	0.21	2.26e-05	0.35	7.79e-10	0.18	0.0172	0.19	0.00141	0.21	3.25e-05	0.23	2.08e-07	0.26	3.53e-05
CPGI39026	9	99687246	99687244	99687249		0.33	<1E-50	0.31	1.39e-05	0.23	0.000243	0.28	2.58e-08	0.2	0.000633	0.17	0.0254	0.21	0.000438	0.26	1.14e-07	0.15	0.000945	0.28	6.68e-06
CPGI3841	10	28030961	28030398	28031385		0.21	1.31e-07	0.38	3.18e-08	0.2	0.00124	0.18	0.00039	0.25	1.63e-05	0.08	0.321	0.15	0.0125	0.44	<1E-50	0.14	0.00167	0.36	4.28e-09
CPGI22274	2	63286000	63285950	63286049		0.22	2.65e-08	0.36	2.07e-07	0.22	0.000331	0.21	1.85e-05	0.33	5.82e-09	0.2	0.00871	0.23	9.86e-05	0.29	3.23e-09	0.16	0.000309	0.2	0.00181
CPGI21503	19	58220419	58220295	58220516		0.22	1.36e-08	0.46	1.45e-11	0.13	0.0393	0.23	3.91e-06	0.27	2.59e-06	0.31	3.18e-05	0.13	0.0328	0.19	0.00013	0	0.938	0.31	4.22e-07
CPGI28246	3	126260714	126260615	126260814		0.22	1.78e-08	0.17	0.0209	0.22	0.000402	0.32	1.12e-10	0.23	8.93e-05	0.3	6.17e-05	0.17	0.00518	0.37	8.08e-14	0.11	0.0203	0.29	3.3e-06
CPGI8185	12	58003993	58003898	58004248		0.34	<1E-50	0.27	0.000142	0.14	0.0311	0.27	4.75e-08	0.32	1.92e-08	0.26	0.000596	0.22	0.000189	0.26	2.55e-07	0.22	1.38e-06	0.11	0.087
CPGI29662	4	48493385	48493350	48493420		0.26	9.94e-12	0.32	5.19e-06	0.21	0.00099	0.25	3.24e-07	0.21	0.000303	0.21	0.00471	0.19	0.00148	0.27	5.26e-08	0.21	4.8e-06	0.26	3.78e-05
CPGI38960	9	97094945	97094926	97094964		0.31	4.44e-16	0.31	9.48e-06	0.24	0.000149	0.25	5.45e-07	0.22	0.000121	0.11	0.165	0.21	0.000342	0.29	5.32e-09	0.11	0.0118	0.3	9.18e-07
CPGI1747	1	63784728	63784454	63785003		0.34	<1E-50	0.45	4.68e-11	0.17	0.00828	0.26	8.96e-08	0.19	0.000965	0.09	0.215	0.25	3.04e-05	0.28	1.11e-08	0.16	0.000507	0.14	0.0273
CPGI29455	4	13526675	13526597	13526769		0.32	<1E-50	0.28	6.9e-05	0.22	0.000446	0.34	4.14e-12	0.1	0.0901	0.1	0.188	0.29	6.81e-07	0.2	8.33e-05	0.23	2.23e-07	0.31	5e-07
CPGI31676	5	138730834	138730783	138730886		0.32	<1E-50	0.35	5.89e-07	0.26	2.7e-05	0.18	0.000417	0.24	2.08e-05	0.26	0.000564	0.17	0.00488	0.3	1.71e-09	0.04	0.389	0.23	0.000167
CPGI8118	12	56329662	56329615	56329731		0.23	2.27e-09	0.26	0.000297	0.26	2.73e-05	0.22	1.13e-05	0.18	0.00226	0.18	0.0159	0.27	7.7e-06	0.34	5.67e-12	0.16	0.000552	0.24	9.24e-05
CPGI29619	4	41882754	41882564	41882953		0.22	1.44e-08	0.39	1.27e-08	0.23	0.000172	0.32	9.37e-11	0.27	3.59e-06	0.16	0.0351	0.23	0.000163	0.19	0.000187	0.23	5.14e-07	0.16	0.0135
CPGI39935	9	139716120	139716026	139716215		0.29	3.31e-14	0.29	3.16e-05	0.16	0.009	0.3	5.94e-10	0.04	0.474	0.19	0.0107	0.24	4.9e-05	0.22	1.33e-05	0.19	1.7e-05	0.34	4.22e-08
CPGI39025	9	99639641	99639590	99639692		0.3	5.11e-15	0.41	1.91e-09	0.12	0.0502	0.22	6.92e-06	0.24	3.72e-05	0.17	0.0267	0.18	0.00341	0.36	1.81e-13	0.1	0.0333	0.2	0.00176
CPGI34032	6	158937376	158937286	158937485		0.28	2.49e-13	0.3	1.74e-05	0.16	0.0106	0.27	6.2e-08	0.25	1.18e-05	0.19	0.0113	0.2	0.000707	0.24	2.08e-06	0.07	0.108	0.31	6.29e-07
CPGI22379	2	71134675	71134586	71134791		0.1	0.00922	0.46	1.26e-11	0.17	0.00607	0.14	0.00635	0.33	6.19e-09	0.17	0.0274	0.26	1.18e-05	0.19	0.00014	0.1	0.0225	0.3	1.39e-06
CPGI22273	2	63284026	63283939	63284132		0.26	2.2e-11	0.37	1.05e-07	0.09	0.157	0.21	2.48e-05	0.3	2.12e-07	0.13	0.077	0.24	4.45e-05	0.25	3.71e-07	0.22	8.69e-07	0.16	0.00936
CPGI7549	12	6729659	6729600	6729718		0.34	<1E-50	0.17	0.018	0.2	0.00167	0.28	1.16e-08	0.3	1.27e-07	0.29	0.000139	0.12	0.0467	0.21	3.13e-05	0.02	0.67	0.32	1.41e-07
CPGI1737	1	62660696	62660556	62660861		0.3	1.15e-14	0.41	1.74e-09	0.09	0.15	0.22	6.9e-06	0.13	0.0249	0.14	0.0576	0.24	7.34e-05	0.28	2.03e-08	0.21	3.15e-06	0.29	1.88e-06
CPGI33578	6	105388230	105388191	105388269		0.25	1.44e-10	0.29	3.43e-05	0.2	0.00148	0.28	1.56e-08	0.22	0.000151	0.27	0.000412	0.21	0.000353	0.27	3.34e-08	0.1	0.0306	0.23	0.000248
CPGI27443	3	27765391	27765232	27765546		0.27	1.27e-12	0.38	4.69e-08	0.15	0.0186	0.23	5.57e-06	0.21	0.000273	0.2	0.0101	0.2	0.000857	0.27	8.61e-08	0.16	0.000358	0.26	2.44e-05
CPGI23359	2	172973218	172973195	172973241		0.22	3.11e-08	0.34	8.75e-07	0.12	0.0595	0.2	8.61e-05	0.23	4.61e-05	0.23	0.0028	0.22	0.000191	0.31	4.34e-10	0.14	0.00239	0.25	6.43e-05
CPGI1784	1	67218149	67218080	67218275		0.33	<1E-50	0.42	1.21e-09	0.15	0.0157	0.28	1.93e-08	0.18	0.00197	0.11	0.154	0.16	0.00972	0.22	8.96e-06	0.19	1.48e-05	0.29	2.68e-06
CPGI9762	13	100649968	100649800	100650073		0.31	4.44e-16	0.33	1.71e-06	0.12	0.059	0.2	6.79e-05	0.17	0.00376	0.31	3.75e-05	0.18	0.00277	0.24	1.41e-06	0.15	0.000973	0.27	1.4e-05
CPGI2624	1	164545720	164545553	164545843		0.3	6.22e-15	0.11	0.116	0.23	0.000178	0.27	2.67e-08	0.27	3.29e-06	0.19	0.0127	0.23	0.000115	0.27	8.09e-08	0.2	1.22e-05	0.17	0.00565
CPGI30251	4	151504910	151504725	151505084		0.33	<1E-50	0.32	5.38e-06	0.23	0.000272	0.24	1.95e-06	0.26	7.25e-06	0.1	0.205	0.2	0.00087	0.33	2.84e-11	0.19	2.15e-05	0.08	0.197
CPGI23272	2	162284641	162284638	162284644		0.23	1.43e-09	0.41	3.61e-09	0.03	0.645	0.18	0.000446	0.21	0.000304	0.39	8.69e-08	0.32	8.62e-08	0.23	2.65e-06	0.08	0.0813	0.25	7.82e-05
CPGI34426	7	1135861	1135747	1135958		0.11	0.00549	0.26	0.000181	0.2	0.00177	0.05	0.313	0.31	4.28e-08	0.46	2.32e-10	-0.01	0.847	0.39	6.66e-16	0.1	0.0279	0.28	4.26e-06
CPGI33398	6	74009455			cg18080509	0.16	6.47e-05	0.19	0.00755	0.16	0.0112	0.29	4.71e-09	0.27	3.18e-06	0.31	3.22e-05	0.19	0.00202	0.34	5.4e-12	0.08	0.0851	0.24	0.000138
CPGI4474	10	94820959	94820892	94821085		0.29	5.6e-14	0.24	0.000801	0.15	0.0186	0.35	8.03e-13	0.25	1.91e-05	0.14	0.0696	0.18	0.00311	0.2	5.35e-05	0.2	1e-05	0.27	9.29e-06
CPGI27189	22	50986888	50986813	50986962		0.22	1.04e-08	0.38	3.83e-08	0.11	0.0897	0.18	0.000268	0.21	0.00035	0.33	1.19e-05	0.12	0.0394	0.1	0.0456	0.19	2e-05	0.29	2.88e-06
CPGI4473	10	94820231	94820086	94820376		0.3	3.11e-15	0.28	8.37e-05	0.15	0.0202	0.24	1.28e-06	0.26	8.2e-06	0.14	0.0696	0.19	0.00164	0.21	1.76e-05	0.19	2.46e-05	0.32	3.1e-07
CPGI7997	12	52685221			cg12231340	0.28	9.72e-13	0.28	6.63e-05	0.08	0.217	0.25	3.45e-07	0.25	1.45e-05	0.26	0.000649	0.19	0.00141	0.27	3.5e-08	0.13	0.00525	0.19	0.00282
CPGI29616	4	41875620	41875470	41875784		0.22	1.32e-08	0.39	1.18e-08	0.19	0.00285	0.27	3.87e-08	0.13	0.0228	0.28	0.000149	0.18	0.00246	0.17	0.000783	0.15	0.000704	0.2	0.00104
CPGI7543	12	6665187	6664872	6665335		0.29	6.64e-14	0.16	0.023	0.14	0.0218	0.22	1.57e-05	0.19	0.000789	0.25	0.00113	0.23	8.54e-05	0.29	2.6e-09	0.16	0.00053	0.26	3.25e-05
CPGI33640	6	108495843	108495678	108495985		0.26	2.44e-11	0.45	4.99e-11	0.14	0.0309	0.19	0.000115	0.07	0.231	0.29	0.000139	0.22	0.000238	0.27	9.28e-08	0.1	0.0218	0.26	3.63e-05
CPGI12955	16	2317538			cg16357719	0.16	4.34e-05	0.2	0.00479	0.23	0.000276	0.23	3.84e-06	0.21	0.000219	0.2	0.00916	0.39	1.39e-11	0.25	6.16e-07	0.06	0.156	0.24	0.000123
CPGI29610	4	41749402	41749361	41749443		0.26	2.03e-11	0.32	5.44e-06	0.21	0.000783	0.3	6.51e-10	0.23	6.34e-05	0.07	0.367	0.26	1.18e-05	0.12	0.0143	0.07	0.102	0.3	1.47e-06
CPGI32631	6	10421565	10421460	10421670		0.21	7.38e-08	0.26	0.000237	0.21	0.00097	0.2	6.13e-05	0.31	6.42e-08	0.24	0.00122	0.21	0.000445	0.23	5.33e-06	0.1	0.0273	0.23	0.000231
CPGI1690	1	55247145	55246867	55247408		0.34	<1E-50	0.26	0.000196	0.26	2.11e-05	0.15	0.00267	0.18	0.00178	0.3	6.89e-05	0.15	0.0129	0.26	1.01e-07	0.15	0.000873	0.12	0.0589
CPGI6935	11	86085821	86085694	86086005		0.23	3.92e-09	0.3	1.77e-05	0.17	0.00584	0.18	0.000273	0.32	2.89e-08	0.15	0.0428	0.25	2.87e-05	0.29	5.21e-09	0.14	0.00151	0.16	0.0107
CPGI22909	2	118593939	118593724	118594167		0.16	4.56e-05	0.33	2.06e-06	0.22	0.000303	0.09	0.0652	0.34	1.63e-09	0.27	0.000379	0.16	0.00742	0.19	0.000179	0.03	0.536	0.34	2.06e-08
CPGI2190	1	120439025	120439014	120439036		0.3	3.11e-15	0.27	0.000157	0.21	0.000793	0.19	0.000109	0.26	5.84e-06	0.24	0.00179	0.23	0.000109	0.24	1.58e-06	0.08	0.0656	0.17	0.00815
CPGI22666	2	97166382	97166341	97166422		0.31	4.44e-16	0.24	0.00067	0.24	8.1e-05	0.31	3.52e-10	0.14	0.0174	0.25	0.00107	0.24	7.56e-05	0.21	3.59e-05	-0.04	0.332	0.26	3.12e-05
CPGI6096	11	47611925	47611780	47612070		0.31	2e-15	0.33	1.86e-06	0.25	6.46e-05	-0.04	0.442	0.25	1e-05	0.28	0.000191	0.13	0.034	0.39	2e-15	0.04	0.423	0.19	0.00311
CPGI37619	8	99986964			cg14968543	0.29	6.99e-14	0.45	3.91e-11	0.07	0.278	0.2	6.19e-05	0.23	8.75e-05	0.2	0.00684	0.22	0.000288	0.26	1.28e-07	0.09	0.0487	0.21	0.000886
CPGI3207	1	227748574	227748424	227748719		0.26	1.25e-11	0.21	0.00281	0.15	0.0179	0.23	2.49e-06	0.21	0.000304	0.27	0.000269	0.23	0.000156	0.21	2.85e-05	0.21	3.51e-06	0.21	0.000902
CPGI29454	4	13525605			cg09986292	0.21	1.17e-07	0.25	0.000447	0.21	0.000645	0.31	1.9e-10	0.23	7.02e-05	0.19	0.0148	0.31	1.41e-07	0.2	6e-05	0.04	0.426	0.21	0.000599
CPGI29859	4	81128441	81128234	81128690		0.28	1.02e-12	0.41	3.79e-09	0.15	0.0169	0.27	5.59e-08	0.22	0.000153	0.24	0.00132	0.23	0.000137	0.34	6.88e-12	-0.03	0.519	0.1	0.103
CPGI32121	5	172175736	172175604	172175855		0.33	<1E-50	0.3	2.07e-05	0.17	0.00549	0.25	3.63e-07	0.27	2.4e-06	0.32	1.5e-05	0.2	0.000626	0.29	4.53e-09	0	0.982	-0.07	0.254
CPGI9681	13	95354741			cg11432962	0.21	4.53e-08	0.42	1.05e-09	0.04	0.512	0.21	2.99e-05	0.19	0.00106	0.15	0.0561	0.21	0.00047	0.26	1.38e-07	0.13	0.003	0.28	5.89e-06
CPGI19412	19	12666317			cg24932585	0.29	3.38e-14	0.43	2.76e-10	0.14	0.0312	0.17	0.000631	0.24	2.09e-05	0.25	0.000733	0.18	0.00307	0.22	1.71e-05	0.07	0.143	0.14	0.0216
CPGI9553	13	51417904	51417469	51418092		0.3	1.02e-14	0.4	4.62e-09	0.15	0.016	0.12	0.0133	0.3	1.3e-07	0.33	1.04e-05	0.2	0.00093	0.11	0.0261	0.24	7.66e-08	-0.01	0.853
CPGI28247	3	126261298			cg04527018	0.21	6.12e-08	0.24	0.000696	0.2	0.00119	0.24	8.66e-07	0.23	7.1e-05	0.29	0.000103	0.13	0.0286	0.26	2.69e-07	0.03	0.531	0.24	9.74e-05
CPGI12956	16	2317849			cg08301299	0.22	1.77e-08	0.18	0.0115	0.02	0.745	0.3	1.86e-09	0.2	0.000422	0.19	0.0126	0.34	5.49e-09	0.34	3.18e-12	0.05	0.257	0.31	5.38e-07
CPGI1924	1	91192225	91191583	91192803		0.21	8.25e-08	0.41	3.75e-09	0.18	0.00327	0.28	1.43e-08	0.19	0.00093	0.14	0.0653	0.15	0.0138	0.16	0.0012	0.22	5.27e-07	0.16	0.00967
CPGI3056	1	214153450	214153294	214153645		0.26	1.59e-11	0.26	0.000271	0.14	0.0249	0.26	1.32e-07	0.24	2.13e-05	0.01	0.947	0.24	8.08e-05	0.17	0.00051	0.39	<1E-50	0.1	0.106
CPGI23271	2	162283979	162283705	162284206		0.23	3.99e-09	0.4	7.9e-09	0.13	0.0328	0.12	0.0146	0.16	0.00502	0.19	0.0118	0.23	0.00011	0.25	6e-07	0.15	0.000785	0.27	1.15e-05
CPGI752	1	17186138			cg15907146	0.24	9.29e-10	0.35	7.8e-07	0.15	0.0149	0.25	7.22e-07	0.21	0.000189	0.17	0.0232	0.23	0.000119	0.22	1.39e-05	0.17	0.000112	0.11	0.0766
CPGI7735	12	30975908	30975749	30976016		0.26	2.68e-11	0.27	0.000155	0.16	0.0102	0.14	0.00631	0.07	0.223	0.28	0.000207	0.21	0.000488	0.1	0.0546	0.34	2.49e-14	0.23	0.000272
CPGI16329	17	59533860	59533635	59534102		0.21	1.19e-07	0.41	3.05e-09	0.13	0.0399	0.17	0.000825	0.19	0.00083	0.18	0.0194	0.19	0.00186	0.26	2.95e-07	0.16	0.000313	0.26	2.55e-05
CPGI32618	6	10390273	10390039	10390532		0.22	7.39e-09	0.11	0.123	0.19	0.00201	0.24	1.52e-06	0.22	0.000143	0.2	0.00809	0.28	1.57e-06	0.26	2.08e-07	0.15	0.00131	0.28	4.34e-06
CPGI28512	3	147108880	147108843	147108916		0.26	2.68e-11	0.24	0.00084	0.15	0.0139	0.26	1.57e-07	0.17	0.00258	0.23	0.00283	0.16	0.00833	0.23	3.76e-06	0.08	0.0974	0.29	1.88e-06
CPGI2298	1	149333133	149333124	149333142		0.23	2e-09	0.3	2.25e-05	0.15	0.0164	0.24	9.7e-07	0.16	0.00706	0.24	0.00124	0.16	0.00626	0.09	0.0618	0.21	4.04e-06	0.32	2.13e-07
CPGI10445	14	57265414	57265268	57265560		0.25	9.1e-11	0.37	8.86e-08	0.14	0.0216	0.2	4.41e-05	0.18	0.00144	0.3	5.19e-05	0.19	0.0016	0.25	7.38e-07	0.14	0.00269	0.13	0.0325
CPGI4827	10	112838983			cg05329352	0.28	1.8e-13	0.39	1.25e-08	0.17	0.00631	0.22	1.57e-05	0.22	0.000173	0.28	0.000248	0.03	0.59	0.21	3.53e-05	0.12	0.00622	0.16	0.00866
CPGI35782	7	101944208	101943788	101944556		0.33	<1E-50	0.1	0.155	0.25	7.48e-05	0.29	3.66e-09	0.16	0.00524	0.19	0.0126	0.18	0.00236	0.32	5.33e-11	0.1	0.0256	0.23	0.00028
CPGI30489	4	187219537	187219430	187219643		0.24	4.86e-10	0.31	1.04e-05	0.17	0.00671	0.26	2.51e-07	0.06	0.299	0.29	0.000106	0.25	1.95e-05	0.11	0.0256	0.13	0.00376	0.25	4.07e-05
CPGI34552	7	2060052	2059921	2060130		0.3	7.99e-15	0.34	1.15e-06	0.11	0.0915	0.24	2.1e-06	-0.01	0.9	0.16	0.0386	0.31	1.16e-07	0.22	7.17e-06	0.13	0.00333	0.28	6.77e-06
CPGI29520	4	24801801			cg17573292	0.27	4.73e-12	0.25	0.000447	0.17	0.00532	0.25	3.22e-07	0.06	0.286	0.11	0.139	0.21	0.000473	0.22	8.22e-06	0.24	1.32e-07	0.32	1.39e-07
CPGI2059	1	110611495	110610899	110612044		0.22	1.42e-08	0.41	2.23e-09	0.15	0.0144	0.21	2.15e-05	0.22	0.000168	0.15	0.0471	0.13	0.0286	0.22	7.09e-06	0.21	3.23e-06	0.19	0.0019
CPGI28607	3	157812488	157812226	157812763		0.31	1.78e-15	0.32	5.17e-06	0.17	0.00767	0.21	2.5e-05	0.13	0.0221	0.05	0.544	0.22	0.000233	0.29	2.96e-09	0.14	0.00235	0.26	2.11e-05
CPGI33563	6	100906424	100906182	100906685		0.23	6.11e-09	0.43	5.07e-10	0.05	0.395	0.27	4.65e-08	0.03	0.592	0.15	0.0539	0.2	0.000812	0.29	3.08e-09	0.23	3.42e-07	0.18	0.00338
CPGI10282	14	37049565			cg23676577	0.26	4.4e-11	0.39	2.64e-08	0.18	0.00441	0.2	8.97e-05	0.15	0.00793	0.06	0.451	0.21	0.000414	0.19	0.000105	0.2	9.34e-06	0.25	5.36e-05
CPGI2175	1	119535856	119535693	119535986		0.16	4.82e-05	0.31	9.65e-06	0.18	0.00473	0.19	0.000121	0.15	0.00952	0.28	0.000159	0.21	0.000522	0.2	4.52e-05	0.18	6.41e-05	0.22	0.000372
CPGI22272	2	63282866	63282702	63283013		0.27	6.66e-12	0.33	2.42e-06	0.13	0.0456	0.21	1.75e-05	0.2	0.000689	0.11	0.145	0.21	0.000349	0.26	1.07e-07	0.18	8.09e-05	0.25	7.55e-05
CPGI32632	6	10422468	10422322	10422636		0.25	2.58e-10	0.1	0.152	0.14	0.0264	0.21	2.18e-05	0.22	0.0001	0.28	0.000202	0.25	1.87e-05	0.27	4.58e-08	0.1	0.024	0.26	2.37e-05
CPGI1539	1	46940372	46940325	46940420		0.19	1.21e-06	0.33	2.59e-06	0.22	0.000387	0.22	1.3e-05	0.2	0.000549	0.16	0.0329	0.2	0.000772	0.12	0.0207	0.19	2.03e-05	0.24	0.000103
CPGI33590	6	106434244	106433985	106434429		0.19	1.69e-06	0.33	3.1e-06	0.13	0.0346	0.18	0.000304	0.3	2.21e-07	0.11	0.14	0.13	0.0317	0.28	1.62e-08	0.25	3.83e-08	0.16	0.0124
CPGI749	1	17051686	17051629	17051774		0.26	2.52e-11	0.35	5.99e-07	0.22	0.000454	0.21	2.08e-05	0.19	0.00107	0.27	0.000262	0.14	0.0225	0.23	3.77e-06	0.15	0.000691	0.08	0.188
CPGI4456	10	93805705	93805590	93805844		0.28	5.26e-13	0.19	0.00661	0.19	0.0027	0.2	8.49e-05	0.21	0.000275	0.13	0.0926	0.28	3.31e-06	0.3	2.02e-09	0.22	9.21e-07	0.15	0.0203
CPGI3756	10	21799168	21799047	21799314		0.24	8.26e-10	0.21	0.00346	0.08	0.192	0.27	3.38e-08	0.14	0.0159	0.32	1.49e-05	0.11	0.0648	0.29	4.29e-09	0.24	1.36e-07	0.17	0.00601
CPGI1755	1	63795756	63795435	63795970		0.29	1.2e-13	0.31	8.62e-06	0.1	0.131	0.26	1.38e-07	0.24	4.25e-05	0.16	0.0313	0.2	0.000787	0.22	1.6e-05	0.08	0.0656	0.2	0.00114
CPGI16086	17	46804321	46804239	46804414		0.19	7.19e-07	0.33	2.01e-06	0.2	0.00133	0.18	0.00028	0.2	0.000585	0.29	9.85e-05	0.06	0.292	0.22	1.54e-05	0.14	0.00202	0.21	0.000781
CPGI19922	19	19625314	19625264	19625364		0.37	<1E-50	0.16	0.0254	0.21	0.000863	0.09	0.0709	0.15	0.0113	0.14	0.0744	0.22	0.000177	0.27	4.08e-08	0.11	0.0124	0.3	1.44e-06
CPGI32237	5	176827401	176827082	176827697		0.34	<1E-50	0.4	7.55e-09	0.2	0.00106	0.15	0.00302	0.34	2.82e-09	0.17	0.0284	0.2	0.000767	0.27	6.18e-08	0.01	0.777	-0.02	0.726
CPGI6411	11	64815251	64815189	64815313		0.3	1.13e-14	0.41	3.81e-09	0.04	0.476	0.06	0.273	0.14	0.017	0.15	0.0557	0.22	0.00031	0.23	6.64e-06	0.35	2.22e-15	0.14	0.0281
CPGI34577	7	2472908	2472814	2473003		0.2	3.12e-07	0.2	0.00594	0.22	0.000463	0.28	2.21e-08	0.15	0.0115	0.3	6.26e-05	0.1	0.0998	0.31	2.45e-10	0.01	0.823	0.24	9.89e-05
CPGI16327	17	59531744			cg00037457	0.2	1.55e-07	0.3	2.72e-05	0.16	0.0133	0.2	4.74e-05	0.18	0.00216	0.18	0.0209	0.25	2.16e-05	0.3	2.18e-09	0.13	0.00366	0.22	0.000506
CPGI21549	19	58868256			cg08504662	0.27	2.32e-12	0.32	6.36e-06	0.15	0.0173	0.16	0.00116	0.14	0.0158	0.12	0.115	0.21	0.000395	0.17	0.000953	0.26	5.77e-09	0.3	8.89e-07
CPGI23671	2	208989044	208988863	208989248		0.23	6.35e-09	0.45	6.23e-11	0.16	0.0103	0.23	3.35e-06	0.19	0.00111	0.27	0.000402	0.19	0.00189	0.18	0.000338	0.13	0.00329	0.09	0.14
CPGI23613	2	203036171	203036093	203036235		0.26	1.86e-11	0.34	8.6e-07	0.17	0.00784	0.26	2.25e-07	0.1	0.0943	0.19	0.0115	0.28	3.66e-06	0.15	0.00215	0.04	0.403	0.29	2.68e-06
CPGI23358	2	172972840			cg20935165	0.25	6.46e-11	0.39	1.22e-08	0.14	0.0295	0.19	0.000116	0.3	1.75e-07	0.18	0.0191	0.16	0.00627	0.24	1.73e-06	-0.06	0.22	0.31	4.34e-07
CPGI719	1	16553415	16553327	16553549		0.25	5.1e-11	0.39	2.73e-08	0.09	0.153	0.25	3.33e-07	0.31	3.04e-08	0.24	0.00148	0.19	0.00125	0.23	5.38e-06	0.12	0.0102	0.03	0.605
CPGI30249	4	151501088	151500931	151501298		0.29	6.95e-14	0.39	1.13e-08	0.27	1.52e-05	0.29	7.43e-09	0.08	0.15	0	0.961	0.25	2.49e-05	0.28	1.54e-08	0.16	0.000562	0.05	0.42
CPGI7849	12	48399215	48399169	48399295		0.21	3.69e-08	0.34	1.18e-06	0.13	0.0327	0.19	0.00015	0.28	1.13e-06	0.06	0.429	0.18	0.003	0.19	0.000141	0.23	3.62e-07	0.23	0.000303
CPGI16089	17	46825119	46824915	46825371		0.22	8.68e-09	0.33	2.76e-06	0.21	0.000948	0.27	3.6e-08	0.33	4.32e-09	0.15	0.0508	0.1	0.101	0.17	0.000784	0.16	0.00036	0.12	0.0488
CPGI2725	1	178456019	178455800	178456270		0.16	4.54e-05	0.34	1.19e-06	0.17	0.00765	0.22	7e-06	0.17	0.00323	0.26	0.000628	0.18	0.00254	0.16	0.00142	0.13	0.00331	0.28	6.3e-06
CPGI32775	6	26225554	26225389	26225767		0.24	6.25e-10	0.15	0.0326	0.24	0.000131	0.12	0.0158	0.23	8.13e-05	0.18	0.0174	0.23	0.000161	0.34	3.94e-12	0.25	2.48e-08	0.01	0.843
CPGI28510	3	147077465	147077127	147077671		0.26	1.73e-11	0.34	8.54e-07	0.14	0.0248	0.22	8.54e-06	0.24	4.07e-05	0.29	0.00013	0.1	0.0862	0.09	0.0867	0.14	0.00137	0.19	0.0021
CPGI8238	12	64215729	64215611	64215897		0.27	1.34e-12	0.26	0.000241	0.15	0.0142	0.15	0.00285	0.14	0.0184	0.18	0.0149	0.23	8.9e-05	0.25	3.93e-07	0.11	0.0134	0.27	1.84e-05
CPGI30548	4	190962249			cg22288613	0.25	9.04e-11	0.25	0.000386	0.18	0.00328	0.23	4.74e-06	0.26	6.91e-06	0.13	0.0907	0.12	0.0541	0.21	3.45e-05	0.22	6.89e-07	0.21	0.000699
CPGI2171	1	119526988	119526783	119527156		0.23	2.75e-09	0.37	7.22e-08	0.11	0.0812	0.18	0.000291	0.12	0.035	0.27	0.000301	0.16	0.00642	0.22	7.83e-06	0.15	0.000763	0.25	6.46e-05
CPGI37618	8	99986136	99985888	99986344		0.23	4e-09	0.44	1.11e-10	0.09	0.176	0.17	0.000627	0.11	0.0608	0.33	1.05e-05	0.16	0.00632	0.2	8.62e-05	0.02	0.644	0.19	0.00219
CPGI6412	11	64815642			cg15000841	0.24	1.22e-09	0.45	4.69e-11	0.08	0.179	0.14	0.00448	0.21	0.000209	0.08	0.274	0.22	0.000258	0.21	3.14e-05	0.25	4.01e-08	0.09	0.152
CPGI22134	2	45231358	45231226	45231467		0.24	7.96e-10	0.3	1.84e-05	0.08	0.192	0.23	2.95e-06	0.16	0.00648	0.2	0.00787	0.18	0.00275	0.25	3.63e-07	0.14	0.00181	0.21	0.000914
CPGI7855	12	48578573			cg14793287	0.26	7.81e-12	0.34	8.25e-07	0.22	0.000528	0.15	0.00332	0.2	0.000442	0.09	0.228	0.2	0.000973	0.21	2.22e-05	0.22	5.79e-07	0.13	0.0377
CPGI1921	1	91185284	91185157	91185441		0.22	1.1e-08	0.35	5.52e-07	0.09	0.164	0.23	3.3e-06	0.21	0.000299	0.2	0.00893	0.15	0.0102	0.18	0.000397	0.18	6.2e-05	0.16	0.0103
CPGI30171	4	140656895	140656749	140657110		0.3	8.88e-15	0.08	0.268	0.19	0.00264	0.24	1.83e-06	0.01	0.855	0.31	3.45e-05	0.24	7.09e-05	0.17	0.000583	0.29	9.9e-11	0.3	7.99e-07
CPGI1368	1	40598802	40598648	40599011		0.19	1.37e-06	0.46	9.49e-12	0.2	0.00119	0.24	1.77e-06	0.24	3.52e-05	0.15	0.0461	0.21	0.000587	0.21	2.61e-05	-0.01	0.836	0.16	0.0107
CPGI29696	4	54975792	54975388	54976184		0.19	1.32e-06	0.37	1.38e-07	0.25	6.32e-05	0.04	0.474	0.21	0.000189	0.24	0.00127	0.14	0.0215	0.2	6.46e-05	0.15	0.000648	0.22	0.000427
CPGI9231	13	21893438	21893289	21893604		0.26	2.43e-11	0.32	5.24e-06	0.21	0.000977	0.23	4.19e-06	0.06	0.343	0.2	0.00974	0.17	0.00544	0.23	3.11e-06	0.08	0.0667	0.24	0.000124
CPGI8605	12	113013366	113013215	113013494		0.23	1.76e-09	0.4	5.33e-09	0.14	0.0213	0.13	0.0083	0.31	7.16e-08	0.21	0.00495	0.11	0.0686	0.12	0.0144	0.26	8.35e-09	0.02	0.745
CPGI30386	4	174448609	174448341	174448841		0.19	1.09e-06	0.34	1.39e-06	0.15	0.0151	0.24	8.6e-07	0.21	0.000287	0.25	0.000858	0.13	0.0345	0.13	0.00931	0.17	0.000221	0.24	0.000133
CPGI29892	4	85405192	85405132	85405251		0.25	1.36e-10	0.38	3.36e-08	0.17	0.00839	0.18	0.000274	0.19	0.000833	0.09	0.229	0.17	0.00461	0.21	1.79e-05	0.11	0.0147	0.22	0.000566
CPGI7996	12	52652478	52652220	52652742		0.24	3.83e-10	0.21	0.00301	0.1	0.131	0.28	1.25e-08	0.2	0.000464	0.07	0.374	0.2	0.000949	0.22	1.27e-05	0.24	1.11e-07	0.26	3.82e-05
CPGI2993	1	208133116			cg15770106	0.19	1.11e-06	0.34	1.58e-06	0.19	0.00182	0.24	1.72e-06	0.13	0.0233	0.15	0.0525	0.17	0.00596	0.17	0.00085	0.13	0.00335	0.26	2.01e-05
CPGI22465	2	74663548	74663416	74663698		0.34	<1E-50	0.12	0.0867	0.25	4.26e-05	0.28	1.8e-08	0.21	0.000339	0.06	0.445	0.21	0.000356	0.29	3.35e-09	0.18	6.27e-05	0.09	0.151
CPGI10447	14	57276348	57275967	57276789		0.29	2.49e-14	0.28	8.77e-05	0.15	0.0182	0.22	7.52e-06	0.15	0.0123	0.17	0.0273	0.16	0.00809	0.15	0.00245	0.22	1.29e-06	0.22	0.000512
CPGI33015	6	33943803	33943662	33943929		0.26	1.14e-11	0.3	1.99e-05	0.16	0.013	0.19	0.000152	0.06	0.313	0.07	0.335	0.24	8.03e-05	0.16	0.00116	0.29	5.55e-11	0.24	0.000133
CPGI18293	19	1152119	1152022	1152189		0.21	5.03e-08	0.28	7.54e-05	0.16	0.00995	0.2	4.07e-05	0.3	1.9e-07	0.35	3.08e-06	0.07	0.247	0.22	1.45e-05	-0.07	0.14	0.25	4.13e-05
CPGI17664	18	54789073	54788969	54789193		0.25	2.33e-10	0.36	3.45e-07	0.16	0.00917	0.25	2.77e-07	0.23	8.8e-05	0.23	0.00267	0.22	0.000207	0.06	0.244	0.13	0.00533	0.18	0.00445
CPGI33065	6	35479870	35479628	35480129		0.3	1.38e-14	0.39	1.42e-08	0.11	0.0927	0.06	0.201	0.16	0.00527	0.19	0.0103	0.25	2.95e-05	0.17	0.000874	0.23	2.46e-07	0.12	0.0514
CPGI6254	11	62455830			cg01596963	0.26	3.33e-11	0.43	4.29e-10	0.2	0.00147	0.24	1.85e-06	0.19	0.000853	0.21	0.0049	0.13	0.0289	0.22	1.38e-05	-0.04	0.35	0.2	0.00143
CPGI33397	6	74008931	74008821	74009041		0.12	0.0018	0.18	0.0114	0.12	0.0545	0.27	5.24e-08	0.31	7.8e-08	0.25	0.000845	0.2	0.000662	0.3	1.86e-09	0.07	0.138	0.17	0.00721
CPGI16965	17	79615009	79614917	79615101		0.24	7.14e-10	0.42	1.44e-09	0.18	0.00318	0.11	0.029	0.24	2.72e-05	0.2	0.00814	0.04	0.525	0.08	0.107	0.09	0.0382	0.3	1.37e-06
CPGI9281	13	25506235	25506131	25506340		0.23	2.16e-09	0.37	1.42e-07	0.12	0.0638	0.24	1.38e-06	0.09	0.104	0.17	0.0256	0.28	1.65e-06	0.23	6.07e-06	0.05	0.316	0.29	2.91e-06
CPGI15195	17	15821073	15821016	15821130		0.31	4.44e-16	0.36	2.54e-07	0.14	0.0298	0.14	0.00681	0.22	9.2e-05	0.16	0.0416	0.28	1.99e-06	0.23	4.62e-06	0.02	0.618	0.14	0.024
CPGI16469	17	70113187			cg13755873	0.19	1.38e-06	0.36	2.9e-07	0.17	0.0053	0.12	0.0136	0.12	0.037	0.27	0.000281	0.2	0.000717	0.18	0.000399	0.22	1.65e-06	0.23	0.000174
CPGI4488	10	94835255			cg12157438	0.26	3.03e-11	0.34	1.69e-06	0.18	0.00351	0.23	5.09e-06	0.17	0.00284	0.05	0.551	0.17	0.00481	0.25	3.3e-07	0.15	0.00104	0.26	3.74e-05
CPGI16470	17	70113514			cg26014634	0.16	3.88e-05	0.33	2.29e-06	0.14	0.0257	0.12	0.02	0.09	0.109	0.29	0.00012	0.14	0.0167	0.25	4.04e-07	0.27	1.01e-09	0.24	0.000113
CPGI30033	4	111555265	111554966	111555503		0.22	1.48e-08	0.38	3.72e-08	0.12	0.0535	0.19	0.000194	0.28	8.81e-07	0.21	0.00586	0.19	0.00177	0.16	0.00113	0.06	0.207	0.17	0.00534
CPGI30379	4	174422225	174422043	174422442		0.19	1.98e-06	0.32	6.55e-06	0.12	0.0564	0.21	1.97e-05	0.2	0.000502	0.19	0.0119	0.2	0.000777	0.22	1.36e-05	0.08	0.0808	0.24	0.00013
CPGI5609	11	2930404	2930322	2930485		0.3	7.77e-15	0.16	0.0258	0.24	0.000125	0.28	1.68e-08	0.22	0.000143	0.19	0.0133	0.21	0.000502	0.2	9.66e-05	0.07	0.113	0.17	0.00601
CPGI31841	5	140731930			cg13393851	0.25	9.09e-11	0.27	0.000111	0.19	0.00191	0.24	2.03e-06	0.11	0.0638	0.1	0.179	0.19	0.00201	0.24	1.19e-06	0.04	0.337	0.31	5.38e-07
CPGI33537	6	99296054	99295790	99296305		0.17	1.32e-05	0.44	1.89e-10	0.15	0.015	0.06	0.218	0.24	2.36e-05	0.1	0.173	0.2	0.000997	0.25	6.77e-07	0.11	0.0151	0.29	3.33e-06
CPGI1846	1	79472416	79472282	79472536		0.31	6.66e-16	0.13	0.0615	0.18	0.0036	0.34	3.79e-12	0.12	0.0362	0.24	0.00168	0.21	0.000532	0.14	0.00623	0.18	0.000101	0.13	0.0381
CPGI39019	9	99482094			cg00767010	0.27	4.64e-12	0.42	1.39e-09	0.16	0.00883	0.22	1.15e-05	0.16	0.00714	0.02	0.819	0.09	0.131	0.25	4.85e-07	0.25	1.9e-08	0.24	0.000148
CPGI32619	6	10390992	10390919	10391097		0.23	4.75e-09	0.11	0.136	0.14	0.0299	0.19	0.000117	0.24	2.35e-05	0.21	0.00558	0.21	0.000402	0.27	3.68e-08	0.1	0.0261	0.28	8.44e-06
CPGI4475	10	94821715	94821657	94821773		0.22	1.06e-08	0.31	1.17e-05	0.17	0.00618	0.08	0.12	0.31	3.21e-08	0.08	0.314	0.18	0.00339	0.17	0.000859	0.23	2.33e-07	0.24	0.000143
CPGI22544	2	85811496	85811421	85811662		0.28	7.48e-13	0.31	1.39e-05	0.14	0.0275	-0.06	0.205	0.3	1.55e-07	0.12	0.123	0.28	2.14e-06	0.16	0.00164	0.22	1.61e-06	0.16	0.00867
CPGI31240	5	77253932	77253833	77253990		0.25	2.07e-10	0.45	4.35e-11	0.15	0.018	0.1	0.0577	0.26	8.12e-06	0.16	0.0331	0.15	0.012	0.25	8.66e-07	0.21	2.9e-06	-0.01	0.906
CPGI10451	14	57284290	57284096	57284528		0.29	6.93e-14	0.33	2.47e-06	0.14	0.0276	0.22	1.43e-05	0.18	0.00179	0.19	0.0147	0.14	0.0198	0.24	2.27e-06	0.16	0.000318	0.16	0.0111
CPGI33209	6	42893085	42892994	42893167		0.33	<1E-50	0.35	5.42e-07	0.2	0.00155	0.17	0.000525	0.27	1.82e-06	0.16	0.0361	0.11	0.0779	0.26	1.84e-07	0.07	0.139	0.07	0.267
CPGI1595	1	50881302	50881185	50881502		0.23	6e-09	0.4	9.89e-09	0.11	0.0701	0.31	2.15e-10	0.19	0.000793	0.2	0.00859	0.18	0.00211	0.14	0.00491	0.14	0.00238	0.14	0.0221
CPGI29357	4	6247668	6247571	6247830		0.27	1.75e-12	0.21	0.00255	0.16	0.00885	0.35	9.42e-13	0.1	0.0871	0.27	0.000331	0.2	0.000627	0.12	0.02	0.07	0.133	0.21	0.00101
CPGI33400	6	74024600	74024572	74024628		0.26	2.88e-11	0.39	1.39e-08	0.13	0.0345	0.21	3.18e-05	0.2	0.000555	0.07	0.34	0.13	0.031	0.24	1.1e-06	0.09	0.0368	0.2	0.0014
CPGI882	1	22141263	22141014	22141400		0.28	5.55e-13	0.33	2.36e-06	0.14	0.0227	0.19	0.000148	0.23	6.57e-05	0.18	0.0153	0.2	0.000835	0.19	0.000139	0.15	0.00126	0.11	0.0689
CPGI28978	4	206876	206874	206877		0.28	9.32e-13	0.28	6.96e-05	0.18	0.00383	0.35	1.6e-12	0.02	0.777	0.07	0.362	0.3	3.96e-07	0.28	1.12e-08	-0.04	0.372	0.32	1.35e-07
CPGI33191	6	42072147			cg06960164	0.23	2.7e-09	0.18	0.0116	0.15	0.0191	0.17	0.000499	0.04	0.472	0.3	7.25e-05	0.18	0.0021	0.3	1.03e-09	0.17	0.000184	0.26	2.23e-05
CPGI770	1	17475908	17475819	17476074		0.31	4.44e-16	0.32	4.73e-06	0.22	0.000333	0.12	0.0157	0.15	0.0121	0.13	0.0767	0.24	7.01e-05	0.25	3.35e-07	0.05	0.233	0.17	0.00736
CPGI3166	1	226075406	226075151	226075679		0.31	4.44e-16	0.38	5.36e-08	0.18	0.00468	0.02	0.67	0.16	0.0074	0.3	6.91e-05	0.19	0.00157	0.12	0.0227	0.15	0.00101	0.19	0.00286
CPGI3275	1	228785990	228785987	228785992		0.22	2.2e-08	0.23	0.00133	0.2	0.00102	0.19	0.000126	0.09	0.143	0.27	0.000333	0.18	0.00312	0.23	4.49e-06	0.22	8.17e-07	0.15	0.0162
CPGI7542	12	6664536			cg00082235	0.29	4.75e-14	0.1	0.162	0.16	0.0107	0.23	2.58e-06	0.17	0.00369	0.24	0.00116	0.23	0.000152	0.21	2.44e-05	0.07	0.13	0.32	2.02e-07
CPGI25750	21	38378526	38378406	38378634		0.32	<1E-50	0.27	0.000134	0.17	0.00619	0.02	0.633	0.29	3e-07	0.25	0.000931	0.13	0.0315	0.23	3.81e-06	0.09	0.0521	0.22	0.000356
CPGI30381	4	174430624	174430487	174430771		0.16	4.2e-05	0.25	0.00042	0.17	0.00746	0.24	1.1e-06	0.18	0.00142	0.16	0.0344	0.18	0.00232	0.12	0.0144	0.16	0.000532	0.36	4.21e-09
CPGI29661	4	48492846	48492845	48492848		0.25	2.22e-10	0.18	0.0126	0.14	0.0212	0.22	8.34e-06	0.16	0.00637	0.13	0.0879	0.16	0.00751	0.26	1.78e-07	0.19	1.78e-05	0.26	3.34e-05
CPGI22378	2	71132248	71132246	71132250		0.07	0.0613	0.36	3.16e-07	0.1	0.117	0.18	0.000368	0.22	0.000179	0.26	0.000452	0.2	0.000788	0.12	0.0224	0.19	1.65e-05	0.26	3.7e-05
CPGI39331	9	126776056	126775931	126776180		0.16	5.6e-05	0.34	1.1e-06	0.22	0.000327	0.23	6e-06	0.27	3.18e-06	0.15	0.0431	0.1	0.104	0.19	0.000181	0.14	0.00192	0.13	0.0357
CPGI30030	4	111550007	111549880	111550154		0.2	2.68e-07	0.38	3.72e-08	0.12	0.0486	0.22	1.18e-05	0.25	9.4e-06	0.1	0.178	0.19	0.0015	0.19	0.000203	0.12	0.00783	0.16	0.0131
CPGI20224	19	36485333	36485282	36485360		0.27	1.69e-12	0.25	0.000381	0.22	0.000305	0.16	0.00175	0.28	5.89e-07	0.25	0.00111	0.17	0.00463	0.16	0.00114	0.1	0.0314	0.09	0.138
CPGI8341	12	81102079	81102035	81102123		0.29	8.64e-14	0.43	4.17e-10	0.12	0.0527	0.23	3.18e-06	0.03	0.558	0.23	0.0021	0.2	0.000961	0.22	1.48e-05	0.01	0.893	0.12	0.0664
CPGI33569	6	100917362	100917206	100917427		0.23	4.48e-09	0.18	0.0122	0.16	0.0127	0.24	1.17e-06	0.08	0.19	0.15	0.0539	0.16	0.00684	0.31	5.45e-10	0.2	6.35e-06	0.23	0.000225
CPGI21840	2	19561364	19561035	19561612		0.22	1.26e-08	0.24	0.000639	0.16	0.0092	0.23	5.64e-06	0.02	0.674	0.25	0.00102	0.2	0.00104	0.22	1.42e-05	0.26	3.23e-09	0.12	0.0658
CPGI29140	4	1408557			cg21412973	0.27	5.44e-12	0.32	4.72e-06	0.2	0.00174	0.3	6.1e-10	0.15	0.00924	0.09	0.24	0.2	0.000831	0.23	4.27e-06	0.04	0.377	0.17	0.00695
CPGI3781	10	22766006	22765645	22766320		0.26	1.19e-11	0.34	1.33e-06	0.09	0.176	0.13	0.0102	0.08	0.193	0.33	8.16e-06	0.17	0.00364	0.28	9.46e-09	0.16	0.000524	0.15	0.017
CPGI27934	3	62362861	62362660	62363076		0.2	3.53e-07	0.15	0.0378	0.2	0.00144	0.24	1.79e-06	0.23	4.74e-05	0.15	0.0429	0.16	0.00631	0.16	0.00115	0.17	0.000113	0.29	3.91e-06
CPGI31610	5	134376393	134376247	134376489		0.22	3.24e-08	0.16	0.0224	0.16	0.0133	0.08	0.133	0.31	3.24e-08	0.26	0.000541	0.17	0.00512	0.21	2.85e-05	0.17	0.000161	0.21	0.000576
CPGI39640	9	134430262			cg14600824	0.16	4.92e-05	0.31	1.12e-05	0.18	0.00311	0.16	0.000983	0.2	0.000649	0.13	0.1	0.19	0.00133	0.21	2.24e-05	0.11	0.015	0.35	6.45e-09
CPGI31171	5	72677258	72677230	72677287		0.24	7.37e-10	0.43	2.66e-10	0.13	0.0417	0.17	0.00077	0.01	0.829	0.31	4.38e-05	0.15	0.0111	0.14	0.00419	0.17	0.000177	0.18	0.0047
CPGI29938	4	94755909	94755787	94756031		0.31	1.11e-15	0.23	0.00113	0.19	0.00293	0.23	3.17e-06	0.15	0.0106	0.21	0.00467	0.29	7.12e-07	0.1	0.0494	0.15	0.000797	0.11	0.0768
CPGI23404	2	176931898	176931680	176932149		0.17	2.32e-05	0.33	2.1e-06	0.12	0.0628	0.16	0.00129	0.2	0.000429	0.15	0.0544	0.22	0.000287	0.22	1.5e-05	0.14	0.00162	0.21	0.000714
CPGI2311	1	149718661	149718651	149718671		0.22	7.11e-09	0.34	1.26e-06	0.14	0.0228	0.2	4.05e-05	0.08	0.152	0.27	0.00035	0.17	0.00603	0.11	0.0245	0.18	6.91e-05	0.28	5.05e-06
CPGI21548	19	58867669			cg05317207	0.26	4.29e-11	0.28	9.73e-05	0.12	0.0576	0.17	0.000649	0.15	0.00825	0.19	0.0115	0.15	0.0146	0.15	0.0035	0.17	0.000152	0.3	1.32e-06
CPGI2308	1	149672150	149672149	149672151		0.24	5.49e-10	0.43	2.61e-10	0.15	0.0146	0.22	8.05e-06	0.17	0.0026	0.26	0.000682	0.16	0.0061	0.14	0.00523	0.1	0.0325	0.09	0.174
CPGI37781	8	130996037	130995990	130996123		0.25	1.95e-10	0.17	0.0157	0.1	0.123	0.19	0.000109	0.16	0.00606	0.23	0.00201	0.24	4.05e-05	0.3	2.31e-09	0.11	0.015	0.19	0.00307
CPGI33562	6	100905579	100905458	100905691		0.19	1.08e-06	0.3	2.26e-05	0.09	0.16	0.24	8.6e-07	0.14	0.0159	0.2	0.00996	0.16	0.00941	0.31	2.43e-10	0.16	0.000302	0.16	0.0109
CPGI25332	20	61560953			cg24804517	0.14	0.000439	0.39	1.69e-08	0.1	0.125	0.15	0.00264	0.12	0.0318	0.21	0.00495	0.14	0.0211	0.39	2e-15	0.07	0.137	0.29	3.56e-06
CPGI22135	2	45232052	45231782	45232417		0.24	4.69e-10	0.26	0.000191	0.02	0.724	0.19	0.000203	0.15	0.0103	0.25	0.00095	0.16	0.00896	0.26	1.58e-07	0.18	7.79e-05	0.17	0.00663
CPGI4289	10	76573451	76573396	76573506		0.29	3.44e-14	0.22	0.00161	0.2	0.00107	0.14	0.00647	0.23	6.89e-05	0.26	0.000442	0.21	0.000538	0.22	1.32e-05	0.25	3.13e-08	-0.07	0.247
CPGI37002	8	23559914	23559839	23559988		0.21	3.54e-08	0.33	2.19e-06	0.09	0.136	0.27	4.72e-08	0.24	2.49e-05	0.12	0.109	0.1	0.0939	0.14	0.00454	0.14	0.00222	0.26	2.74e-05
CPGI29443	4	11370602	11370314	11370872		0.13	0.000641	0.22	0.00228	0.11	0.089	0.25	2.83e-07	0.18	0.00205	0.23	0.00239	0.3	4.36e-07	0.32	5.6e-11	0.06	0.172	0.02	0.711
CPGI28319	3	128764882	128764824	128764940		0.22	1.07e-08	0.39	1.9e-08	0.15	0.0159	-0.03	0.58	0.12	0.0374	0.16	0.0363	0.17	0.00368	0.28	1.06e-08	0.15	0.000666	0.32	1.92e-07
CPGI19396	19	12305553			cg07379055	0.19	1.03e-06	0.31	7.86e-06	0.22	0.000519	0.25	3.97e-07	0.16	0.00724	0.12	0.119	0.17	0.00594	0.23	4.47e-06	0.02	0.72	0.2	0.00121
CPGI38486	9	34371380			cg01327147	0.28	1.55e-13	0.17	0.0195	0.21	0.000632	0.15	0.00243	0.17	0.00435	0.13	0.0816	0.24	5.54e-05	0.32	8.13e-11	0.08	0.0639	0.18	0.00509
CPGI30571	5	272278	272203	272354		0.21	4.01e-08	0.28	8.52e-05	0.15	0.02	0.24	1.81e-06	0.31	6.02e-08	0.09	0.238	0.08	0.183	0.18	0.000286	0.22	7.22e-07	0.17	0.00771
CPGI10131	14	23292045	23291749	23292277		0.21	1.08e-07	0.26	0.000261	0.21	0.000706	0.07	0.167	0.31	3.96e-08	0.12	0.112	0.06	0.359	0.22	7.09e-06	0.28	2.33e-10	0.18	0.00323
CPGI28177	3	122296696	122296613	122296778		0.21	6.16e-08	0.34	8.33e-07	0.2	0.00121	0.11	0.0352	0.11	0.0505	0.15	0.053	0.2	0.000714	0.2	8.43e-05	0.23	2.9e-07	0.15	0.0187
CPGI2838	1	197890633	197890479	197890812		0.25	2.35e-10	0.37	1.4e-07	0.08	0.219	0.17	0.000675	0.26	5.07e-06	0.16	0.04	0.15	0.0102	0.21	1.78e-05	0.09	0.0389	0.16	0.0132
CPGI33192	6	42072683			cg14843341	0.25	5.25e-11	0.17	0.0209	0.19	0.0022	0.17	0.000564	0.07	0.217	0.22	0.00368	0.2	0.000661	0.23	2.85e-06	0.2	1.41e-05	0.21	0.000953
CPGI7587	12	8025600	8025394	8025861		0.31	4.44e-16	0.22	0.00249	0.09	0.137	0.22	1.45e-05	0.27	2e-06	0.12	0.104	0.14	0.0193	0.19	0.000153	0.12	0.00936	0.23	0.000224
CPGI1247	1	36042436	36042433	36042438		0.21	4.66e-08	0.1	0.15	0.14	0.0281	0.25	5.51e-07	0.21	0.000293	0.17	0.0256	0.25	2.23e-05	0.22	1.61e-05	0.15	0.00117	0.28	8.89e-06
CPGI20548	19	42600278			cg18397073	0.31	2e-15	0.23	0.00105	0.26	1.91e-05	0.17	0.000787	0.19	0.00111	0.24	0.00168	0.15	0.0125	0.3	2.4e-09	-0.01	0.812	0.04	0.544
CPGI1526	1	46632767	46632690	46632871		0.19	8.26e-07	0.24	0.000611	0.18	0.00342	0.12	0.0193	0.03	0.629	0.25	0.000788	0.09	0.128	0.28	1.3e-08	0.25	1.48e-08	0.2	0.00128
CPGI29442	4	10463454	10463256	10463620		0.2	2.09e-07	0.3	1.65e-05	0.22	0.000501	0.22	1.53e-05	0.2	0.000379	0.16	0.0351	0.28	1.92e-06	0.19	0.000139	0	0.99	0.17	0.0076
CPGI28679	3	172166066	172165517	172166517		0.29	1.02e-13	0.41	3.74e-09	0.17	0.0078	0.23	6.01e-06	0.24	3.03e-05	0.11	0.134	0.06	0.352	0.21	4.1e-05	0.1	0.0278	0.15	0.0144
CPGI22120	2	45159986	45159894	45160093		0.2	3.36e-07	0.35	6.2e-07	0.06	0.31	0.15	0.0029	0.21	0.000325	0.26	0.000633	0.15	0.0161	0.23	6.4e-06	0.08	0.0672	0.26	2.18e-05
CPGI23422	2	176964436	176964101	176964720		0.26	3.21e-11	0.32	3.9e-06	0.13	0.0388	0.25	7.43e-07	0.16	0.00616	0.14	0.0706	0.08	0.186	0.21	2.31e-05	0.15	0.00122	0.18	0.00327
CPGI22325	2	66809006	66808811	66809241		0.25	1.79e-10	0.27	0.000159	0.11	0.0873	0.16	0.00191	0.12	0.039	0.19	0.0116	0.25	2.19e-05	0.19	0.000103	0.17	0.000128	0.19	0.00234
CPGI31645	5	137593510	137593418	137593583		0.26	1.89e-11	0.32	6.55e-06	0.12	0.0635	0.24	1.44e-06	0.18	0.00227	0.11	0.134	0.17	0.00445	0.26	1.68e-07	0.09	0.0539	0.15	0.0157
CPGI32474	6	1601748	1601693	1601802		0.14	0.000226	0.32	7.1e-06	0.12	0.0555	0.22	1.21e-05	0.02	0.682	0.07	0.347	0.23	0.000116	0.27	9.82e-08	0.22	6.16e-07	0.24	9.03e-05
CPGI31873	5	140811094	140810562	140811642		0.22	2.57e-08	0.3	2.53e-05	0.17	0.0078	0.26	1.84e-07	0.14	0.0127	0	0.974	0.22	0.000287	0.24	1.1e-06	0.26	3.21e-09	0.18	0.00476
CPGI28113	3	113160498	113160313	113160637		0.19	1.45e-06	0.23	0.00152	0.16	0.0114	0.2	7.7e-05	0.26	8.04e-06	0.16	0.0402	0.27	5.17e-06	0.26	1.02e-07	0	0.95	0.21	0.00065
CPGI13596	16	31235776	31235535	31236039		0.29	1.14e-13	0.31	1.05e-05	0.15	0.0136	0.25	2.71e-07	0.2	0.000691	0.26	0.000429	0.19	0.00189	0.2	4.86e-05	0.01	0.834	0.07	0.263
CPGI16471	17	70113992	70113856	70114129		0.19	2.08e-06	0.35	7.32e-07	0.19	0.00266	0.14	0.00566	0.13	0.0228	0.17	0.0279	0.25	2.65e-05	0.25	5.88e-07	0.1	0.0284	0.18	0.00319
CPGI23229	2	157185891			cg11358945	0.2	1.8e-07	0.24	0.000683	0.13	0.0355	0.2	4.27e-05	0.19	0.00111	0.02	0.782	0.23	0.000121	0.11	0.0362	0.28	5.1e-10	0.23	0.000235
CPGI6647	11	67479236	67479104	67479369		0.25	6.12e-11	0.32	6.01e-06	0.18	0.00408	0.07	0.194	0.24	2.17e-05	0.22	0.00329	0.17	0.00547	0.22	1.05e-05	0.09	0.0536	0.16	0.0117
CPGI17291	18	10032643	10032466	10032765		0.2	3.37e-07	0.1	0.175	0.09	0.144	0.2	6.92e-05	0.19	0.00124	0.24	0.00149	0.21	0.000598	0.06	0.23	0.32	2.14e-13	0.27	1.73e-05
CPGI27924	3	61550474	61550379	61550569		0.17	2.3e-05	0.27	0.000109	0.15	0.0167	0.13	0.00977	0.3	1.51e-07	0.12	0.119	0.15	0.0135	0.19	0.000138	0.22	6.73e-07	0.16	0.00954
CPGI6199	11	61062872	61062665	61063062		0.14	0.000533	0.2	0.00545	0.27	1.54e-05	0	0.986	0.36	1.14e-10	0.23	0.00197	0.03	0.6	0.14	0.00513	0.2	5.7e-06	0.25	4.69e-05
CPGI36407	7	156409168	156409058	156409287		0.23	6.35e-09	0.35	4.23e-07	0.04	0.492	0.2	8.61e-05	0.09	0.134	0.16	0.0375	0.22	0.000287	0.19	0.000146	0.25	4.22e-08	0.11	0.0723
CPGI21912	2	25500088	25499764	25500416		0.26	2.63e-11	0.2	0.0047	0.14	0.031	0.18	0.000423	0.05	0.368	0.16	0.0374	0.23	9.5e-05	0.2	0.000102	0.29	4.77e-11	0.21	0.000783
CPGI10093	14	20903505	20903410	20903611		0.23	1.43e-09	0.3	2.66e-05	0.18	0.00349	0	0.99	0.2	0.000389	0.29	9.54e-05	0.17	0.00586	0.25	6.53e-07	0.15	0.000821	0.08	0.196
CPGI31237	5	77140676	77140543	77140808		0.2	3.12e-07	0.24	0.000635	0.21	0.000863	0.08	0.108	0.17	0.00413	0.16	0.0345	0.21	0.000438	0.29	3.78e-09	0.17	0.000106	0.16	0.0126
CPGI31293	5	87955777	87955695	87955859		0.25	9.02e-11	0.37	6.92e-08	0.11	0.0716	0.18	0.000421	0.12	0.0422	0.12	0.117	0.16	0.00655	0.24	2.03e-06	0.2	9.32e-06	0.15	0.0166
CPGI17350	18	12912338			cg00316875	0.26	3.2e-11	0.16	0.0287	0.18	0.00389	0.24	1e-06	0.15	0.0101	0.23	0.00189	0.18	0.00258	0.23	2.75e-06	0.14	0.00256	0.13	0.0418
CPGI16149	17	48050142	48049952	48050512		0.24	7.24e-10	0.18	0.0124	0.18	0.00354	0.24	9.7e-07	0.26	3.85e-06	0.22	0.00443	0.07	0.232	-0.04	0.386	0.23	3.28e-07	0.3	1.64e-06
CPGI21537	19	58716018	58716004	58716032		0.23	1.97e-09	0.14	0.0586	0.13	0.0421	0.26	1.04e-07	0.13	0.0257	0.23	0.00237	0.22	0.000273	0.27	9.75e-08	0.11	0.018	0.23	0.000174
CPGI37182	8	41425030	41424982	41425077		0.2	1.87e-07	0.33	3.24e-06	0.05	0.39	0.2	4.44e-05	0.15	0.0118	0.1	0.201	0.2	0.000798	0.17	0.000543	0.22	6.24e-07	0.2	0.00109
CPGI23551	2	198029229	198029141	198029332		0.25	1.96e-10	0.13	0.0771	0.1	0.0991	0.25	7.09e-07	0.27	2.02e-06	0.26	0.000589	0.28	3.25e-06	0.17	0.00088	0.07	0.119	0.14	0.0246
CPGI39334	9	126778017			cg18094907	0.1	0.0155	0.28	8.78e-05	0.23	0.000243	0.22	8.73e-06	0.32	1.23e-08	0.22	0.00368	0.11	0.0765	0.17	0.000638	0.03	0.508	0.17	0.00554
CPGI6779	11	71952306	71952131	71952431		0.16	5.86e-05	0.31	8.9e-06	0.1	0.115	0.17	0.00078	0.12	0.0466	0.27	0.000403	0.14	0.0227	0.14	0.00595	0.28	2.67e-10	0.24	0.000157
CPGI25717	21	36399210	36399146	36399258		0.18	4.07e-06	0.31	1.4e-05	0.19	0.00219	0.21	3.4e-05	-0.04	0.513	0.14	0.0579	0.16	0.00675	0.14	0.00682	0.28	1.67e-10	0.3	1.79e-06
CPGI28210	3	124860724	124860616	124860871		0.15	0.000155	0.31	1.07e-05	0.13	0.0352	0.17	0.000829	0.18	0.00184	0.15	0.0506	0.16	0.00624	0.27	5.3e-08	0.2	7.78e-06	0.14	0.022
CPGI39934	9	139715701			cg10880928	0.24	1.35e-09	0.29	3.7e-05	0.18	0.0046	0.22	1.53e-05	0	0.974	0.13	0.0863	0.27	3.97e-06	0.19	0.000149	0.14	0.00198	0.27	1.77e-05
CPGI23395	2	175208637	175208588	175208761		0.2	1.56e-07	0.16	0.0285	0.19	0.00227	0.09	0.0787	0.3	1.76e-07	0.12	0.11	0.14	0.0228	0.3	1.52e-09	0.22	7.73e-07	0.12	0.0601
CPGI2114	1	113286794	113286397	113287171		0.2	5.18e-07	0.27	0.000106	0.16	0.00858	0.01	0.821	0.22	0.000137	0.16	0.0346	0.21	0.000479	0.06	0.24	0.27	7.52e-10	0.26	3.91e-05
CPGI29457	4	13531086	13530923	13531213		0.3	6e-15	0.26	0.000253	0.14	0.0279	0.19	0.00011	0.26	5.95e-06	0.15	0.0444	0.12	0.0487	0.14	0.00528	0.09	0.0442	0.23	0.000254
CPGI27243	3	5137726	5137549	5137953		0.3	3.55e-15	0.23	0.00109	0.14	0.0262	0.2	7.82e-05	0.13	0.0212	0.22	0.00431	0.24	4.94e-05	0.14	0.00426	0.28	2.17e-10	0.02	0.752
CPGI10311	14	38080417	38080240	38080669		0.18	3.55e-06	0.26	0.000307	0.22	0.000518	0.15	0.00378	0.17	0.00276	0.14	0.0593	0.24	6.23e-05	0.2	7.78e-05	0.1	0.0326	0.21	0.000658
CPGI27593	3	44063574	44063315	44063832		0.21	4.36e-08	0.31	8.42e-06	0.14	0.0237	0.21	3.38e-05	0.21	0.000232	0.14	0.0671	0.17	0.0041	0.06	0.265	0.22	1.44e-06	0.14	0.0225
CPGI27734	3	49723947			cg24075208	0.19	7.46e-07	0.45	3.23e-11	0.18	0.00498	0.05	0.362	0.07	0.201	0.13	0.0892	0.18	0.00275	0.29	3.67e-09	0.15	0.0013	0.24	0.000119
CPGI10492	14	60973885	60973773	60974039		0.26	3.98e-11	0.27	0.000166	0.13	0.0362	0.28	1.28e-08	0.24	3.78e-05	0.14	0.0743	0.19	0.00199	0.19	0.000169	0.14	0.00258	0.04	0.487
CPGI26402	22	25081946	25081859	25082111		0.21	3.51e-08	0.27	0.000131	0.15	0.0166	0.25	6.6e-07	0.07	0.205	0.24	0.00174	0.21	0.000547	0.07	0.179	0.27	2.61e-09	0.16	0.0124
CPGI29614	4	41867498	41867415	41867562		0.2	1.46e-07	0.25	0.000505	0.25	4.75e-05	0.27	4.64e-08	0.17	0.00413	0.12	0.104	0.15	0.0106	0.15	0.00262	0.2	7.34e-06	0.11	0.0941
CPGI11932	15	68122035	68121931	68122139		0.23	2.6e-09	0.43	2.81e-10	0.13	0.0398	0.04	0.418	0.33	3.24e-09	0.18	0.0168	0.12	0.0503	0.21	3.68e-05	0.05	0.317	0.13	0.035
CPGI4476	10	94822254	94822172	94822337		0.22	1.33e-08	0.28	9.48e-05	0.2	0.00161	-0.02	0.662	0.29	3.64e-07	0.04	0.609	0.13	0.0331	0.18	0.00033	0.26	1.1e-08	0.2	0.00137
CPGI20201	19	36247524	36247523	36247526		0.32	<1E-50	0.37	1.18e-07	0.18	0.00327	0.02	0.622	0.06	0.304	0.03	0.728	0.17	0.00413	0.23	2.86e-06	0.19	2e-05	0.22	0.000486
CPGI23440	2	177004604			cg10858215	0.23	2.98e-09	0.27	0.000121	0.15	0.0189	0.17	0.000491	0.12	0.0327	0.16	0.0416	0.24	5.92e-05	0.3	1.95e-09	0.05	0.259	0.12	0.0625
CPGI7856	12	48592417	48591994	48592721		0.17	7.71e-06	0.3	1.86e-05	0.24	0.000149	0.2	5.11e-05	0.12	0.0385	0.16	0.0364	0.14	0.0161	0.04	0.435	0.3	6.28e-12	0.08	0.219
CPGI29823	4	77723306	77723198	77723415		0.15	7.66e-05	0.3	2.53e-05	0.16	0.00945	0.13	0.0124	0.15	0.00819	0.18	0.0173	0.24	7.8e-05	0.23	4.29e-06	0.25	4.26e-08	0.02	0.797
CPGI5786	11	16632623	16632509	16632724		0.25	2.17e-10	0.26	0.000216	0.14	0.0281	0.23	2.86e-06	0.14	0.0184	0.27	0.000405	0.18	0.00323	0.2	7.56e-05	0.1	0.0213	0.1	0.119
CPGI29460	4	13544301			cg15137566	0.19	2.08e-06	0.41	2.64e-09	0.17	0.00771	0.2	7.59e-05	0.31	3.16e-08	0.26	0.00055	0.19	0.00145	0.19	0.000149	0	0.963	-0.02	0.767
CPGI1748	1	63785432	63785321	63785544		0.3	8.44e-15	0.26	0.000309	0.11	0.0821	0.28	2.49e-08	0.2	0.000391	0.05	0.535	0.18	0.00329	0.22	1.46e-05	0.09	0.0483	0.15	0.0142
CPGI27928	3	62355448	62355319	62355525		0.2	3.51e-07	0.23	0.00115	0.15	0.0193	0.26	1.25e-07	0.16	0.00442	0.19	0.0136	0.16	0.00619	0.18	0.000469	0.14	0.00281	0.18	0.00346
CPGI19410	19	12624466			cg22637867	0.25	8.63e-11	0.27	0.000155	0.14	0.0274	0.25	4.03e-07	0.2	0.000465	0.22	0.0038	0.17	0.0038	0.19	0.000186	0.04	0.425	0.16	0.0133
CPGI33631	6	108441080	108440953	108441207		0.19	1.13e-06	0.27	0.000142	0.13	0.0413	0.2	6.86e-05	0	0.972	0.23	0.0022	0.25	2.12e-05	0.22	1.23e-05	0.18	8.55e-05	0.19	0.00245
CPGI33581	6	105400954	105400884	105400993		0.16	3.25e-05	0.24	0.000758	0.09	0.145	0.19	0.000107	0.18	0.00167	0.26	0.000607	0.16	0.00854	0.29	3.68e-09	0.23	3.5e-07	0.02	0.725
CPGI30043	4	113432595			cg00481350	0.17	8.25e-06	0.27	0.000143	0.17	0.00831	0.25	4.11e-07	0.17	0.00411	0.07	0.391	0.21	0.000375	0.19	0.000208	0.13	0.00345	0.23	0.000195
CPGI31846	5	140744321	140744076	140744556		0.21	9.91e-08	0.34	1.4e-06	0.18	0.00343	0.25	3.27e-07	0.18	0.00234	0.06	0.44	0.19	0.00177	0.2	9.31e-05	0.16	0.000369	0.09	0.152
CPGI22840	2	111877121	111877065	111877177		0.2	3.19e-07	0.12	0.099	0.16	0.013	0.14	0.00422	0.2	0.000391	0.2	0.00954	0.16	0.00742	0.24	1.07e-06	0.23	2.83e-07	0.2	0.00172
CPGI3838	10	27702651	27702528	27702774		0.24	5.52e-10	0.27	0.000134	0.08	0.212	0.21	2.62e-05	0.15	0.0101	0.18	0.0193	0.19	0.00159	0.24	1.47e-06	0.05	0.247	0.23	0.000278
CPGI5782	11	15963058	15962932	15963167		0.25	6.97e-11	0.3	2.72e-05	0.12	0.0507	0.28	1.86e-08	0.09	0.104	0.15	0.0489	0.23	9.04e-05	0.08	0.0967	0.08	0.0707	0.22	0.000311
CPGI17792	18	72917132	72917101	72917163		0.21	9.98e-08	0.15	0.0312	0.19	0.00214	0.16	0.00129	0.25	1.56e-05	0.11	0.14	0.15	0.0145	0.22	1.46e-05	0.32	2.33e-13	0.12	0.0616
CPGI31245	5	77806104	77805886	77806312		0.07	0.0569	0.11	0.137	0.11	0.0859	0.16	0.00145	0.26	4.42e-06	0.1	0.171	0.17	0.00534	0.23	3.16e-06	0.3	2.21e-11	0.28	6.49e-06
CPGI16328	17	59532582	59532197	59533081		0.2	4.07e-07	0.31	8.25e-06	0.09	0.157	0.12	0.0164	0.1	0.0882	0.16	0.0391	0.21	0.000578	0.27	8.31e-08	0.21	3.33e-06	0.24	0.000121
CPGI33568	6	100915735	100915634	100915805		0.22	3.14e-08	0.16	0.0229	0.15	0.0192	0.24	2.2e-06	0.05	0.392	0.18	0.0194	0.17	0.0039	0.34	3.15e-12	0.1	0.025	0.27	1.84e-05
CPGI29328	4	4860013	4859772	4860190		0.21	5.02e-08	0.24	0.000767	0.15	0.0139	0.22	8.32e-06	0.27	3.41e-06	0.12	0.129	0.19	0.00163	0.22	1.45e-05	0.04	0.419	0.19	0.00204
CPGI3136	1	223936724	223936343	223937043		0.15	0.000209	0.18	0.012	0.16	0.00901	0.2	5.91e-05	0.35	4.32e-10	0.23	0.00263	0.15	0.0155	0.16	0.00194	0.12	0.00726	0.17	0.00675
CPGI31601	5	134363673	134363324	134363973		0.23	6.65e-09	0.16	0.0222	0.12	0.0602	-0.09	0.0689	0.24	2.35e-05	0.29	0.000116	0.15	0.0108	0.29	2.69e-09	0.17	0.000174	0.25	4.28e-05
CPGI3721	10	16562102			cg27177554	0.24	1.1e-09	0.24	0.000767	0.18	0.0038	0.2	4.82e-05	0.04	0.483	0.17	0.0248	0.15	0.0158	0.19	0.000223	0.22	9.95e-07	0.23	0.000282
CPGI19860	19	18761416	18761273	18761564		0.31	4.44e-16	0.17	0.0156	0.25	4.37e-05	0.24	1.68e-06	0.16	0.0061	0.03	0.67	0.21	0.000482	0.16	0.00194	0.13	0.00513	0.18	0.00317
CPGI13086	16	3345534	3345463	3345604		0.28	3.17e-13	0.14	0.0561	0.18	0.00447	0.32	8.41e-11	0.13	0.023	0.12	0.113	0.14	0.0167	0.26	1.42e-07	0.13	0.0049	0.18	0.00394
CPGI19376	19	11785156	11785062	11785248		0.27	2.93e-12	0.34	1.59e-06	0.13	0.0406	0.25	3.04e-07	0.21	0.000311	0.04	0.571	0.12	0.0484	0.1	0.0597	0.24	4.57e-08	0.19	0.00209
CPGI26917	22	46276578	46276479	46276678		0.15	0.000115	0.23	0.00127	0.17	0.00562	0.14	0.00538	0.32	1.63e-08	0.16	0.0356	0.11	0.0587	0.09	0.076	0.12	0.00946	0.31	4.93e-07
CPGI23146	2	134785741	134785688	134785775		0.24	1.19e-09	0.2	0.00564	0.03	0.6	0.26	2.62e-07	0.05	0.373	0.16	0.0371	0.32	7.13e-08	0.03	0.537	0.33	3.55e-14	0.15	0.0197
CPGI30025	4	111540019	111539907	111540126		0.19	1.28e-06	0.31	9.76e-06	0.08	0.215	0.2	8.23e-05	0.2	0.000624	0.19	0.0127	0.16	0.00768	0.19	0.000195	0.11	0.0145	0.18	0.00388
CPGI17791	18	72916776			cg02750262	0.18	6.46e-06	0.17	0.0198	0.25	6.72e-05	0.15	0.00369	0.22	0.00017	0.07	0.391	0.12	0.0527	0.27	3.25e-08	0.3	7.77e-12	0.14	0.0257
CPGI17711	18	56941360	56941246	56941473		0.22	2.24e-08	0.38	4.89e-08	0.16	0.0128	0.12	0.015	0.28	1.43e-06	0.19	0.0115	0.09	0.159	0.13	0.00902	0.19	3e-05	0.12	0.0571
CPGI30230	4	147561781	147561669	147561900		0.3	8.44e-15	0.33	3.01e-06	0.16	0.0103	0.26	1.42e-07	0.14	0.0168	0.13	0.0933	0.12	0.0542	0.21	2.11e-05	0.05	0.231	0.17	0.00697
CPGI22204	2	54087109	54086854	54087209		0.1	0.0104	0.3	1.71e-05	0.22	0.000387	0.19	0.000185	0.21	0.00023	0.1	0.192	0.14	0.0203	0.36	2.8e-13	0.06	0.204	0.08	0.19
CPGI1893	1	87597895	87597544	87598514		0.19	1.66e-06	0.32	4.25e-06	0.18	0.00392	0.23	5.23e-06	-0.06	0.302	0.12	0.118	0.21	0.00052	0.13	0.0112	0.34	5.77e-15	0.16	0.0132
CPGI15987	17	44847305	44847220	44847427		0.23	2.95e-09	0.34	1.2e-06	0.15	0.0148	0.23	3.27e-06	0.11	0.0636	0.04	0.577	0.19	0.00127	0.15	0.00235	0.16	0.00036	0.21	0.000677
CPGI16627	17	74133890	74133754	74134059		0.23	5.04e-09	0.15	0.0333	0.12	0.0657	0.21	3e-05	0.18	0.00137	0.18	0.0159	0.23	9.6e-05	0.27	4.84e-08	0.19	2.31e-05	0.09	0.133
CPGI25331	20	61560564	61560434	61560630		0.14	0.000382	0.34	1.04e-06	0.04	0.55	0.11	0.0324	0.18	0.0017	0.25	0.00112	0.14	0.021	0.35	1.1e-12	0.02	0.611	0.25	4.46e-05
CPGI10312	14	38091853	38091470	38092175		0.15	0.000111	0.16	0.0254	0.22	0.000432	0.24	1.29e-06	0.19	0.00108	0.09	0.243	0.2	0.00102	0.23	6.18e-06	0.17	0.000163	0.21	0.000994
CPGI2302	1	149400113	149399911	149400352		0.25	2.25e-10	0.44	9.58e-11	0.14	0.0209	0.19	0.000202	0.03	0.626	0.21	0.005	0.16	0.00817	0.12	0.02	0.11	0.0112	0.14	0.0269
CPGI7327	11	129488166	129488102	129488231		0.18	3.84e-06	0.25	0.000338	0.16	0.0126	0.19	0.000175	0.11	0.0496	0.18	0.019	0.23	0.000147	0.23	5e-06	0.13	0.00539	0.2	0.00146
CPGI8342	12	81102524	81102486	81102562		0.21	3.34e-08	0.31	9.38e-06	0.2	0.00162	0.17	0.000695	0.06	0.33	0.22	0.0037	0.17	0.00557	0.18	0.000342	0.09	0.0394	0.19	0.00308
CPGI23657	2	208546086	208546083	208546089		0.23	3.87e-09	0.46	1.15e-11	0.09	0.135	0.06	0.229	0.28	8.29e-07	0.17	0.0236	0.22	0.000304	0.14	0.00704	0.06	0.178	0.03	0.615
CPGI38576	9	37002685			cg13482308	0.22	2.41e-08	0.31	1.05e-05	0.11	0.0841	0.12	0.0148	0.26	4.4e-06	0.13	0.0924	0.2	0.000879	0.22	7.66e-06	0.06	0.165	0.15	0.0155
CPGI31480	5	122431010	122430677	122431419		0.14	0.000537	0.32	3.9e-06	0.04	0.536	0.19	0.000117	0.25	9.09e-06	0.19	0.0139	0.25	1.94e-05	0.15	0.00349	0.22	7.43e-07	0.12	0.0531
CPGI9760	13	100642944	100642775	100643087		0.21	8.32e-08	0.24	0.000868	0.2	0.00176	0.09	0.0718	0.34	2.79e-09	0.3	5.85e-05	0.09	0.125	0.09	0.0652	0.15	0.00128	0.08	0.21
CPGI10608	14	70014778	70014548	70014974		0.27	3.25e-12	0.34	1.28e-06	0.18	0.0042	0.08	0.0918	0.35	4.72e-10	0.14	0.0593	0.06	0.328	0.1	0.0409	0.24	4.55e-08	0.05	0.418
CPGI15679	17	37321760	37321490	37322028		0.23	1.53e-09	0.21	0.0038	0.12	0.059	0.19	0.000211	0.16	0.00525	0.15	0.0496	0.15	0.0137	0.2	6.38e-05	0.3	2.28e-11	0.17	0.00658
CPGI10494	14	60977151	60976898	60977353		0.24	2.93e-10	0.34	1.2e-06	0.15	0.0192	0.21	1.62e-05	0.21	0.000359	0.13	0.0847	0.1	0.111	0.14	0.0047	0.18	9.06e-05	0.1	0.0961
CPGI2374	1	151811492	151811364	151811620		0.25	1.94e-10	0.25	0.000498	0.13	0.0439	-0.01	0.856	0.38	2.34e-11	0.21	0.00538	0.12	0.0548	0.09	0.0923	0.22	1.08e-06	0.15	0.0171
CPGI33560	6	100897278	100897081	100897445		0.24	5.3e-10	0.13	0.0682	0.17	0.00792	0.26	2.32e-07	0.05	0.389	0.11	0.135	0.19	0.00174	0.31	1.99e-10	0.07	0.106	0.27	1.8e-05
CPGI5306	10	135259712	135259565	135259860		0.29	6.57e-14	0.21	0.00326	0.2	0.00163	0.26	1.06e-07	0.22	0.000151	0.03	0.665	0.11	0.0577	0.23	6.38e-06	0.02	0.667	0.26	3.57e-05
CPGI33579	6	105388698	105388668	105388731		0.24	4.5e-10	0.21	0.00266	0.16	0.00965	0.23	2.43e-06	0.16	0.00532	0.18	0.015	0.15	0.0158	0.19	0.000207	0.07	0.124	0.22	0.000392
CPGI2226	1	145415504	145415412	145415659		0.23	5.41e-09	0.28	7.44e-05	0.14	0.0312	-0.05	0.306	0.15	0.0113	0.37	5.36e-07	0.22	0.00028	0.15	0.00259	0.17	0.000177	0.17	0.00537
CPGI17526	18	34823912	34823808	34824016		0.16	5.41e-05	0.33	1.96e-06	0.11	0.0871	0.23	3.27e-06	-0.07	0.241	0.26	0.000443	0.31	1.13e-07	0.1	0.0581	0.08	0.0639	0.28	8.95e-06
CPGI23226	2	157177099	157176971	157177345		0.25	4.66e-11	0.44	7.23e-11	0.18	0.00388	0.17	0.000539	0.06	0.331	0.21	0.00479	0.19	0.00164	0.15	0.0031	-0.08	0.0692	0.28	8.29e-06
CPGI2086	1	111813699	111813509	111813852		0.27	1.97e-12	0.22	0.00186	0.18	0.00371	0.28	2.19e-08	0.1	0.0733	0.2	0.00697	0.19	0.00163	0.11	0.0329	0.18	8.95e-05	0.14	0.0257
CPGI5548	11	1974212	1974132	1974332		0.16	2.61e-05	0.24	0.000582	0.28	8.3e-06	0.29	5.11e-09	0.23	6.76e-05	0.19	0.0119	0.05	0.437	0.23	5.99e-06	0.04	0.417	0.07	0.274
CPGI24586	20	22557518			cg08582485	0.12	0.00244	0.17	0.0182	0.12	0.056	0.21	1.71e-05	0.16	0.00597	0.29	0.000109	0.03	0.583	0.27	6.28e-08	0.21	3.27e-06	0.19	0.0026
CPGI11858	15	65197928	65197883	65198005		0.23	1.83e-09	0.27	0.00012	0.2	0.00145	0.14	0.00521	0.16	0.00609	0.17	0.0236	0.18	0.00342	0.07	0.193	0.24	1.04e-07	0.18	0.0041
CPGI13925	16	66583237			cg01758899	0.23	6.04e-09	0.3	1.75e-05	0.14	0.0267	0.19	0.000141	-0.01	0.923	0.08	0.313	0.15	0.0145	0.31	6.39e-10	0.23	4.22e-07	0.2	0.00109
CPGI13949	16	66982637	66982435	66982803		0.25	6.47e-11	0.16	0.0274	0.26	3.69e-05	0.02	0.742	0.24	2.03e-05	0.35	2.41e-06	0.09	0.146	0.12	0.0214	0.17	0.000186	0.17	0.00821
CPGI29659	4	48486257	48486087	48486472		0.21	5.71e-08	0.37	1.09e-07	0.16	0.00928	0.08	0.122	0.31	2.99e-08	0.13	0.0964	0.19	0.00204	0.04	0.482	0.16	0.000341	0.13	0.032
CPGI24940	20	43945406	43945254	43945601		0.29	1.39e-13	0.35	5.43e-07	0.11	0.0937	0.24	1.96e-06	0.19	0.00117	0.14	0.0707	0.18	0.00254	0.1	0.052	0.06	0.18	0.16	0.00886
CPGI13822	16	55365929	55365815	55366021		0.17	1.07e-05	0.16	0.0246	0.17	0.00718	0.25	4.69e-07	0.08	0.165	0.22	0.00375	0.2	0.000771	0.05	0.329	0.25	1.5e-08	0.25	6.61e-05
CPGI33534	6	99290510	99290284	99290737		0.21	1.31e-07	0.32	6.19e-06	0.17	0.00637	0.1	0.0415	0.28	6.55e-07	0.21	0.00551	0.09	0.137	0.16	0.00125	0.16	0.000379	0.06	0.312
CPGI33724	6	117584698	117584596	117584815		0.23	2.39e-09	0.33	3.47e-06	0.12	0.0619	0.22	1.13e-05	0.13	0.0248	0.15	0.0472	0.18	0.00257	0.25	3.17e-07	0.07	0.114	0.15	0.0178
CPGI2263	1	147782330	147782116	147782472		0.21	1.3e-07	0.41	2.53e-09	0.13	0.039	0.21	3.82e-05	0.14	0.0139	0.39	9.93e-08	0.08	0.176	0.21	1.92e-05	-0.11	0.0167	0.15	0.0209
CPGI33558	6	100895135	100895050	100895211		0.24	9.75e-10	0.17	0.0158	0.13	0.037	0.23	2.33e-06	0.01	0.889	0.04	0.63	0.21	0.000618	0.28	2.13e-08	0.26	1.12e-08	0.25	6.4e-05
CPGI37741	8	124169246	124169118	124169368		0.04	0.308	0.2	0.00508	0.13	0.0357	0.16	0.00166	0.42	2.51e-14	0.06	0.398	0.12	0.0402	0.06	0.202	0.24	7.41e-08	0.26	3.16e-05
CPGI17669	18	55095886			cg16061498	0.27	1.93e-12	0.27	0.000113	0.12	0.0528	0.27	5.98e-08	0.06	0.273	0.14	0.0747	0.18	0.0021	0.18	0.000242	0.09	0.0366	0.2	0.00152
CPGI22887	2	114257348			cg02119134	0.18	2.2e-06	0.37	7.35e-08	0.21	0.000949	0.12	0.0195	0.22	0.000111	0.2	0.00882	0.11	0.0694	0.14	0.00489	0.08	0.0647	0.21	0.000929
CPGI8343	12	81110858	81110749	81111012		0.25	4.87e-11	0.36	2.81e-07	0.1	0.0996	0.22	8.18e-06	0.12	0.0395	0.18	0.019	0.09	0.132	0.12	0.0163	0.08	0.0645	0.22	0.000381
CPGI28442	3	138679449	138679347	138679578		0.26	7.69e-12	0.34	1.42e-06	0.14	0.0249	0.07	0.18	0.18	0.00245	0.17	0.0259	0.19	0.00144	0.13	0.00941	0.17	0.00021	0.16	0.00858
CPGI30250	4	151504162	151504138	151504187		0.27	5.41e-12	0.33	2.08e-06	0.23	0.000276	0.2	7.81e-05	0.3	1.06e-07	0.11	0.15	0.13	0.03	0.27	9.57e-08	-0.06	0.215	0.07	0.276
CPGI31849	5	140751602	140751454	140751840		0.22	1.02e-08	0.17	0.0179	0.18	0.00445	0.29	3.12e-09	0.11	0.0701	0.13	0.097	0.14	0.0182	0.18	0.000238	0.2	1.23e-05	0.15	0.0199
CPGI19925	19	19639574	19639553	19639596		0.26	1.4e-11	0.14	0.0434	0.24	9.58e-05	0.16	0.00168	0.18	0.0024	0.26	0.000571	0.08	0.199	0.27	3.83e-08	0.03	0.443	0.1	0.107
CPGI5915	11	31841772	31841524	31841980		0.23	2.36e-09	0.36	3.33e-07	0.09	0.15	0.15	0.00226	0.28	1.28e-06	0.15	0.0519	0.17	0.00587	0.08	0.0947	0.12	0.00677	0.16	0.011
CPGI17367	18	13641834	13641735	13641894		0.32	<1E-50	0.31	1.19e-05	0.15	0.0145	-0.06	0.263	0.17	0.00413	0.2	0.00965	0.18	0.00264	0.1	0.0382	0.29	9.34e-11	0.14	0.0237
CPGI8076	12	54423514	54423428	54423566		0.18	3.35e-06	0.3	1.53e-05	0.12	0.0578	0.21	1.77e-05	0	0.941	0.15	0.0464	0.2	0.000735	0.25	6.65e-07	0.1	0.0281	0.24	0.000126
CPGI5175	10	134598424	134598352	134598496		0.25	2.23e-10	0.12	0.0963	0.18	0.00322	0.24	1.98e-06	0.15	0.0119	0.1	0.175	0.14	0.0172	0.19	0.000227	0.15	0.00133	0.34	2.44e-08
CPGI22119	2	45156790	45156642	45156937		0.25	1.19e-10	0.37	1.43e-07	0.12	0.0488	0.19	9.92e-05	0.16	0.00509	0.12	0.114	0.11	0.0636	0.21	2.51e-05	0.09	0.0376	0.19	0.00304
CPGI31830	5	140683599	140683196	140683772		0.25	4.61e-11	0.17	0.0175	0.21	0.000916	0.32	8.71e-11	0.21	0.000272	0.02	0.828	0.18	0.00316	0.22	1.18e-05	0.06	0.182	0.14	0.0257
CPGI27735	3	49724272	49724254	49724291		0.19	7.15e-07	0.36	1.59e-07	0.15	0.0166	0.07	0.182	-0.01	0.861	0.06	0.441	0.16	0.00728	0.29	6.88e-09	0.24	7.77e-08	0.23	0.000222
CPGI33288	6	45631799			cg20445245	0.26	1.35e-11	0.32	3.84e-06	0.2	0.00129	0.19	0.000159	0.21	0.000342	0.19	0.0129	0.16	0.00686	0.07	0.194	0	0.976	0.21	0.000885
CPGI4091	10	51784698	51784648	51784749		0.24	1.11e-09	0.3	2.5e-05	0.25	6.45e-05	0.24	1.35e-06	0.12	0.0351	0.15	0.0424	0.08	0.183	0.13	0.0107	-0.05	0.318	0.36	6.25e-09
CPGI31933	5	145758768	145758586	145758881		0.26	1.03e-11	0.3	2.68e-05	0.13	0.046	0.16	0.00178	0.16	0.00539	0.25	0.000905	0.18	0.00262	0.05	0.363	0.16	0.000418	0.11	0.0766
CPGI15901	17	42636570			cg10624665	0.23	3.31e-09	0.18	0.0121	0.14	0.028	0.22	9.66e-06	0.2	0.000689	0.16	0.0301	0.13	0.0378	0.14	0.00593	0.26	4.82e-09	0.13	0.0377
CPGI27626	3	46506319	46506206	46506404		0.15	0.000115	0.22	0.00179	0.15	0.0164	0.12	0.0152	0.02	0.779	0.21	0.00575	0.26	1.76e-05	0.1	0.0517	0.36	4.44e-16	0.26	2.52e-05
CPGI33559	6	100895981	100895907	100896055		0.26	1.98e-11	0.14	0.0439	0.12	0.057	0.26	1.05e-07	0.09	0.121	0.11	0.169	0.2	0.000777	0.31	3.71e-10	0.06	0.167	0.19	0.00287
CPGI24020	2	236773998	236773924	236774071		0.25	1.49e-10	0.13	0.0808	0.21	0.000895	0.23	2.39e-06	-0.01	0.887	0.03	0.737	0.19	0.00197	0.13	0.0093	0.24	5.56e-08	0.33	5.17e-08
CPGI2317	1	149785211			cg08636083	0.27	1.99e-12	0.43	5.38e-10	0.13	0.0371	0.17	0.000523	0.03	0.609	0.16	0.0313	0.13	0.0357	0.13	0.0107	0.19	3.1e-05	0.2	0.00136
CPGI37645	8	102236597	102236283	102236831		0.19	6.27e-07	0.23	0.00103	0.14	0.0306	0.08	0.13	0.25	8.68e-06	0.14	0.059	0.2	0.000702	0.15	0.00307	0.13	0.00531	0.25	4.31e-05
CPGI20237	19	36642720			cg08686960	0.31	4.44e-16	0.19	0.00794	0.15	0.0146	0.22	7.75e-06	0.01	0.842	0.31	2.69e-05	0.17	0.00452	0.27	4e-08	0.05	0.234	0.18	0.00441
CPGI11084	14	103740010	103739856	103740085		0.26	1.07e-11	0.36	2.23e-07	0.17	0.00737	-0.02	0.667	0.13	0.0272	0.25	0.00104	0.16	0.00778	0.13	0.00833	0.01	0.762	0.29	2.7e-06
CPGI23306	2	170625479			cg04362989	0.26	2.98e-11	0.32	6.22e-06	0.12	0.0492	0.15	0.003	0.03	0.638	0.07	0.342	0.28	2.75e-06	0.21	2.04e-05	0.17	0.000106	0.14	0.0244
CPGI9581	13	53313529			cg08567279	0.24	6.21e-10	0.33	3.29e-06	0.06	0.364	0.09	0.0703	0.15	0.00821	0.16	0.0354	0.11	0.0682	0.12	0.0176	0.32	9.18e-13	0.14	0.024
CPGI30047	4	113444343	113444295	113444372		0.19	6.76e-07	0.36	2.17e-07	0.23	0.000266	0.11	0.031	0.06	0.336	0.14	0.0589	0.24	6.37e-05	0.1	0.0591	0.25	3.43e-08	0.1	0.125
CPGI4211	10	72015325			cg00950971	0.2	2.49e-07	0.29	2.9e-05	0.14	0.0273	0.22	1.13e-05	0.14	0.0149	0.11	0.14	0.15	0.0149	0.25	7.31e-07	0.13	0.00462	0.11	0.0716
CPGI27197	22	51042356			cg09877744	0.22	7.47e-09	0.32	3.8e-06	0.13	0.0417	0.16	0.00163	0.18	0.00186	0.17	0.0281	0.12	0.0392	0.2	4.78e-05	0.07	0.0986	0.23	0.000265
CPGI10500	14	61109356	61109207	61109545		0.22	3.03e-08	0.26	0.000258	0.15	0.0203	0.15	0.003	0.09	0.136	0.18	0.0151	0.15	0.0144	0.26	1.74e-07	0.1	0.0339	0.27	1.06e-05
CPGI11079	14	103655544	103655242	103655773		0.24	1.21e-09	0.43	4.64e-10	0.1	0.0997	0.13	0.008	0.08	0.146	0.14	0.0675	0.13	0.0325	0.14	0.00545	0.23	2.14e-07	0.19	0.00204
CPGI38453	9	32955790			cg02604095	0.23	1.8e-09	0.27	0.000167	0.13	0.0378	0.28	1.78e-08	0.04	0.48	0.05	0.54	0.16	0.00776	0.25	8.34e-07	0.16	0.000395	0.23	0.000224
CPGI1373	1	40769707	40769669	40769744		0.35	<1E-50	0.02	0.773	0.22	0.000417	0.13	0.00869	0.3	1.39e-07	0.27	0.000408	0.12	0.0502	0.2	4.69e-05	-0.02	0.698	0.19	0.00193
CPGI27506	3	38035915	38035831	38035999		0.16	3.7e-05	0.37	7.32e-08	0.05	0.441	0.07	0.174	0.09	0.117	0.23	0.00217	0.18	0.00304	0.22	9.02e-06	0.09	0.0363	0.24	0.000121
CPGI30229	4	147561271	147561203	147561339		0.27	1.88e-12	0.18	0.0132	0.16	0.0116	0.27	3.48e-08	0.19	0.00105	0.1	0.197	0.13	0.0296	0.23	2.87e-06	0.04	0.342	0.18	0.0035
CPGI6646	11	67478704			cg11286653	0.25	9.78e-11	0.3	2.12e-05	0.28	6.76e-06	0.09	0.0718	0.17	0.00331	0.13	0.0887	0.15	0.0158	0.19	0.000199	0.19	2.14e-05	0.06	0.375
CPGI13847	16	56697095	56696967	56697229		0.31	2e-15	0.37	1.11e-07	0.13	0.0435	0.09	0.0753	-0.05	0.387	0.05	0.492	0.24	4.94e-05	0.17	0.000891	0.35	1.78e-15	0.11	0.0944
CPGI3111	1	221055680	221055545	221055790		0.21	5.46e-08	0.38	6.42e-08	0.22	0.000385	0.18	0.000269	0.28	1.45e-06	0.25	0.000793	0.11	0.0744	0.1	0.0438	-0.12	0.00878	0.17	0.00557
CPGI1746	1	63783977			cg11923320	0.28	6.71e-13	0.23	0.00109	0.19	0.00292	0.16	0.00124	0.07	0.212	0.15	0.0536	0.16	0.00802	0.19	0.000218	0.13	0.00351	0.23	0.000218
CPGI23317	2	171573865	171573839	171573891		0.25	1.17e-10	0.27	0.000137	0.08	0.192	0.15	0.002	0.25	1.11e-05	0.17	0.0247	0.12	0.0407	0.1	0.0494	0.22	1.33e-06	0.13	0.0381
CPGI735	1	16973938			cg06599927	0.25	1.81e-10	0.42	1.12e-09	0.11	0.0735	0.09	0.0832	-0.05	0.402	0.09	0.232	0.13	0.0349	0.28	1.93e-08	0.24	1.4e-07	0.15	0.0155
CPGI4872	10	118892405	118892211	118892581		0.23	1.75e-09	0.25	0.000326	0.16	0.0101	0.19	0.000142	0.16	0.00442	0.27	0.000301	0.06	0.297	0.18	0.000394	0.15	0.000724	0.14	0.0288
CPGI22886	2	114256900	114256781	114257020		0.18	3.16e-06	0.26	0.00022	0.19	0.00254	0.19	0.000169	0.19	0.00117	0.16	0.0337	0.11	0.0597	0.08	0.101	0.13	0.00416	0.28	6.64e-06
CPGI2174	1	119532116	119532044	119532195		0.18	5.12e-06	0.3	1.85e-05	0.17	0.00842	0.15	0.0022	0.12	0.0344	0.26	0.000641	0.23	8.67e-05	0.12	0.0208	0.13	0.00496	0.13	0.0407
CPGI25043	20	48626529	48626437	48626621		0.25	1.75e-10	0.34	1.17e-06	0.18	0.00474	-0.01	0.917	0.2	0.000504	0.23	0.00207	0.17	0.00608	0.1	0.0411	0.21	2.43e-06	0.14	0.0238
CPGI31175	5	72731982	72731905	72732060		0.12	0.00167	0.36	3.46e-07	0.14	0.0231	0.25	5.09e-07	-0.03	0.65	0.3	8.08e-05	0.15	0.0142	0.18	0.000237	0.17	0.000199	0.12	0.0582
CPGI9336	13	28503223	28503060	28503373		0.22	2.95e-08	0.34	1e-06	0.12	0.0671	0.16	0.0017	0.22	9.94e-05	0.21	0.00473	0.08	0.162	0.22	1.29e-05	0.09	0.0515	0.14	0.0227
CPGI32145	5	172672678	172672390	172672959		0.18	6.83e-06	0.26	0.00022	0.1	0.103	0.19	0.00014	0.2	0.000493	0.11	0.14	0.12	0.0454	0.13	0.0129	0.24	4.83e-08	0.24	0.000143
CPGI237	1	2005396	2005180	2005564		0.29	5.22e-14	0.15	0.0407	0.28	6.45e-06	0.33	1.42e-11	0.2	0.00065	0.2	0.0098	0.01	0.811	0.15	0.00243	-0.04	0.392	0.15	0.0203
CPGI11736	15	53087345	53087232	53087487		0.25	4.76e-11	0.32	7.2e-06	0.16	0.0106	0.23	2.69e-06	0.18	0.00159	0.06	0.412	0.11	0.0723	0.24	1.45e-06	0.13	0.00365	0.06	0.314
CPGI176	1	1476494	1476269	1476661		0.2	2.99e-07	0.37	1.08e-07	0.08	0.205	0.18	0.000291	0.22	0.000182	0.24	0.00175	0.06	0.348	0.23	4.02e-06	0.03	0.472	0.11	0.0737
CPGI16330	17	59534887	59534637	59535253		0.26	3.23e-11	0.31	1.36e-05	0.1	0.106	0.13	0.00802	0.12	0.0357	0.11	0.161	0.13	0.0259	0.21	1.86e-05	0.15	0.00123	0.23	0.000248
CPGI31869	5	140799298	140799290	140799305		0.24	4.63e-10	0.21	0.00379	0.17	0.00679	0.24	1.28e-06	0.02	0.787	0.05	0.494	0.18	0.00216	0.26	1.09e-07	0.17	0.000144	0.21	0.000854
CPGI6931	11	85645959	85645743	85646125		0.22	3.14e-08	0.34	1.67e-06	0.15	0.0166	0.16	0.0016	0.07	0.261	0.13	0.0892	0.21	0.000331	0.25	4.16e-07	0.11	0.017	0.1	0.121
CPGI13456	16	29796608	29796373	29796756		0.23	1.77e-09	0.18	0.0114	0.19	0.00235	0.18	0.000257	0.26	8.56e-06	0.16	0.0409	0.21	0.000362	0.15	0.00235	0.17	0.000179	0.05	0.44
CPGI14721	17	934593	934534	934652		0.23	2.45e-09	0.09	0.207	0.19	0.0029	0.25	5.96e-07	0.24	2.62e-05	0.23	0.00229	0.09	0.131	0.21	3.01e-05	0.18	4.51e-05	-0.04	0.507
CPGI13757	16	50707908	50707795	50708021		0.33	<1E-50	0.19	0.00756	0.15	0.0164	0.25	4.06e-07	0.16	0.00474	0.17	0.0246	0.06	0.32	0.2	5.69e-05	0.03	0.568	0.16	0.0111
CPGI16966	17	79615552			cg18268547	0.22	3.02e-08	0.4	8.67e-09	0.18	0.0031	0.16	0.00107	0.21	0.000212	0.12	0.125	0.13	0.0369	0.08	0.137	0.04	0.364	0.27	1.16e-05
CPGI15335	17	20687763	20687681	20687912		0.31	1.78e-15	0.2	0.0042	0.03	0.642	0.24	1.29e-06	0.19	0.000953	0.09	0.215	0.09	0.154	0.28	1.84e-08	0.1	0.0287	0.24	9.24e-05
CPGI2992	1	208132564	208132388	208132787		0.15	0.000118	0.29	4.2e-05	0.12	0.0467	0.13	0.0108	0.07	0.214	0.21	0.00493	0.17	0.00435	0.16	0.00115	0.17	0.00013	0.26	2.52e-05
CPGI23502	2	186603510	186603398	186603639		0.21	4.98e-08	0.26	0.000196	0.21	0.000959	0.24	1.27e-06	0.14	0.0185	0.09	0.215	0.14	0.019	0.1	0.0385	0.07	0.124	0.27	1.25e-05
CPGI13229	16	11327097	11327053	11327141		0.19	1.14e-06	0.32	3.57e-06	0.1	0.103	0.1	0.0513	0	0.934	0.2	0.00738	0.11	0.0675	0.15	0.00342	0.31	2.28e-12	0.21	0.000988
CPGI6188	11	60620343			cg04096519	0.32	<1E-50	0.22	0.00219	0.05	0.431	0.11	0.0361	0.27	1.8e-06	0.17	0.0226	0.11	0.0757	0.19	0.000129	0.13	0.00371	0.17	0.00796
CPGI10297	14	37135926	37135586	37136283		0.22	8.01e-09	0.18	0.0134	0.16	0.00916	-0.16	0.00177	0.2	0.000401	0.2	0.00691	0.13	0.0314	0.27	7.01e-08	0.24	8.47e-08	0.22	0.0004
CPGI35952	7	127911073	127910927	127911258		0.29	2.22e-14	0.16	0.0221	0.15	0.0193	0.22	1.46e-05	0.4	1.19e-12	0.15	0.0483	0.14	0.0237	0.15	0.00211	-0.11	0.0189	0.17	0.0056
CPGI32853	6	28753995	28753940	28754086		0.19	9.95e-07	0.33	2.55e-06	0.18	0.00471	0.23	4.31e-06	0.24	4.25e-05	0.18	0.016	0.09	0.148	0.05	0.351	0.14	0.00167	0.1	0.116
CPGI15767	17	40192280	40192112	40192449		0.22	2.46e-08	0.27	0.00017	0.06	0.302	0.22	1.01e-05	0.03	0.648	0.23	0.00188	0.17	0.00539	0.12	0.021	0.14	0.00211	0.27	1.26e-05
CPGI25797	21	42880535	42880448	42880582		0.21	4.59e-08	0.2	0.00518	0.04	0.497	0.15	0.00373	0.06	0.324	0.18	0.0162	0.14	0.0163	0.29	4.2e-09	0.28	2.48e-10	0.21	0.000888
CPGI15865	17	42092119	42091713	42092431		0.11	0.00583	0.17	0.0195	0.17	0.00669	0.25	3.17e-07	0.22	0.000145	0.14	0.0623	0.15	0.0141	0.14	0.00685	0	0.995	0.32	2.49e-07
CPGI29551	4	30724702	30724564	30724841		0.21	3.38e-08	0.22	0.00236	0.21	0.00093	0.27	6.97e-08	0.18	0.00186	0.16	0.0357	0.13	0.0284	0.12	0.0214	0.11	0.0111	0.12	0.0585
CPGI16326	17	59530062	59530021	59530104		0.23	6.9e-09	0.4	7.04e-09	0.11	0.0698	0.17	0.000799	0.23	5.31e-05	0.19	0.0132	0.21	0.000505	0.07	0.165	0.14	0.00218	0.01	0.851
CPGI33813	6	134210951	134210667	134211217		0.25	1.96e-10	0.33	3.29e-06	0.06	0.334	0.2	6.84e-05	0.18	0.00179	0.1	0.207	0.13	0.0344	0.28	1.77e-08	0.11	0.0135	0.14	0.0246
CPGI25992	21	46859183			cg21539779	0.17	1.83e-05	0.25	0.000482	0.23	0.00029	0.14	0.00568	0.21	0.000212	0.25	0.000921	0.15	0.0158	0.02	0.693	0.05	0.316	0.25	4.33e-05
CPGI29132	4	1399295	1399135	1399516		0.28	5.96e-13	0.31	1.44e-05	0.22	0.000383	0.31	3.8e-10	0.27	2.63e-06	0.1	0.171	0.03	0.57	0.08	0.121	0.03	0.457	0.04	0.552
CPGI3239	1	228400489	228400217	228400693		0.3	1.38e-14	0.15	0.0413	0.14	0.0299	0.28	1.18e-08	0.19	0.00103	0.26	0.000644	0.06	0.299	0.21	3.68e-05	0.21	2.06e-06	-0.01	0.877
CPGI33572	6	101846866	101846767	101847058		0.22	3.02e-08	0.32	5.53e-06	0.18	0.00446	0.25	7.3e-07	0.17	0.00272	0.19	0.0124	0.14	0.0222	0.08	0.102	0.04	0.329	0.17	0.00682
CPGI38250	9	117608			cg18016181	0.24	9.66e-10	0.31	8.49e-06	0.12	0.0629	0.14	0.00413	0.14	0.0143	0.27	0.000411	0.09	0.159	0.11	0.0347	0.14	0.00281	0.17	0.00568
CPGI28513	3	147109582	147109426	147109784		0.18	2.57e-06	0.3	2.09e-05	0.08	0.179	0.24	2.13e-06	0.2	0.000635	0.28	0.000166	0.07	0.259	0.16	0.00161	0.1	0.0257	0.14	0.0223
CPGI38485	9	34370832	34370781	34370894		0.24	4.68e-10	0.23	0.00107	0.22	0.000465	0.15	0.00377	0.18	0.00246	0.1	0.187	0.2	0.000703	0.27	3.57e-08	0.14	0.00143	0.03	0.582
CPGI5399	11	627164	627152	627175		0.23	4.6e-09	0.26	0.000229	0.19	0.00236	0.1	0.0534	0.07	0.242	0.15	0.0433	0.16	0.00673	0.22	1.62e-05	0.23	2.69e-07	0.14	0.0275
CPGI32220	5	176559485	176559334	176559563		0.29	3.44e-14	0.11	0.14	0.16	0.00883	0.1	0.0437	0.11	0.056	0.17	0.0217	0.24	4.07e-05	0.18	0.000232	0.33	4.93e-14	0	0.964
CPGI31872	5	140807592	140807423	140807787		0.21	1.11e-07	0.22	0.00254	0.12	0.0531	0.26	2.23e-07	0.14	0.018	0.02	0.79	0.13	0.0265	0.22	1.39e-05	0.29	5.3e-11	0.16	0.0111
CPGI29060	4	962124			cg20456258	0.18	2.55e-06	0.15	0.0375	0.27	1.4e-05	0.27	3.99e-08	0.11	0.0577	0.06	0.462	0.2	0.000674	0.2	4.83e-05	0.14	0.00239	0.12	0.0495
CPGI10442	14	57261256			cg05413872	0.25	7.07e-11	0.31	8e-06	0.16	0.0118	0.18	0.000433	0.15	0.0112	0.23	0.00229	0.17	0.0039	0.2	7.1e-05	0.04	0.38	0.06	0.307
CPGI20239	19	36643572			cg15176213	0.35	<1E-50	0.1	0.182	0.18	0.00343	0.22	7.83e-06	-0.02	0.732	0.12	0.116	0.21	0.000532	0.24	2.54e-06	0.05	0.287	0.28	7.41e-06
CPGI12207	15	82336086	82335947	82336202		0.2	5.34e-07	0.32	7.04e-06	0.18	0.00483	0.23	3.78e-06	0.23	4.52e-05	0.31	2.49e-05	0.06	0.316	0.09	0.0841	0.09	0.0362	-0.01	0.832
CPGI10498	14	60982635			cg15895690	0.27	1.32e-12	0.32	5.09e-06	0.14	0.0211	0.08	0.131	0.1	0.0849	0.15	0.044	0.16	0.00702	0.18	0.000436	0.21	2.16e-06	0.13	0.0403
CPGI22716	2	99553179	99552633	99553830		0.17	8.37e-06	0.34	1.34e-06	0.22	0.000553	0.12	0.0163	0.26	8.4e-06	0.11	0.166	0.18	0.00335	0.08	0.113	0.27	2.5e-09	0.03	0.688
CPGI2064	1	110673070	110672857	110673319		0.31	4.44e-16	0.29	3.78e-05	0.15	0.0152	0.03	0.552	0.19	0.000757	0.16	0.041	0.14	0.0238	0.2	4.45e-05	0.17	0.000244	0.12	0.0576
CPGI15015	17	7287607	7287271	7287922		0.26	1.88e-11	0.11	0.143	0.19	0.00239	0.16	0.00156	-0.01	0.918	0.09	0.216	0.11	0.0799	0.18	0.000339	0.33	1.7e-13	0.3	1.74e-06
CPGI31603	5	134364842	134364717	134364968		0.21	4.97e-08	0.19	0.00832	0.16	0.00999	-0.15	0.00292	0.16	0.00721	0.28	0.000223	0.16	0.00943	0.27	4.85e-08	0.17	0.000238	0.23	0.000179
CPGI37004	8	23563082	23562918	23563182		0.22	2.96e-08	0.21	0.00377	0.17	0.00841	0.3	6.74e-10	0.19	0.000981	0.09	0.217	0.09	0.137	0.19	0.00021	0.03	0.463	0.23	0.00018
CPGI22377	2	71131688	71131629	71131748		0.1	0.0124	0.24	0.000714	0.12	0.0621	0.16	0.00179	0.14	0.0164	0.26	0.000619	0.23	0.00011	0.15	0.00373	0.09	0.039	0.22	0.000402
CPGI21538	19	58728572	58728390	58728728		0.26	3.23e-11	0.27	0.000113	0.12	0.0616	0.23	2.68e-06	0.18	0.00146	0.11	0.144	0.13	0.0381	0.23	3.94e-06	0.01	0.82	0.19	0.0028
CPGI13369	16	23313395	23313240	23313559		0.17	1.94e-05	0.27	0.000117	0.23	0.000223	0.09	0.0694	0.22	0.000117	0.09	0.228	0.07	0.247	0.19	0.000183	0.25	3.51e-08	0.1	0.125
CPGI29607	4	41646442	41646293	41646567		0.23	3.98e-09	0.17	0.0155	0.15	0.0158	0.19	0.000177	0.2	0.000657	-0.05	0.494	0.23	0.000152	0.23	6.28e-06	0.11	0.0147	0.24	0.000126
CPGI31053	5	54519353	54519159	54519594		0.19	9.75e-07	0.12	0.102	0.13	0.0422	0.25	6.82e-07	0.11	0.0604	0.12	0.124	0.23	0.000116	0.19	0.000208	0.16	0.000472	0.26	3.83e-05
CPGI6095	11	47611236			cg06911753	0.25	7.67e-11	0.27	0.000108	0.13	0.0398	-0.12	0.0142	0.2	0.000479	0.34	5.1e-06	0.07	0.258	0.3	2.41e-09	0.09	0.0599	0.18	0.00477
CPGI2536	1	156815333	156814901	156815774		0.26	3.78e-11	0.39	1.6e-08	0.13	0.0402	0.07	0.172	0.21	0.000331	0.14	0.0635	0.17	0.00531	0.09	0.0822	0.14	0.00154	0.13	0.0357
CPGI23343	2	172946062	172945932	172946193		0.22	2.32e-08	0.24	0.000695	0.1	0.11	0.16	0.00135	0.11	0.0568	0.15	0.0554	0.19	0.00133	0.23	3.29e-06	0.19	2.41e-05	0.15	0.016
CPGI30034	4	111560807			cg08226379	0.2	1.96e-07	0.22	0.00227	0.16	0.00966	0.2	4.55e-05	0.11	0.0678	0.14	0.0683	0.22	0.000179	0.19	0.000194	0.08	0.0954	0.18	0.00359
CPGI10242	14	34269531	34269416	34269637		0.2	5.48e-07	0.3	1.9e-05	0.12	0.0522	0.11	0.0251	0.2	0.000531	0.23	0.00291	0.07	0.222	0.12	0.0205	0.13	0.00553	0.28	6.62e-06
CPGI31821	5	140604600			cg01139541	0.23	3.55e-09	0.17	0.0162	0.22	0.000361	0.26	8.76e-08	0.03	0.647	0.17	0.0252	0.17	0.00476	0.15	0.00221	0.1	0.0232	0.19	0.00229
CPGI10444	14	57264779	57264639	57264919		0.2	4.24e-07	0.31	9.74e-06	0.09	0.172	0.1	0.0418	0.2	0.000471	0.23	0.00262	0.16	0.00707	0.2	6.55e-05	0.1	0.0305	0.1	0.0961
CPGI16336	17	60215485	60215342	60215649		0.2	1.97e-07	0.32	4.28e-06	0.22	0.000402	0.14	0.00458	0.19	0.00118	0.09	0.214	0.06	0.348	0.2	8.21e-05	0.15	0.000835	0.13	0.0326
CPGI39295	9	124854846			cg11527279	0.15	9.13e-05	0.22	0.00227	0.11	0.0693	0.06	0.262	0.17	0.00248	0.26	0.000703	0.07	0.252	0.28	1.21e-08	0.17	0.000199	0.22	0.000462
CPGI31842	5	140734859	140734721	140735027		0.24	1.32e-09	0.24	0.000558	0.18	0.00386	0.31	4.73e-10	0.11	0.0674	0.18	0.0193	0.2	0.000942	0.17	0.000596	0.1	0.0266	0.05	0.458
CPGI32640	6	10883015	10882927	10883105		0.25	1.09e-10	0.35	7.8e-07	0.1	0.109	0.16	0.00118	0.17	0.00307	0.11	0.146	0.18	0.00214	0.09	0.0708	0.25	1.77e-08	0.03	0.612
CPGI10446	14	57275041	57274677	57275413		0.28	3.85e-13	0.33	3.1e-06	0.06	0.315	0.18	0.000222	0.18	0.00193	0.17	0.0255	0.15	0.0135	0.15	0.00365	0.15	0.00114	0.05	0.47
CPGI23405	2	176932518	176932458	176932579		0.2	4.34e-07	0.3	2.48e-05	0.08	0.217	0.16	0.0013	0.18	0.00196	0.21	0.00594	0.21	0.000515	0.19	0.000224	0.06	0.191	0.17	0.00799
CPGI30384	4	174440006	174439925	174440103		0.17	9.02e-06	0.22	0.00236	0.11	0.0792	0.18	0.000433	0.29	5.05e-07	0.2	0.00979	0.14	0.0241	0.14	0.00474	0.09	0.039	0.2	0.00112
CPGI1922	1	91189240	91189167	91189314		0.21	8.82e-08	0.25	0.000523	0.16	0.0131	0.12	0.0137	0.22	0.00015	0.18	0.0161	0.15	0.0111	0.2	4.7e-05	0.19	3.12e-05	0.04	0.577
CPGI25111	20	55202842			cg02718825	0.23	3.94e-09	0.34	8.4e-07	0.11	0.0875	0.18	0.000408	0.25	9.98e-06	0.15	0.0497	0.15	0.0151	0.07	0.195	0.13	0.00425	0.16	0.0135
CPGI21904	2	25384293			cg02716646	0.22	2.35e-08	0.17	0.0169	0.08	0.225	0.23	4.24e-06	0.03	0.55	0.17	0.03	0.21	0.000509	0.2	4.99e-05	0.09	0.0436	0.33	6.18e-08
CPGI9403	13	36044873	36044860	36044886		0.15	0.0002	0.24	0.000734	0.16	0.0118	0.19	0.000138	0	0.969	0.2	0.00696	0.24	5.31e-05	0.16	0.00105	0.3	1.14e-11	0.14	0.0318
CPGI29463	4	13545291			cg20073553	0.18	3.79e-06	0.34	1.18e-06	0.21	0.000746	0.24	1.13e-06	0.06	0.297	0.25	0.000985	0.18	0.00344	0.14	0.00558	0.04	0.37	0.07	0.296
CPGI13085	16	3345146			cg04185862	0.29	1.35e-13	0.19	0.00929	0.12	0.053	0.23	4.42e-06	0.14	0.0187	0.13	0.0856	0.14	0.0204	0.22	1.09e-05	0.11	0.0197	0.17	0.00526
CPGI22699	2	98340628	98340425	98340921		0.28	4.95e-13	0.21	0.00389	0.18	0.00338	0.27	3.11e-08	0.13	0.0233	0.04	0.559	0.21	0.000428	0.26	2.15e-07	0.04	0.337	0.13	0.0424
CPGI21887	2	24397773	24397649	24397845		0.21	6.14e-08	0.14	0.0555	0.14	0.0219	0.19	0.000106	0.15	0.0109	0.21	0.00606	0.14	0.0179	0.16	0.00209	0.09	0.0393	0.28	7.73e-06
CPGI26828	22	42679608	42679444	42679804		0.24	9.78e-10	0.27	0.00011	0.04	0.557	0.06	0.274	0.02	0.681	0.3	5.6e-05	0.21	0.000433	0.17	0.000721	0.33	4.71e-14	0.08	0.206
CPGI32620	6	10398684	10398601	10398754		0.11	0.00452	0.09	0.197	0.14	0.0304	0.2	4.17e-05	0.16	0.00547	0.25	0.000921	0.12	0.0568	0.2	5.37e-05	0.22	5.31e-07	0.23	0.000214
CPGI20241	19	36736438	36736272	36736565		0.11	0.00354	0.3	2.09e-05	0.13	0.0331	0.16	0.00104	0.22	0.000143	0.17	0.0231	0.06	0.303	0.2	7.25e-05	0.27	1.01e-09	0.07	0.239
CPGI16145	17	48042462	48041891	48043063		0.19	1.81e-06	0.16	0.0238	0.13	0.0345	0.2	4.79e-05	0.22	9.44e-05	0.19	0.0102	0.14	0.0251	0.05	0.287	0.23	2.33e-07	0.18	0.00375
CPGI39734	9	136844706	136844644	136844768		0.14	0.000368	0.28	6.24e-05	0.13	0.0319	0.24	2.22e-06	0.25	8.98e-06	0.2	0.00819	0.16	0.00789	0.16	0.00148	0.03	0.463	0.15	0.0145
CPGI28666	3	170137523	170137240	170137871		0.23	2.61e-09	0.32	3.95e-06	0.1	0.114	-0.04	0.46	0.27	2.91e-06	0.08	0.291	0.12	0.0517	0.18	0.000337	0.25	2.63e-08	0.16	0.00976
CPGI25734	21	38068620	38068581	38068660		0.21	1.25e-07	0.31	1.3e-05	0.17	0.00525	0.09	0.0636	0.27	2.61e-06	0.17	0.0292	0.15	0.0153	0.17	0.000548	0.07	0.123	0.13	0.0334
CPGI1545	1	46956972	46956839	46957105		0.21	4.89e-08	0.24	0.000811	0.21	0.000667	0.15	0.00349	0.22	0.000185	0.21	0.00606	0.12	0.0489	0.15	0.00231	0.05	0.256	0.2	0.00153
CPGI3206	1	227747368	227747268	227747468		0.14	0.000399	0.16	0.0243	0.14	0.0278	0.29	6.64e-09	0.17	0.00252	0.18	0.0195	0.16	0.00768	0.16	0.00139	0.22	1.53e-06	0.09	0.157
CPGI31839	5	140725696			cg23159693	0.24	5.92e-10	0.14	0.0563	0.17	0.00712	0.26	1.73e-07	0.05	0.369	0.03	0.688	0.19	0.00206	0.2	9.7e-05	0.16	0.000257	0.25	7.25e-05
CPGI35613	7	96651310	96651111	96651537		0.16	3.15e-05	0.2	0.00404	0.07	0.3	0.21	3.27e-05	0.21	0.000252	0.17	0.0272	0.16	0.00746	0.14	0.00636	0.16	0.000387	0.24	0.000145
CPGI15453	17	27899805	27899576	27899966		0.22	1.31e-08	0.13	0.0786	0.16	0.00906	0.1	0.0572	0.19	0.0009	0.2	0.0092	0.13	0.0341	0.28	2.44e-08	0.2	1.11e-05	0.13	0.0462
CPGI2577	1	160340741	160340708	160340774		0.24	4.55e-10	0.24	0.000656	0.17	0.00566	0.21	1.82e-05	0.13	0.029	0.15	0.0494	0.12	0.0558	0.24	1.23e-06	0.05	0.301	0.21	0.000756
CPGI35082	7	39649336	39649254	39649443		0.23	2.28e-09	0.17	0.0187	0.05	0.406	0.11	0.036	0.12	0.0338	0.15	0.0488	0.23	8.64e-05	0.25	6.97e-07	0.26	4.94e-09	0.18	0.00457
CPGI2537	1	156818973	156818749	156819191		0.24	8.18e-10	0.27	0.000115	0.17	0.00524	0.04	0.421	0.23	6.66e-05	0.15	0.0439	0.19	0.00147	0.2	5.33e-05	0.11	0.0117	0.11	0.0889
CPGI13929	16	66613222	66612955	66613407		0.22	2.4e-08	0.28	7.9e-05	0.09	0.142	0.14	0.00643	0.11	0.0584	0.06	0.397	0.11	0.0703	0.19	0.000163	0.24	9.99e-08	0.29	3.04e-06
CPGI14199	16	79623714	79623618	79623900		0.25	2.12e-10	0.36	2.17e-07	0.17	0.0078	0.05	0.348	0.22	0.000117	0.11	0.151	0.16	0.00895	0.05	0.295	0.31	2.74e-12	0.06	0.364
CPGI31865	5	140794359			cg07231479	0.18	4.79e-06	0.26	0.000279	0.15	0.0184	0.19	0.00012	0.16	0.00483	-0.04	0.59	0.11	0.0655	0.2	7.13e-05	0.21	3.75e-06	0.25	4.95e-05
CPGI35982	7	128578107	128577819	128578755		0.1	0.0102	0.29	3.5e-05	0.15	0.0176	0.05	0.369	0.07	0.262	0.19	0.0104	0.15	0.0125	0.22	7.26e-06	0.05	0.231	0.4	4.59e-11
CPGI30378	4	174421458	174421377	174421558		0.2	4.01e-07	0.35	5.56e-07	0.08	0.185	0.05	0.29	0.13	0.0215	0.28	0.000166	0.13	0.0276	0.14	0.0042	0.15	0.000975	0.18	0.00372
CPGI6879	11	76849360	76849101	76849564		0.22	7.71e-09	0.33	1.8e-06	0.13	0.0448	0.02	0.646	0.06	0.298	0.09	0.234	0.24	6.47e-05	0.24	2.1e-06	0.23	3.59e-07	0.13	0.0347
CPGI32037	5	158524337	158524270	158524404		0.22	2.3e-08	0.25	0.000414	0.08	0.186	0.01	0.908	0.35	6.98e-10	0.22	0.00404	0.17	0.00444	0.19	0.000104	0.05	0.29	0.09	0.162
CPGI32819	6	27647914	27647843	27648004		0.29	1.2e-13	0.31	1.26e-05	0.16	0.0102	0.19	0.000147	0.08	0.156	0.16	0.041	0.16	0.00677	0.09	0.0784	0.16	0.000269	0.14	0.0246
CPGI15327	17	19883467	19883326	19883602		0.25	1.02e-10	0.18	0.0126	0.2	0.00159	0.18	0.000377	0.15	0.00839	0.17	0.0246	0.11	0.0751	0.26	2.87e-07	0.05	0.297	0.17	0.0078
CPGI10491	14	60952587	60952097	60952945		0.24	1.17e-09	0.33	2.36e-06	0.21	0.000937	0.12	0.0148	0.19	0.00106	0.07	0.355	0.08	0.213	0.14	0.00508	0.21	2.07e-06	0.14	0.0248
CPGI17266	18	8608988	8608907	8609068		0.27	1.73e-12	0.43	4.01e-10	0.17	0.00608	0.21	3.77e-05	0.08	0.155	0.11	0.167	0.1	0.0843	0.08	0.128	0.12	0.0108	0.18	0.00362
CPGI22882	2	114035619			cg09250933	0.24	2.96e-10	0.34	9.43e-07	0.2	0.00171	0.19	0.000185	0.25	1.65e-05	0.16	0.0365	0.18	0.00262	0.18	0.000327	-0.1	0.032	0.05	0.437
CPGI6719	11	69518014	69517841	69518197		0.17	1.54e-05	0.23	0.00141	0.21	0.000586	0.01	0.8	0.3	8.34e-08	0.19	0.0104	0.04	0.489	0.07	0.158	0.23	2.54e-07	0.21	0.000601
CPGI29536	4	26030603	26030463	26030691		0.23	2.49e-09	0.15	0.0409	0.22	0.000376	0.17	0.000637	0.01	0.892	0.22	0.00396	0.25	2.37e-05	0.05	0.325	0.21	3.46e-06	0.26	3.9e-05
CPGI29452	4	13524224	13524143	13524306		0.16	4.13e-05	0.24	0.000835	0.08	0.225	0.09	0.0595	0.24	2.04e-05	0.22	0.00336	0.23	9.21e-05	0.12	0.0146	0.06	0.186	0.24	0.000109
CPGI31874	5	140812419	140812236	140812558		0.19	1.42e-06	0.23	0.00106	0.12	0.0504	0.24	1.31e-06	0.11	0.053	0.08	0.275	0.15	0.0136	0.18	0.000262	0.28	1.49e-10	0.12	0.0539
CPGI7505	12	4671454	4671310	4671597		0.11	0.0059	0.16	0.0237	0.15	0.0204	0.16	0.00173	0.39	5.85e-12	0.02	0.776	0.14	0.0233	0.19	0.000106	0.06	0.176	0.24	0.000101
CPGI16468	17	70112877			cg21706229	0.18	3.28e-06	0.3	2.69e-05	0.17	0.00656	0.1	0.0587	0.13	0.0206	0.12	0.124	0.23	0.00016	0.17	0.00092	0.13	0.00338	0.24	0.000116
CPGI23429	2	176981164	176980837	176981422		0.19	1.14e-06	0.33	1.7e-06	0.19	0.00238	0.2	4.47e-05	0.17	0.00326	0.14	0.0594	0.08	0.195	0.13	0.00955	0.15	0.00064	0.15	0.0191
CPGI31866	5	140794873	140794664	140794993		0.18	5.67e-06	0.24	0.000641	0.17	0.00731	0.2	5.5e-05	0.06	0.325	0.04	0.635	0.15	0.015	0.2	4.73e-05	0.27	1.01e-09	0.22	0.000569
CPGI36935	8	21882568	21882397	21882851		0.17	2.32e-05	0.15	0.0357	0.16	0.00961	0.2	6.78e-05	0.34	1.88e-09	0.13	0.0975	0.11	0.0795	0.1	0.0394	0.11	0.0119	0.22	0.000488
CPGI33618	6	107955362			cg08513253	0.19	6.83e-07	0.27	0.00011	0.14	0.0287	0.18	0.000269	0.13	0.0276	0.08	0.324	0.19	0.00158	0.17	0.000819	0.22	5.34e-07	0.1	0.131
CPGI32639	6	10881972	10881891	10882050		0.13	0.000808	0.34	1.03e-06	0.13	0.0442	0.14	0.00391	0.18	0.00226	0.11	0.148	0.23	9.21e-05	0.07	0.187	0.24	1.21e-07	0.09	0.151
CPGI22128	2	45171309	45170725	45171818		0.15	0.000148	0.35	7.79e-07	0.05	0.384	0.11	0.0344	0.21	0.000237	0.2	0.00852	0.16	0.00688	0.21	3.33e-05	0.12	0.0083	0.15	0.0204
CPGI36026	7	130133110			cg05260959	0.23	4.95e-09	0.29	5.06e-05	0.1	0.128	0.19	0.000155	0.06	0.335	0.19	0.0147	0.13	0.0347	0.3	1.29e-09	0.23	3.74e-07	0.08	0.195
CPGI22681	2	97505446	97505275	97505599		0.23	5.99e-09	0.33	2.01e-06	0.16	0.00886	0.18	0.000353	-0.02	0.692	0.01	0.854	0.17	0.00524	0.28	1.65e-08	0.25	3.26e-08	0.04	0.519
CPGI5499	11	1302903	1302836	1302981		0.27	2.94e-12	0.14	0.0457	0.16	0.0105	0.22	1.42e-05	0.27	3.19e-06	0.23	0.00219	0.01	0.927	0.19	0.000125	0.19	1.63e-05	0.02	0.693
CPGI37574	8	96085448	96085270	96085689		0.2	1.91e-07	0.38	4.12e-08	0.05	0.42	-0.06	0.239	0.15	0.00979	0.11	0.162	0.23	0.000104	0.18	0.000286	0.24	1e-07	0.26	2.23e-05
CPGI5865	11	22362964	22362874	22363053		0.24	1.36e-09	0.31	8.59e-06	0.13	0.0317	0.25	2.92e-07	0.07	0.206	0.22	0.00318	0.14	0.0244	0.11	0.0264	0.1	0.0344	0.11	0.0817
CPGI28838	3	192126144	192126023	192126244		0.23	3.97e-09	0.36	2.77e-07	0.16	0.0105	0.2	4.17e-05	0.14	0.0173	0.16	0.0336	0.06	0.341	0.06	0.228	0.13	0.0047	0.13	0.0328
CPGI476	1	6515637	6515580	6515748		0.24	3.38e-10	0.24	0.000761	0.17	0.00517	0.24	1.02e-06	-0.04	0.492	0.12	0.129	0.14	0.0197	0.23	2.9e-06	-0.04	0.328	0.32	2.31e-07
CPGI10542	14	65008050			cg27120999	0.29	1.24e-13	0.31	7.38e-06	0.16	0.00862	0.01	0.905	0.17	0.00429	0.15	0.0561	0.08	0.189	0.21	3e-05	0.04	0.406	0.31	3.44e-07
CPGI38263	9	970644	970297	971046		0.24	4.75e-10	0.22	0.00164	0.13	0.0336	0.24	1.78e-06	0.17	0.00338	0.15	0.0533	0.12	0.0456	0.08	0.129	0.22	5.82e-07	0.1	0.118
CPGI2462	1	155220231			cg13420845	0.23	6.75e-09	0.2	0.0059	-0.02	0.798	0.17	0.000814	0.28	6.87e-07	0.15	0.052	0.16	0.00813	0.27	4.08e-08	0.06	0.179	0.23	0.000203
CPGI9596	13	58207754	58207650	58207859		0.29	2.11e-14	0.25	0.000536	0.05	0.446	0.24	8.47e-07	0.13	0.0235	0.16	0.0321	0.13	0.0266	0.14	0.00695	0.07	0.135	0.21	0.000595
CPGI31221	5	76373168	76373022	76373391		0.1	0.0129	0.24	0.000864	0.18	0.00341	0.04	0.474	0.07	0.216	0.07	0.382	0.2	0.000729	0.18	0.000496	0.28	3.48e-10	0.32	2.12e-07
CPGI21592	19	59092692			cg23652859	0.25	1.03e-10	0.18	0.0123	0.14	0.0273	0.25	2.81e-07	0.07	0.216	0.04	0.61	0.2	0.00102	0.24	1.04e-06	0.1	0.0253	0.2	0.00136
CPGI8439	12	101110281			cg25360180	0.21	6.18e-08	0.29	4.71e-05	0.12	0.056	0.2	6.33e-05	0.08	0.183	0.25	0.000803	0.14	0.0209	0.21	1.8e-05	-0.01	0.879	0.13	0.0448
CPGI10546	14	65068555	65068504	65068635		0.26	7.92e-12	0.18	0.0107	0.17	0.00565	0.2	5.06e-05	0.16	0.00457	0.13	0.091	0.16	0.00686	0.2	5.18e-05	0	0.999	0.2	0.00134
CPGI28437	3	138658644	138658243	138659021		0.19	7.72e-07	0.23	0.00129	0.2	0.00113	0.04	0.38	0.28	1.09e-06	0.24	0.00179	0.07	0.222	0.12	0.0162	0.22	9.87e-07	0.17	0.00752
CPGI22572	2	87036974	87036948	87037000		0.23	3.54e-09	0.27	0.000159	0.06	0.371	0.18	0.00042	0.21	0.000326	0.12	0.102	0.21	0.000383	0.16	0.00176	0.14	0.00184	0.13	0.0351
CPGI37181	8	41424433	41424342	41424524		0.22	7.41e-09	0.38	4.17e-08	0.08	0.21	0.17	0.000714	0.16	0.00632	0.16	0.0335	0.16	0.00748	0.15	0.00305	0.13	0.00299	0.09	0.162
CPGI30026	4	111542063			cg17507671	0.14	0.000317	0.21	0.0039	-0.03	0.612	0.23	3.62e-06	0.41	2.38e-13	0.19	0.013	0.17	0.00481	0.1	0.0498	0.08	0.0651	0.2	0.00111
CPGI1383	1	41119953	41119931	41119988		0.28	1.43e-13	0.36	2.46e-07	0.26	3.15e-05	0.11	0.025	0.1	0.0722	0.14	0.0626	0.2	0.000672	0.1	0.0395	0.17	0.000142	-0.04	0.506
CPGI31870	5	140800891	140800761	140800983		0.12	0.00173	0.33	2.18e-06	0.17	0.0067	0.27	3.2e-08	0.14	0.0167	-0.01	0.894	0.18	0.00284	0.19	0.000153	0.15	0.000986	0.17	0.00784
CPGI36140	7	143582318	143582146	143582499		0.21	4.48e-08	0.3	2.34e-05	0.05	0.423	0.16	0.00146	0.22	0.000151	0.03	0.734	0.23	0.000157	0.2	5.17e-05	0.04	0.382	0.23	0.000289
CPGI29118	4	1303656	1303491	1303768		0.26	1.1e-11	0.31	1.38e-05	0.25	7.79e-05	0.14	0.00526	0.18	0.002	-0.03	0.735	0.26	1.86e-05	0.38	7.11e-15	-0.05	0.276	0.02	0.751
CPGI29895	4	85418293	85417755	85418816		0.22	2.65e-08	0.34	1.37e-06	0.1	0.0966	0.18	0.000288	0.23	7.11e-05	0.18	0.0163	0.1	0.0888	0.11	0.0293	0.1	0.0292	0.14	0.0224
CPGI37005	8	23564112	23563572	23564717		0.22	1.32e-08	0.28	9.35e-05	0.19	0.00183	0.16	0.00177	0.19	0.00119	0.09	0.234	0.04	0.502	0.11	0.0304	0.13	0.00332	0.29	3.27e-06
CPGI38266	9	973191	973184	973198		0.23	6.41e-09	0.36	3.47e-07	0.01	0.819	0.26	2.61e-07	-0.07	0.205	0.22	0.00306	0.15	0.0104	0.15	0.00257	0.2	5.74e-06	0.11	0.0916
CPGI23342	2	172945237	172945058	172945383		0.16	3.66e-05	0.25	0.000494	0.13	0.0331	0.14	0.00624	0.1	0.102	0.13	0.0822	0.18	0.00274	0.19	0.000123	0.2	1e-05	0.21	0.000972
CPGI38261	9	842964	842799	843179		0.22	1.36e-08	0.4	7.53e-09	0.16	0.0101	0.1	0.0581	0.21	0.000192	0.08	0.284	0.12	0.0464	0.09	0.0884	0.18	5.92e-05	0.15	0.015
CPGI35228	7	55517016	55516872	55517132		0.18	3.14e-06	0.34	1.13e-06	0.14	0.0292	0.11	0.0288	0.15	0.00773	0.16	0.0345	0.16	0.00818	0.13	0.0105	0.09	0.0483	0.26	3.42e-05
CPGI4595	10	101825097	101825029	101825185		0.33	<1E-50	0.21	0.00304	0.18	0.00338	0.22	1.21e-05	0.14	0.015	-0.01	0.861	0.27	3.7e-06	0.26	1.18e-07	0.09	0.0379	-0.01	0.926
CPGI6653	11	67758754			cg20129806	0.32	<1E-50	0.22	0.00171	0.18	0.00351	0.08	0.0949	0.25	1.5e-05	0.14	0.0648	0.09	0.137	0.19	0.000214	0.07	0.146	0.17	0.00814
CPGI37742	8	124173187	124172871	124173487		0.21	7.49e-08	0.28	8.29e-05	0.11	0.0782	0.06	0.2	0.12	0.0464	0.09	0.225	0.23	0.00011	0.04	0.483	0.33	5.28e-14	0.19	0.00247
CPGI10499	14	61104374	61104032	61104571		0.14	0.000241	0.28	5.86e-05	0.14	0.0246	0.12	0.0143	0.21	0.000332	0.25	0.00109	0.02	0.804	0.09	0.0661	0.19	2.83e-05	0.22	0.000413
CPGI11933	15	68122574			cg22241820	0.13	0.000581	0.33	2.87e-06	0.13	0.0396	0.12	0.02	0.18	0.00235	0.13	0.0798	0.07	0.237	0.13	0.0111	0.14	0.00135	0.26	3.9e-05
CPGI31749	5	140182800	140182627	140182956		0.22	2.56e-08	0.2	0.00542	0.18	0.00418	0.29	6.86e-09	0.03	0.602	0.17	0.0233	0.18	0.00219	0.21	2.4e-05	0.02	0.726	0.1	0.104
CPGI36320	7	152063965	152063901	152064079		0.23	2.19e-09	0.17	0.0166	0.02	0.72	0.25	5.87e-07	0.11	0.0631	0.23	0.0022	0.11	0.0623	0.23	5.03e-06	0.11	0.0154	0.23	0.000176
CPGI7805	12	43945213			cg02925039	0.26	1.88e-11	0.33	2.7e-06	0.13	0.0323	0.27	6.98e-08	0.09	0.125	0.19	0.0114	0.1	0.087	0.14	0.00652	0.04	0.386	0.1	0.125
CPGI29462	4	13544989			cg02758628	0.13	0.000872	0.19	0.00853	0.19	0.00292	0.14	0.00499	0.07	0.235	0.24	0.00173	0.24	5.97e-05	0.11	0.0244	0.18	6.92e-05	0.2	0.00162
CPGI34923	7	27148103	27148002	27148204		0.18	2.29e-06	0.26	0.000274	0.21	0.00071	0.21	3.29e-05	0.21	0.000268	0.27	0.000363	0.12	0.0452	0.26	1.39e-07	0	0.978	-0.08	0.228
CPGI28527	3	147139184			cg03363161	0.25	1.92e-10	0.29	2.98e-05	0.09	0.145	0.18	0.000216	0.21	0.00029	0.2	0.00975	0.07	0.244	0.19	0.000139	0.05	0.302	0.12	0.0559
CPGI23396	2	175209075			cg16450590	0.11	0.00569	0.21	0.0038	0.19	0.0029	0.14	0.00476	0.19	0.000844	0.11	0.151	0.19	0.00153	0.25	7.53e-07	0.16	0.000338	0.16	0.00862
CPGI17821	18	74535737	74535634	74535840		0.25	8.65e-11	0.27	0.00012	0.17	0.00791	0.24	1.98e-06	0.01	0.924	0	0.984	0.15	0.0101	0.1	0.0379	0.3	3e-11	0.16	0.00936
CPGI22962	2	121010962	121010915	121010993		0.1	0.0101	0.18	0.0113	0.12	0.0541	0.07	0.15	0.16	0.00441	0.17	0.0261	0.26	1.81e-05	0.25	6.16e-07	0.05	0.244	0.32	1.27e-07
CPGI28511	3	147108512			cg26790247	0.24	1.27e-09	0.37	1.08e-07	0.1	0.111	0.2	7.74e-05	0.18	0.00157	0.17	0.0234	0.12	0.0541	0.17	0.000516	0.07	0.105	0.1	0.114
CPGI28518	3	147114379	147114352	147114406		0.2	1.57e-07	0.36	2.07e-07	0.14	0.0305	0.22	1.07e-05	0.28	1.41e-06	0.06	0.398	0.1	0.0999	0.17	0.000653	0.05	0.232	0.14	0.0306
CPGI31107	5	63257009	63256926	63257092		0.22	1.79e-08	0.24	0.000658	0.07	0.239	0.28	1.18e-08	0.1	0.0763	0.21	0.00634	0.1	0.106	0.14	0.00742	0.13	0.00481	0.15	0.0145
CPGI7681	12	22094581	22093960	22095330		0.26	1.23e-11	0.34	1.67e-06	0.15	0.0146	0.19	0.000109	0.02	0.745	0.26	0.000667	0.17	0.00606	0.16	0.00127	0.01	0.865	0.11	0.0919
CPGI2058	1	110610359	110610266	110610452		0.17	9.02e-06	0.29	3.61e-05	0.12	0.0593	0.14	0.00627	0.14	0.0178	0.06	0.461	0.12	0.0432	0.14	0.00454	0.23	1.86e-07	0.23	0.000252
CPGI8553	12	110156412	110156356	110156459		0.21	5.19e-08	0.25	0.000375	0.24	0.000145	0.22	8.04e-06	-0.1	0.0837	-0.01	0.873	0.13	0.0362	0.21	2.09e-05	0.3	1.27e-11	0.22	0.000529
CPGI2312	1	149719498	149719461	149719536		0.13	0.000593	0.39	2.39e-08	0.16	0.0115	0.15	0.00245	0.16	0.00637	0.27	0.000398	0.16	0.00791	0.01	0.821	0.16	0.000277	0.1	0.118
CPGI9648	13	79181464	79181338	79181613		0.25	1.24e-10	0.29	3.79e-05	0.11	0.0823	0.15	0.00277	0.15	0.00931	0.15	0.0452	0.09	0.125	0.19	0.000145	0.14	0.0015	0.13	0.0356
CPGI32569	6	5999276	5999186	5999377		0.13	0.00132	0.35	6.71e-07	0.17	0.0066	0.08	0.132	0.19	0.000985	0.15	0.0507	0.12	0.0437	0.18	0.000253	0.07	0.0988	0.19	0.00231
CPGI20202	19	36247868	36247867	36247869		0.29	4.44e-14	0.38	3.8e-08	0.2	0.00118	0.16	0.00104	0.04	0.455	0.05	0.544	0.1	0.11	0.16	0.00185	0.09	0.0544	0.21	0.000876
CPGI24025	2	237068211	237068072	237068350		0.16	2.55e-05	0.27	0.000113	0.15	0.0199	0.09	0.0742	0	0.972	0.22	0.00366	0.19	0.00146	0.19	0.000223	0.2	8.44e-06	0.18	0.00363
CPGI17422	18	19752332	19752292	19752362		0.22	2.79e-08	0.33	1.76e-06	-0.09	0.151	0.16	0.000989	0.16	0.00499	0.01	0.883	0.11	0.0815	0.35	1.78e-12	0.23	2.09e-07	0.19	0.00282
CPGI2297	1	149287289	149287076	149287547		0.26	2.43e-11	0.3	1.88e-05	0.11	0.0698	0.22	9.62e-06	0.06	0.344	0.22	0.00308	0.12	0.0393	0.12	0.0186	0.12	0.00858	0.1	0.103
CPGI1750	1	63787036	63786843	63787170		0.24	8.93e-10	0.36	2.15e-07	0.09	0.16	0.2	9.27e-05	0.19	0.00131	0.13	0.0986	0.15	0.0147	0.08	0.106	0.13	0.00428	0.12	0.0511
CPGI12333	15	90357521			cg26222247	0.19	6.72e-07	0.08	0.251	0.16	0.00964	0.19	0.00012	0.26	6.1e-06	0.23	0.00223	0.15	0.0134	0.1	0.0387	0.21	4.79e-06	0.09	0.138
CPGI28863	3	193987594	193987426	193987757		0.23	6.11e-09	0.2	0.00548	0.03	0.581	0.18	0.000235	0.14	0.0136	0.23	0.00229	0.17	0.00591	0.18	0.000439	0.16	0.000283	0.16	0.0125
CPGI2742	1	179713855	179713788	179713950		0.18	2.26e-06	0.26	0.000226	0.2	0.00131	0.12	0.0186	0.1	0.0789	0.25	0.00104	0.15	0.0139	0.22	9.97e-06	0.09	0.0414	0.08	0.194
CPGI3795	10	23484193	23484025	23484326		0.2	2.7e-07	0.33	2.46e-06	0.12	0.0541	0.23	3.46e-06	0.13	0.0223	0.24	0.00171	0.03	0.669	0.16	0.00162	0.07	0.121	0.11	0.0799
CPGI33844	6	137244681			cg14260073	0.15	9.02e-05	0.36	2.44e-07	0.13	0.0355	0	0.936	0.19	0.00082	0.17	0.0271	0.14	0.0223	0.19	0.000113	0.08	0.0752	0.26	1.95e-05
CPGI23800	2	220313337	220312854	220313657		0.18	2.27e-06	0.24	0.000717	0.03	0.635	0.09	0.0595	0.31	7.66e-08	0.11	0.165	0.12	0.051	0.1	0.046	0.24	6.33e-08	0.2	0.00138
CPGI33721	6	117086040			cg08071609	0.23	2.43e-09	0.28	8.9e-05	0.2	0.00172	0.04	0.449	0.19	0.000884	0.21	0.00528	0.15	0.0103	0.16	0.00135	0.04	0.392	0.17	0.00623
CPGI34352	7	751020	750819	751233		0.3	1.24e-14	0.1	0.165	0.17	0.00809	0.31	3.91e-10	0.24	2.59e-05	0.25	0.000951	-0.01	0.817	0.2	9.23e-05	0.12	0.008	0.05	0.395
CPGI20238	19	36643070			cg09307985	0.3	3.11e-15	0.15	0.0323	0.14	0.0252	0.18	0.000226	0	0.989	0.25	0.00102	0.25	2.5e-05	0.24	2.21e-06	0.04	0.371	0.12	0.0574
CPGI5902	11	31827838	31827757	31827920		0.16	6.09e-05	0.36	1.7e-07	0.15	0.0189	0.11	0.0248	0.36	1.26e-10	0.08	0.293	0.12	0.0493	0.04	0.487	0.07	0.0989	0.19	0.00249
CPGI37682	8	105479063	105478683	105479318		0.27	5.38e-12	0.36	3.05e-07	0.16	0.0133	0.25	7.67e-07	0.35	5.88e-10	0.16	0.0346	0.06	0.326	0	0.922	-0.01	0.775	0.09	0.163
CPGI33229	6	43244304			cg06241901	0.18	2.26e-06	0.24	0.000844	0.08	0.194	0.05	0.292	0.34	1.86e-09	0.24	0.00185	0.13	0.0253	0.06	0.268	0.21	2.91e-06	0.12	0.0494
CPGI9759	13	100641807	100641409	100642106		0.21	9.43e-08	0.25	0.000463	0.18	0.00485	0.09	0.0635	0.32	1.24e-08	0.26	0.00062	0.05	0.403	0.04	0.383	0.16	0.000511	0.17	0.00644
CPGI23225	2	157176601			cg14912644	0.27	1.61e-12	0.34	1.58e-06	0.13	0.0396	0.24	1.9e-06	0.14	0.0168	0.27	0.000343	0.15	0.0156	0.1	0.0476	-0.02	0.667	0.09	0.167
CPGI28343	3	129693973	129693370	129694683		0.26	3.71e-11	0.36	3.12e-07	0.16	0.0127	0.19	0.000205	0.3	8.57e-08	0.1	0.182	0.1	0.0836	0.13	0.0106	-0.01	0.856	0.05	0.398
CPGI38251	9	118091			cg25391162	0.22	1.05e-08	0.16	0.0267	0.16	0.00858	0.27	6.91e-08	-0.02	0.759	0.14	0.0621	0.11	0.0697	0.15	0.0031	0.18	9.24e-05	0.3	9.37e-07
CPGI35980	7	128555899	128555661	128556140		0.17	1.25e-05	0.18	0.0121	0.02	0.766	0.1	0.048	-0.01	0.852	0.24	0.00127	0.23	0.000148	0.35	1.33e-12	0.07	0.109	0.33	8.78e-08
CPGI12424	15	96889181	96888959	96889416		0.04	0.308	0	0.96	0.18	0.00472	0.13	0.00766	0.34	2.01e-09	0.35	2.96e-06	0.2	0.000869	0.31	6.27e-10	0.07	0.151	0	0.964
CPGI2844	1	200010707	200010626	200010788		0.31	4.44e-16	0.24	0.000637	0.09	0.133	0.24	1.66e-06	0.17	0.00356	0.1	0.204	0.17	0.0053	0.06	0.214	0.18	7.46e-05	0.09	0.164
CPGI19614	19	15344263	15344186	15344364		0.28	2.77e-13	0.33	1.73e-06	0.07	0.262	0.1	0.0388	0.26	4.42e-06	0.19	0.0107	-0.01	0.845	0.19	0.000192	0.16	0.000339	0.13	0.0424
CPGI1882	1	86081769	86081701	86081894		0.24	7.04e-10	0.22	0.00185	0.13	0.0371	0.17	0.000512	0.1	0.0872	0.2	0.00723	0.15	0.0133	0.12	0.0217	0.04	0.402	0.28	8.04e-06
CPGI23797	2	220299754	220299484	220300242		0.23	1.92e-09	0.25	0.000548	0.15	0.0202	0.05	0.322	0.2	0.000391	0.23	0.00264	0.1	0.101	-0.04	0.44	0.24	5.4e-08	0.19	0.00262
CPGI32776	6	26240880	26240782	26240939		0.23	3.62e-09	0.36	2.28e-07	0.17	0.00608	0.1	0.0448	-0.01	0.811	0.23	0.00258	0.19	0.00162	0.08	0.0984	0.12	0.00639	0.21	0.00104
CPGI29609	4	41747895			cg10192893	0.19	6.07e-07	0.26	0.000287	0.23	0.000268	0.26	2.13e-07	0.21	0.000303	0.05	0.496	0.06	0.351	0	0.951	0.15	0.0011	0.23	0.000293
CPGI12061	15	75230404	75230004	75230659		0.13	0.000752	0.32	7.17e-06	0.03	0.652	0.15	0.00209	0.2	0.000709	0.2	0.0101	0.19	0.00135	0.18	0.000258	0.05	0.234	0.3	1.32e-06
CPGI20861	19	48048583			cg22341310	0.2	3.64e-07	0.28	8.96e-05	0.14	0.0217	0.23	4.13e-06	0.17	0.00263	0.19	0.0141	0.08	0.163	0.1	0.0508	0.17	0.000108	0.06	0.368
CPGI8083	12	54454318	54454250	54454445		0.18	5.24e-06	0.03	0.726	0.1	0.114	0.22	7.42e-06	0.04	0.488	0.25	0.000913	0.18	0.00358	0.21	2.11e-05	0.13	0.00369	0.35	1.42e-08
CPGI9408	13	36052869	36052605	36053118		0.19	1.1e-06	0.27	0.000115	0.12	0.0559	0.15	0.00339	-0.03	0.572	0.31	2.74e-05	0.2	0.000638	0.12	0.0149	0.27	1.19e-09	0.09	0.135
CPGI30292	4	155411587	155411351	155411806		0.22	7.56e-09	0.32	5.44e-06	0.15	0.0205	0.15	0.00288	0.2	0.000711	0.06	0.467	0.1	0.106	0.15	0.00394	0.03	0.489	0.29	1.85e-06
CPGI10200	14	24803996	24803679	24804342		0.13	0.000735	0.38	5.45e-08	0.09	0.149	0.07	0.184	0.21	0.000199	0.17	0.0217	0.15	0.013	0.27	7.4e-08	0.26	4.82e-09	-0.01	0.874
CPGI13574	16	31053692	31053489	31053799		0.27	5.4e-12	0.16	0.0259	0.15	0.0206	0.28	2.65e-08	0.06	0.329	0.08	0.307	0.16	0.00675	0.27	6.24e-08	0.1	0.0261	0.13	0.0439
CPGI17414	18	19745387	19745316	19745458		0.23	6.38e-09	0.31	7.73e-06	0.2	0.00105	0.2	8.09e-05	0.17	0.00389	0.09	0.222	0.1	0.0836	0.18	0.000234	0.05	0.282	0.11	0.0688
CPGI33639	6	108491240	108491108	108491372		0.21	3.65e-08	0.31	1.3e-05	0.21	0.000811	0.11	0.0233	0.16	0.00705	0.24	0.00152	0	1	0.1	0.0482	0.15	0.00115	0.13	0.0319
CPGI39301	9	124979354	124979353	124979356		0.2	5.12e-07	0.34	1.41e-06	0.09	0.144	-0.03	0.495	0.17	0.00255	0.25	0.000973	0.2	0.00104	0.27	7.77e-08	0.04	0.362	0.13	0.0385
CPGI22116	2	45029144	45029004	45029285		0.2	2.83e-07	0.36	2.04e-07	0.09	0.176	0.07	0.189	0.09	0.14	0.14	0.0748	0.15	0.0101	0.23	2.65e-06	0.11	0.0127	0.2	0.00159
CPGI22713	2	99439533			cg19043574	0.2	2.46e-07	0.11	0.129	0.11	0.0893	-0.01	0.791	0.03	0.562	0.2	0.00785	0.2	0.000656	0.32	1.37e-10	0.16	0.000289	0.31	5.18e-07
CPGI13219	16	10912578	10912331	10912718		0.21	3.52e-08	0.32	4.73e-06	0.13	0.0349	0.28	2.39e-08	0	0.936	0.04	0.557	0.2	0.000726	0.07	0.161	0.24	1.55e-07	0.14	0.0221
CPGI13318	16	19567354			cg26475649	0.19	8.24e-07	0.19	0.00774	0.13	0.0454	0.3	9.84e-10	0.15	0.0109	0.18	0.0177	0.03	0.594	0.21	3.95e-05	0.08	0.0741	0.27	9.97e-06
CPGI31316	5	92906828	92906633	92907151		0.18	4.86e-06	0.23	0.00096	0.13	0.0436	0.22	1.43e-05	0.05	0.425	0.21	0.00609	0.21	0.000565	0.26	2.13e-07	0.03	0.493	0.16	0.00909
CPGI31721	5	139525966	139525657	139526226		0.11	0.00656	0.19	0.00699	0.09	0.168	0.06	0.206	0.08	0.188	0.17	0.0233	0.19	0.00183	0.27	8.78e-08	0.33	7.04e-14	0.13	0.0401
CPGI32093	5	170743743	170743459	170744027		0.21	9.28e-08	0.32	5.67e-06	0.1	0.118	0.28	1.19e-08	0.28	1.42e-06	0.09	0.246	0.14	0.0201	0.05	0.358	0.13	0.0044	0.14	0.0217
CPGI2856	1	200843034	200842756	200843333		0.2	2.11e-07	0.39	2.28e-08	0.09	0.163	0.01	0.865	0.13	0.0223	0.25	0.000891	0.13	0.0379	0.1	0.0548	0.12	0.0076	0.2	0.00107
CPGI33306	6	50791335	50791202	50791419		0.22	1.56e-08	0.15	0.0344	0.15	0.0193	0.24	1.5e-06	0.19	0.000822	0.24	0.00141	0.13	0.0349	0.14	0.00737	0.1	0.0319	0.11	0.0865
CPGI1389	1	41284057	41283979	41284135		0.28	2.6e-13	0.32	5.26e-06	0.13	0.0376	0.02	0.643	0.26	7.86e-06	0.09	0.264	0.12	0.045	0	0.965	0.23	2.71e-07	0.2	0.00166
CPGI12311	15	89949696	89949617	89949776		0.17	1.09e-05	0.24	0.000943	0.14	0.0281	0.22	6.24e-06	0.25	1.1e-05	0.06	0.447	0.16	0.00911	0.16	0.00158	0.06	0.178	0.27	1.21e-05
CPGI17423	18	19756972	19756877	19757022		0.19	7.21e-07	0.29	2.87e-05	-0.16	0.0109	0.19	0.000161	0.21	0.000356	0.01	0.858	0.16	0.00929	0.34	8.85e-12	0.29	1.14e-10	0.18	0.00315
CPGI11586	15	41795196	41795087	41795304		0.11	0.00457	0.3	2.74e-05	0.19	0.00243	0.11	0.0281	0.31	3.58e-08	0.08	0.318	0.07	0.272	0.11	0.0347	0.15	0.000848	0.21	0.000741
CPGI31787	5	140263086			cg18134262	0.27	3.51e-12	0.19	0.00651	0.15	0.0149	0.28	2.28e-08	0.06	0.289	0.05	0.496	0.2	0.000754	0.15	0.00221	0.11	0.0127	0.16	0.012
CPGI32571	6	6002725	6002543	6002865		0.15	0.000201	0.27	0.000135	0.13	0.0428	0.11	0.0243	0.12	0.0429	0.14	0.0721	0.14	0.0223	0.16	0.00111	0.23	3.74e-07	0.23	0.0003
CPGI19272	19	10463855	10463831	10463879		0.07	0.058	0.12	0.0821	0.23	0.000194	0.2	4.59e-05	0.38	1.14e-11	0.41	2.25e-08	0.21	0.000615	0.06	0.235	-0.06	0.201	-0.03	0.593
CPGI30996	5	42944406	42944267	42944494		0.25	9.17e-11	0.23	0.00137	0.09	0.154	0.16	0.000985	0.27	2.18e-06	0.21	0.00506	0.16	0.00972	0.21	3.52e-05	0.05	0.297	0.07	0.238
CPGI31816	5	140581561			cg12319486	0.21	4.1e-08	0.27	0.00011	0.17	0.00708	0.23	5.51e-06	0.04	0.527	0.17	0.0218	0.14	0.0184	0.19	0.00019	0.08	0.0684	0.09	0.174
CPGI33552	6	100066686	100066673	100066698		0.26	3.86e-11	0.24	0.000835	0.15	0.0194	0.27	7.24e-08	0.08	0.156	0.02	0.787	0.16	0.00777	0.15	0.00387	0.21	3.45e-06	0.17	0.00796
CPGI36789	8	8580889	8580598	8581213		0.22	2.66e-08	0.24	0.000796	0.09	0.134	0.17	0.000814	0.16	0.00661	0.13	0.0885	0.2	0.000945	0.25	7.3e-07	0.06	0.216	0.11	0.0882
CPGI10281	14	36994145	36993831	36994456		0.18	4.21e-06	0.33	2.19e-06	0.17	0.00598	0.27	6.27e-08	0.17	0.00312	0.03	0.663	0.09	0.139	0.04	0.416	0.27	2.47e-09	0.14	0.0283
CPGI3114	1	221065267	221064953	221065480		0.19	6.41e-07	0.24	0.000557	0.04	0.505	0.28	2.59e-08	0.12	0.0406	0.11	0.158	0.14	0.0243	0.05	0.3	0.22	9.81e-07	0.21	0.000586
CPGI21852	2	20425234	20424804	20425680		0.11	0.00558	0.19	0.00961	-0.04	0.578	-0.04	0.394	0.29	5.3e-07	0.15	0.0547	0.01	0.855	0.29	4.82e-09	0.35	1.33e-15	0.27	1.27e-05
CPGI8190	12	58021639	58021295	58022029		0.23	3.44e-09	0.31	1.26e-05	0.08	0.234	-0.06	0.215	0.29	5.03e-07	0.1	0.198	0.06	0.326	0.25	3.2e-07	0.07	0.124	0.32	3.07e-07
CPGI31856	5	140769206	140768940	140769482		0.19	9.38e-07	0.18	0.0107	0.13	0.0406	0.23	5.67e-06	0.12	0.0362	0.07	0.331	0.13	0.0261	0.25	4.7e-07	0.23	1.64e-07	0.12	0.0524
CPGI31864	5	140789538	140789247	140789745		0.2	2.4e-07	0.2	0.0049	0.06	0.306	0.24	1.04e-06	0.07	0.209	0.06	0.44	0.16	0.00797	0.25	7.48e-07	0.26	5.51e-09	0.15	0.0165
CPGI8073	12	54408546	54408427	54408664		0.17	1.34e-05	0.29	3.3e-05	0.14	0.0267	0.16	0.00114	0.02	0.687	0.1	0.2	0.2	0.000751	0.2	5.76e-05	0.11	0.0152	0.2	0.00119
CPGI31173	5	72678306	72678193	72678420		0.21	6.45e-08	0.34	1.31e-06	0.13	0.0445	0.25	5.41e-07	0.21	0.000304	0.2	0.0096	0.14	0.0207	0.09	0.0819	0.12	0.00659	-0.01	0.842
CPGI35912	7	121956783	121956643	121956890		0.26	4.11e-11	0.49	2.12e-13	0.13	0.0424	0.08	0.0958	0.15	0.0115	0.08	0.28	0.1	0.102	0.09	0.0912	0.19	1.81e-05	0.04	0.495
CPGI16088	17	46810759	46810687	46810934		0.18	4.18e-06	0.27	0.00011	0.2	0.00134	0.22	8.14e-06	0.16	0.00455	0.19	0.0119	0.15	0.0126	-0.02	0.743	0.22	7.25e-07	0.12	0.0488
CPGI31844	5	140741220			cg15672768	0.2	5.63e-07	0.2	0.00486	0.19	0.00229	0.22	7.15e-06	0.12	0.0323	0.12	0.114	0.18	0.00221	0.24	9.84e-07	0.06	0.212	0.13	0.0443
CPGI750	1	17085964	17085860	17086071		0.25	1.71e-10	0.4	8.42e-09	0.19	0.00291	0.12	0.0131	0.14	0.0189	-0.08	0.267	0.09	0.147	0.24	1.85e-06	0.21	1.98e-06	0.16	0.00953
CPGI13972	16	67199463			cg04845649	0.22	1.06e-08	0.37	7.3e-08	0.05	0.423	0.14	0.00623	0.05	0.357	0.09	0.255	0.1	0.0893	0.18	0.000329	0.3	7.68e-12	0.15	0.0198
CPGI8047	12	54338976	54338824	54339167		0.2	2.05e-07	0.09	0.193	0.18	0.00436	0.14	0.00404	0.26	4.07e-06	0.15	0.0534	0.15	0.0116	0.2	7.05e-05	0.17	0.000183	0.11	0.0938
CPGI39333	9	126777673			cg13492692	0.21	1.11e-07	0.39	2.32e-08	0.13	0.0371	0.27	4.92e-08	0.26	6.16e-06	0.03	0.695	0.11	0.0643	0.11	0.0228	0.06	0.223	0.16	0.0112
CPGI28609	3	157821402	157821262	157821536		0.2	1.98e-07	0.32	5.58e-06	0.16	0.0133	0.16	0.00146	0.2	0.000694	0.06	0.403	0.11	0.0631	0.17	0.000536	0.22	7.61e-07	0.02	0.785
CPGI6846	11	75277664	75277538	75277791		0.32	<1E-50	0.26	0.000253	0.06	0.369	0.2	8.06e-05	0.17	0.00336	0.31	2.91e-05	0.18	0.00326	0.13	0.0124	-0.09	0.0563	0.13	0.0388
CPGI28974	4	107176			cg00144335	0.2	3.51e-07	0.21	0.00382	0.14	0.0292	0.33	1.83e-11	0.21	0.000265	0.01	0.863	0.23	0.000148	0.15	0.00218	0.06	0.174	0.07	0.269
CPGI24026	2	237068712	237068673	237068750		0.22	2.13e-08	0.29	4.34e-05	0.14	0.0224	0.15	0.00277	0.08	0.16	0.19	0.0115	0.21	0.000392	0.16	0.00181	0.09	0.045	0.14	0.0229
CPGI37578	8	97156859			cg00585714	0.16	5.2e-05	0.35	6.62e-07	0.13	0.033	0.16	0.00104	0.21	0.000197	0.23	0.00224	0.02	0.75	0.14	0.00498	0.05	0.288	0.12	0.0592
CPGI15817	17	40936075	40935998	40936150		0.23	2.3e-09	0.3	1.92e-05	0.15	0.016	0.13	0.0112	0.16	0.00737	0.15	0.0466	0.16	0.00889	0.2	6.54e-05	0.04	0.35	0.15	0.0204
CPGI37616	8	99960834	99960498	99961376		0.2	1.57e-07	0.36	3.02e-07	0.16	0.0101	-0.11	0.0257	0.16	0.00691	0.12	0.131	0.07	0.232	0.29	2.81e-09	0.14	0.00142	0.26	2.39e-05
CPGI7944	12	50505722	50505163	50506234		0.12	0.00163	0.18	0.00969	0.09	0.164	0.01	0.871	0.31	5.97e-08	0.2	0.00703	0.13	0.0279	0.03	0.579	0.31	3.51e-12	0.2	0.00137
CPGI10448	14	57278136	57278084	57278188		0.22	1.74e-08	0.3	2.49e-05	0.11	0.0714	0.13	0.00942	0.15	0.00962	0.16	0.0376	0.15	0.0102	0.11	0.0306	0.18	9.11e-05	0.14	0.0284
CPGI31838	5	140725191	140725147	140725235		0.19	9.37e-07	0.15	0.0371	0.19	0.00211	0.29	2.95e-09	0.13	0.0297	0.08	0.302	0.2	0.000736	0.15	0.00235	0.1	0.0297	0.12	0.0613
CPGI27733	3	49723245			cg12660439	0.22	9.52e-09	0.37	1.53e-07	0.2	0.00175	0.18	0.000282	0.05	0.415	0.14	0.0765	0.06	0.319	0.06	0.215	0.23	1.84e-07	0.08	0.182
CPGI34602	7	2802604	2802554	2802697		0.23	3.57e-09	0.18	0.0109	0.18	0.00444	0.11	0.0264	0.23	7.78e-05	0.14	0.0706	0.2	0.000886	0.23	3.38e-06	0.02	0.648	0.08	0.21
CPGI28517	3	147113781	147113700	147113918		0.21	6.01e-08	0.31	1.3e-05	0.16	0.0114	0.18	0.000324	0.31	5.86e-08	0.03	0.742	0.1	0.114	0.16	0.00189	0.11	0.0174	0.12	0.0532
CPGI17577	18	44774926	44774846	44775009		0.29	3.73e-14	0.19	0.00756	0.18	0.00361	0.28	2.08e-08	0.12	0.032	-0.01	0.89	0.07	0.231	0.09	0.0659	0.13	0.00299	0.33	1.21e-07
CPGI7934	12	50349333	50349173	50349522		0.16	6.92e-05	0.26	0.000211	0.13	0.0404	0.15	0.00376	-0.09	0.143	0.14	0.0651	0.13	0.0378	0.27	9.17e-08	0.26	9.88e-09	0.24	0.000109
CPGI8733	12	120799652	120799373	120799911		0.23	1.44e-09	0.29	3.79e-05	0.09	0.14	-0.09	0.0722	0.14	0.0181	0.15	0.0439	0.05	0.424	0.21	2.26e-05	0.27	7.07e-10	0.21	0.000656
CPGI2493	1	156046574	156046344	156046832		0.21	1.11e-07	0.1	0.156	0.12	0.0524	0.21	1.67e-05	0.31	7.89e-08	0.27	0.00026	0.18	0.00351	0.21	2.02e-05	0.06	0.21	-0.01	0.935
CPGI33088	6	36628734	36628713	36628755		0.15	0.000111	0.32	6.75e-06	0.05	0.407	0.13	0.0127	0.18	0.00245	0.13	0.0801	0.2	0.000642	0.12	0.0185	0.22	5.96e-07	0.12	0.0571
CPGI10195	14	24780577	24779959	24780926		0.14	0.000389	0.26	0.000286	0.15	0.0142	-0.07	0.169	0.25	1.17e-05	0.12	0.102	0.11	0.0764	0.29	6.07e-09	0.23	4.38e-07	0.2	0.00116
CPGI20780	19	46996611	46996347	46996868		0.11	0.00721	0.2	0.00602	0.24	0.000113	-0.06	0.269	0.15	0.00875	0.25	0.000716	0.09	0.125	0.13	0.0108	0.24	1.24e-07	0.27	1.2e-05
CPGI10495	14	60978018	60977856	60978161		0.25	4.73e-11	0.31	1.07e-05	0.13	0.0379	0.22	8.32e-06	0.22	0.000173	0.09	0.23	0.1	0.106	0.1	0.0545	0.17	0.00018	0.1	0.106
CPGI1925	1	91301506	91301204	91301731		0.18	4.11e-06	0.25	0.000517	0.11	0.0738	0.19	0.000184	0.18	0.00143	0.11	0.152	0.09	0.143	0.13	0.00764	0.21	1.84e-06	0.2	0.00152
CPGI32193	5	176024115	176024005	176024225		0.2	2.44e-07	0.34	1.24e-06	0.21	0.000582	0.23	4.99e-06	0.17	0.00259	0	0.949	0.05	0.392	0.15	0.00364	0.07	0.111	0.24	0.000111
CPGI3108	1	221050564	221050459	221050742		0.12	0.002	0.38	3.29e-08	0.14	0.0308	0.09	0.0718	0.17	0.00263	0.06	0.433	0.11	0.065	0.06	0.23	0.29	1.09e-10	0.27	9.98e-06
CPGI29447	4	11429473	11429415	11429531		0.18	6.18e-06	0.22	0.00219	0.23	0.000177	0.16	0.00124	0.18	0.00247	0.22	0.00321	0.07	0.268	0.16	0.0014	0.13	0.00541	0.09	0.132
CPGI4932	10	121578164	121577971	121578384		0.29	3.11e-14	0.24	0.000803	0.21	0.000597	-0.03	0.581	0.06	0.292	0.12	0.103	0.11	0.0778	0.34	4.71e-12	0.08	0.0735	0.19	0.00202
CPGI7454	12	1974054	1973872	1974168		0.3	7.11e-15	0.22	0.00168	0.05	0.392	0.28	8.32e-09	0.04	0.485	0.13	0.0842	0.13	0.0275	0.12	0.0199	0.12	0.00657	0.22	0.000423
CPGI28213	3	125076288	125076067	125076480		0.17	1.64e-05	0.23	0.00142	0.14	0.0235	0.1	0.049	0.42	2.78e-14	0.07	0.373	0.17	0.00569	0.28	1.86e-08	-0.09	0.0605	0.27	1.51e-05
CPGI23582	2	200468729	200468626	200468832		0.3	1.55e-14	0.32	5.52e-06	0.17	0.00796	0.11	0.023	0.13	0.0212	0.33	1.24e-05	0.09	0.126	0.1	0.0381	0.05	0.251	0.07	0.246
CPGI870	1	21835905	21835620	21836326		0.2	4.7e-07	0.24	0.000732	0.2	0.00104	0.12	0.019	0.16	0.00493	0.01	0.874	0.08	0.165	0.21	2.93e-05	0.19	3.67e-05	0.22	0.000507
CPGI12052	15	75018781	75018200	75019302		0.12	0.00145	0.11	0.132	0.24	0.000136	-0.04	0.462	0.22	0.000131	0.37	6.15e-07	0.09	0.142	0.02	0.701	0.18	5.42e-05	0.21	0.000667
CPGI36217	7	149916700			cg26675289	0.19	1.63e-06	0.26	0.000305	0.17	0.00566	0.18	0.000269	0.13	0.0235	0.27	0.000328	0.12	0.0396	0.14	0.00407	0.08	0.0751	0.05	0.464
CPGI31994	5	153784919	153784705	153785129		0	0.972	0.21	0.00334	0.19	0.00212	0.23	2.41e-06	0.41	1.5e-13	0.08	0.271	0.16	0.00671	0	0.983	0.12	0.00782	0.13	0.0413
CPGI32297	5	178004102	178004012	178004204		0.14	0.000266	0.35	6.47e-07	0.13	0.0315	0.24	1.31e-06	0.07	0.247	0.01	0.869	0.07	0.218	0.06	0.203	0.33	1.53e-13	0.14	0.0281
CPGI15289	17	18538549	18538271	18538782		0.24	6.1e-10	0.29	4.66e-05	0.18	0.00432	0.09	0.0735	0.13	0.0233	0.02	0.803	0.23	0.000145	0.13	0.0117	0.25	4.09e-08	0.03	0.591
CPGI7940	12	50426814	50426727	50426901		0.25	5.4e-11	0.32	5.68e-06	0.12	0.0552	0.17	0.000514	0.1	0.0833	0.16	0.037	0.1	0.111	0.22	1.03e-05	0.09	0.0407	0.04	0.496
CPGI16805	17	77997848	77997760	77997950		0.25	1.44e-10	0.06	0.403	0.1	0.127	-0.03	0.587	0.32	2.17e-08	0.33	1.09e-05	0.13	0.0353	0.11	0.037	0.2	1.09e-05	0.1	0.102
CPGI4881	10	118900324			cg03690956	0.23	4.29e-09	0.3	2.02e-05	0.03	0.63	0.19	0.000134	0.19	0.00127	0.13	0.0838	0.1	0.107	0.22	1.44e-05	0.14	0.00211	0.06	0.307
CPGI9680	13	95354190			cg11762968	0.2	2.37e-07	0.22	0.00177	0.11	0.0787	0.2	4.82e-05	0.1	0.0993	0.15	0.0548	0.17	0.00383	0.17	0.000686	0.07	0.117	0.21	0.000724
CPGI8316	12	75601588	75601465	75601711		0.18	4.62e-06	0.26	0.000202	0.13	0.0383	0.22	8.31e-06	0.2	0.000412	0.15	0.0487	0.1	0.113	0.17	0.000699	0.09	0.0444	0.1	0.108
CPGI9682	13	95355117			cg02671880	0.23	3.79e-09	0.37	1.55e-07	0.09	0.168	0.22	7.31e-06	0.2	0.000619	-0.01	0.876	0.11	0.0681	0.23	6.4e-06	0.08	0.0929	0.2	0.00151
CPGI22880	2	114034595			cg24409539	0.2	2.42e-07	0.24	0.000722	0.12	0.0643	0.19	0.000143	0.24	3.48e-05	0.34	4.69e-06	0.12	0.0495	0.12	0.0159	-0.1	0.0339	0.11	0.0801
CPGI23230	2	157186316	157186312	157186321		0.11	0.00556	0.34	1.21e-06	0.09	0.167	0.2	6.5e-05	0.2	0.000686	-0.03	0.681	0.24	5.93e-05	0.05	0.331	0.26	3.45e-09	0.12	0.0495
CPGI23407	2	176936520	176936377	176936808		0.2	2.22e-07	0.38	6.08e-08	0.1	0.107	0.17	0.000524	0.2	0.000662	0.12	0.119	0.1	0.0859	0.23	6.41e-06	0.15	0.00093	0.03	0.669
CPGI24591	20	22563319			cg03051836	0.15	8.42e-05	0.16	0.0303	0.07	0.249	0.22	9.15e-06	0.16	0.00459	0.2	0.00877	-0.05	0.452	0.23	6.66e-06	0.24	1.16e-07	0.21	0.000936
CPGI30023	4	111533153	111532996	111533267		0.2	3.28e-07	0.32	5.25e-06	0.12	0.0609	0.17	0.000914	0.25	1.27e-05	0.18	0.0184	0.24	6.16e-05	0	0.969	0.07	0.113	0.07	0.28
CPGI35607	7	96631548	96631384	96631680		0.1	0.00956	0.21	0.0037	0.07	0.27	0.21	1.91e-05	0.29	4.99e-07	0.12	0.107	0.04	0.562	0.16	0.0018	0.17	0.000109	0.29	2.33e-06
CPGI21545	19	58861602	58861502	58861702		0.19	8.66e-07	0.25	0.000361	0.14	0.0295	0.12	0.0159	0.3	8.27e-08	0.26	0.000521	-0.01	0.807	0.2	6.55e-05	0.01	0.769	0.11	0.081
CPGI21325	19	55672513			cg18417954	0.25	5.53e-11	0.24	0.000901	0.13	0.0389	0.27	7.83e-08	0.2	0.000705	0.18	0.017	0.07	0.24	0.08	0.0929	0.06	0.218	0.17	0.0073
CPGI2310	1	149673328			cg09785984	0.16	2.76e-05	0.15	0.0329	0.12	0.0529	0.21	1.71e-05	0.19	0.00132	0.26	0.000595	0.16	0.00787	0.19	0.00018	0.14	0.00234	0.06	0.329
CPGI8077	12	54424925	54424679	54425156		0.2	2.56e-07	0.22	0.00169	0.23	0.000246	0.16	0.00122	0.02	0.786	0.12	0.124	0.13	0.0353	0.23	2.8e-06	0.12	0.0106	0.24	0.00016
CPGI9597	13	58208350			cg07921625	0.26	2.07e-11	0.31	9.34e-06	0.07	0.245	0.2	4.95e-05	0.21	0.000346	0.28	0.000193	0.1	0.0953	0.09	0.0624	-0.02	0.636	0.17	0.00646
CPGI5928	11	32455292	32454964	32455735		0.2	1.92e-07	0.31	1.17e-05	0.12	0.0625	0.21	2.31e-05	0.14	0.0175	0.17	0.0278	0.13	0.0374	0.11	0.0309	0.17	0.000206	0.03	0.595
CPGI1600	1	50884422	50884242	50884544		0.13	0.000701	0.3	1.87e-05	0.12	0.0591	0.15	0.00306	0.4	3.97e-13	0.1	0.206	0.24	5.67e-05	0.08	0.105	0.02	0.647	0.1	0.126
CPGI4482	10	94829039			cg12794567	0.21	3.96e-08	0.12	0.0834	0.17	0.00827	0.22	6.24e-06	0.04	0.528	0.24	0.00155	0.03	0.65	0.12	0.019	0.14	0.00257	0.31	5.52e-07
CPGI22132	2	45227645			cg22912834	0.18	2.27e-06	0.16	0.0218	0.16	0.0133	0.15	0.00255	0.1	0.0943	0.27	0.000299	0.15	0.0128	0.17	0.000975	0.07	0.141	0.25	7.95e-05
CPGI32218	5	176544012	176543901	176544135		0.23	4.76e-09	0.42	9.43e-10	0.19	0.00194	-0.03	0.522	0.12	0.0402	0.07	0.337	0.15	0.0117	0.15	0.0033	0.11	0.0154	0.15	0.0181
CPGI33535	6	99291502	99291343	99291677		0.23	2.54e-09	0.21	0.0036	0.18	0.00507	0.11	0.0282	0.28	1.32e-06	0.26	0.000667	0.09	0.157	0.17	0.000911	0.15	0.00122	-0.02	0.73
CPGI10895	14	95826806	95826734	95826853		0.15	0.0002	0.24	0.000637	0.13	0.0442	0.18	0.000349	0.33	3.58e-09	0.08	0.317	0.19	0.00205	0.21	4.24e-05	0.11	0.0174	0.04	0.517
CPGI1603	1	50886402	50886393	50886411		0.16	5.82e-05	0.35	4.98e-07	0.12	0.0554	0.21	2.51e-05	0.26	7.36e-06	0.17	0.0249	0.1	0.0852	0.1	0.0587	0.07	0.105	0.1	0.111
CPGI9598	13	58208929			cg04413320	0.26	3.73e-11	0.41	4.15e-09	0.1	0.103	0.13	0.0102	0.12	0.0387	0.17	0.0222	0.13	0.0315	0.09	0.0632	0.05	0.25	0.14	0.0231
CPGI1821	1	75596017	75595919	75596161		0.27	1.96e-12	0.34	9.45e-07	0.14	0.0263	0.23	3.39e-06	0.12	0.0417	0.12	0.124	0.04	0.47	0.12	0.0139	0.16	0.000521	0.09	0.136
CPGI3634	10	7449665			cg22881174	0.26	3.37e-11	0.26	0.000191	0.18	0.00363	0.25	7.41e-07	0.18	0.00243	0.07	0.386	0.09	0.12	0.15	0.00221	0.14	0.0028	0.04	0.537
CPGI16085	17	46802922	46802871	46803008		0.14	0.000292	0.33	3.34e-06	0.19	0.00257	0.17	0.000523	0.29	4.89e-07	0.21	0.00589	0.09	0.158	0.18	0.000422	0.01	0.794	0.02	0.722
CPGI4134	10	63212496			cg02461363	0.09	0.0295	0.18	0.0102	0.17	0.00582	0.13	0.00808	0.33	5.45e-09	0.18	0.0156	0.05	0.379	0.12	0.0167	0.09	0.0396	0.22	0.000321
CPGI27510	3	38070460			cg24868271	0.26	2.11e-11	0.18	0.0115	0.16	0.0117	0.17	0.000719	0.11	0.0479	0.18	0.0165	0.2	0.000898	0.16	0.00149	0.16	0.000313	-0.01	0.852
CPGI26209	22	19746264	19746156	19746368		0.18	6.61e-06	0.05	0.457	0.08	0.221	0.14	0.00653	0.33	6.15e-09	0.12	0.127	0.11	0.0782	0.13	0.0113	0.23	4.7e-07	0.23	0.000165
CPGI17790	18	72916352	72916311	72916393		0.15	0.000164	0.09	0.222	0.21	0.000711	0.19	0.000103	0.15	0.00994	0.08	0.306	0.11	0.0802	0.2	0.000101	0.28	4.98e-10	0.13	0.0429
CPGI29737	4	57458797	57458636	57458955		0.21	4.91e-08	0.31	1.43e-05	0.19	0.00252	0.22	1.21e-05	0.14	0.0178	0.13	0.0868	0.05	0.378	0.11	0.0249	0.04	0.38	0.26	3.71e-05
CPGI23090	2	131673942	131673771	131674140		0.19	7.01e-07	0.01	0.913	0.15	0.0191	0.24	1.63e-06	0.11	0.0561	0.13	0.0913	0.15	0.0142	0.23	3.38e-06	0.21	1.82e-06	0.18	0.00456
CPGI28233	3	126007410	126007325	126007485		0.08	0.037	0.18	0.0112	0.16	0.0127	0.1	0.0554	0.21	0.000215	0.16	0.0395	0.12	0.0484	0.12	0.0201	0.34	1.38e-14	0.15	0.0167
CPGI28370	3	133393367	133393119	133393656		0.2	2.14e-07	0.37	8.3e-08	0.14	0.0315	0.05	0.329	0.2	0.000505	0.12	0.126	0.12	0.0406	0.19	0.000165	0.06	0.201	0.09	0.146
CPGI34842	7	20816376	20816253	20816521		0.17	1.91e-05	0.21	0.00332	0.05	0.39	0.23	5.72e-06	0.09	0.127	0.24	0.00121	0.1	0.1	0.24	1.46e-06	0.16	0.000281	0.13	0.037
CPGI38365	9	14346834			cg14410589	0.17	2.39e-05	0.25	0.0005	0.16	0.00926	0.16	0.00187	0.03	0.622	0.13	0.0939	0.12	0.0413	0.16	0.00123	0.24	5.01e-08	0.21	0.000794
CPGI40281	X	21674815			cg01640808	0.2	1.92e-07	0.3	2.11e-05	0.09	0.157	0.2	4.67e-05	0.07	0.234	0.08	0.283	0.11	0.0787	0.17	0.000869	0.1	0.0314	0.26	2.21e-05
CPGI25735	21	38069358	38069321	38069416		0.21	3.91e-08	0.29	4.56e-05	0.13	0.0409	0.09	0.076	0.2	0.000439	0.12	0.112	0.1	0.0957	0.21	2.65e-05	0.16	0.000575	0.09	0.17
CPGI22629	2	95691492	95691051	95692010		0.19	7.1e-07	0.15	0.0371	0.17	0.00599	0.2	4.61e-05	0.14	0.0157	0.12	0.116	0.05	0.382	0.05	0.355	0.26	7.8e-09	0.29	2.7e-06
CPGI27087	22	50438497	50438356	50438769		0.26	7.11e-12	0.25	0.000352	0.2	0.00171	0.2	6.24e-05	0.17	0.00252	0.14	0.0693	0.13	0.0354	0.07	0.173	0.07	0.104	0.1	0.0998
CPGI35951	7	127881187	127880932	127881344		0.22	3.08e-08	0.26	0.000303	0.16	0.00843	0.11	0.034	0.23	6.62e-05	0.06	0.468	0.17	0.00536	0.16	0.00105	-0.01	0.9	0.28	4.54e-06
CPGI1599	1	50883362	50883329	50883394		0.12	0.00208	0.28	5.77e-05	0.15	0.0195	0.26	9.85e-08	0.19	0.000764	0.1	0.201	0.16	0.00864	0.08	0.131	0.22	7.75e-07	0.09	0.164
CPGI33880	6	142409879	142409507	142410100		0.22	1.6e-08	0.36	2.62e-07	0.17	0.00773	0.27	6.45e-08	0.15	0.00819	0.04	0.573	0.1	0.0826	0.15	0.00219	0.1	0.0323	0.01	0.933
CPGI8710	12	119592064	119592035	119592094		0.26	3.2e-11	0.12	0.0874	0.17	0.00603	0.25	6.58e-07	0	0.952	0.06	0.458	0.19	0.00188	0.06	0.224	0.25	1.34e-08	0.23	0.000288
CPGI5901	11	31826498	31826421	31826574		0.17	1.3e-05	0.24	0.000681	0.15	0.0138	0.09	0.0886	0.27	1.78e-06	0.1	0.193	0.12	0.0435	0.06	0.258	0.23	3.68e-07	0.2	0.00156
CPGI2261	1	147752876	147752860	147752892		0.16	5.48e-05	0.19	0.00747	0.15	0.0152	0.12	0.0133	0.14	0.0177	0.22	0.00385	0.11	0.0749	0.02	0.758	0.22	1.12e-06	0.26	2.47e-05
CPGI32134	5	172655993	172655841	172656166		0.16	4.45e-05	0.23	0.00137	0.28	7.06e-06	0.01	0.778	0.27	2.64e-06	0.12	0.102	0.03	0.565	0.07	0.16	0.3	7.96e-12	0.16	0.0104
CPGI9849	13	111465028			cg03427330	0.22	2.01e-08	0.3	2.6e-05	0.05	0.473	0.19	0.000155	0.09	0.12	0.15	0.0485	0.2	0.000968	0.18	0.00039	-0.03	0.458	0.24	8.44e-05
CPGI9195	13	20716599	20716432	20716728		0.25	5.48e-11	0.29	4.94e-05	0.08	0.229	0.23	2.79e-06	0.18	0.00151	0.18	0.0191	0.07	0.251	0.19	0.000186	-0.04	0.395	0.21	0.000981
CPGI13209	16	10274508	10274064	10274963		0.21	9.95e-08	0.27	0.000163	0.21	0.000912	0.26	1.91e-07	0.15	0.00838	0.11	0.152	0.1	0.111	0.08	0.102	0.07	0.106	0.19	0.00302
CPGI9404	13	36045264	36045201	36045352		0.1	0.0134	0.19	0.00811	0.2	0.00134	0.1	0.0571	0.02	0.696	0.24	0.00176	0.16	0.00749	0.14	0.00477	0.32	5.4e-13	0.09	0.164
CPGI22976	2	121345098	121345047	121345149		0.16	2.47e-05	0.28	5.98e-05	0.19	0.00278	0.09	0.0604	0.27	3.55e-06	0.1	0.176	0.15	0.0147	0.02	0.752	0.17	0.000141	0.15	0.016
CPGI19897	19	19221464	19221316	19221574		0.2	4.41e-07	0.24	0.000693	0.19	0.00255	0.06	0.215	0.2	0.000572	0.13	0.0835	0.12	0.0494	0.15	0.00296	0.17	0.000195	0.15	0.0202
CPGI2347	1	150947658	150947403	150947949		0.18	3.49e-06	0.16	0.0288	0.13	0.0459	0.1	0.045	0.22	0.000189	0.18	0.0173	0.2	0.000866	0.18	0.000253	0.29	1.05e-10	-0.01	0.888
CPGI31440	5	115152019			cg07405021	0.19	1.54e-06	0.37	1.31e-07	0.12	0.0548	0.11	0.0254	0.23	6.28e-05	0.12	0.122	0	0.959	0.15	0.00291	-0.04	0.423	0.29	4.02e-06
CPGI34995	7	29606089	29605897	29606289		0.08	0.0321	0.24	0.000726	0.14	0.0272	0.14	0.00537	0.19	0.00123	0.05	0.528	0.07	0.218	0.17	0.000541	0.32	8.44e-13	0.2	0.00183
CPGI14945	17	5019532	5019056	5019840		0.26	3.57e-11	0.32	4.5e-06	0.19	0.00293	-0.03	0.542	0.23	7.91e-05	0.24	0.00149	0.08	0.185	0.23	5.09e-06	0	0.915	0.06	0.382
CPGI27929	3	62356273	62356223	62356323		0.21	1.09e-07	0.19	0.007	0.23	0.000176	0.16	0.00101	0.22	0.00012	0.05	0.481	0.08	0.181	0.07	0.145	0.21	1.9e-06	0.12	0.0492
CPGI28529	3	147142245	147142182	147142355		0.23	1.86e-09	0.29	2.96e-05	0.13	0.0354	0.17	0.000523	0.22	0.000158	0.08	0.275	0.07	0.263	0.15	0.00319	0.07	0.129	0.15	0.0156
CPGI23428	2	176977372	176977285	176977458		0.16	2.49e-05	0.28	8.05e-05	0.18	0.00319	0.19	0.000147	-0.01	0.81	0.24	0.00137	0.08	0.202	0.24	1.56e-06	0.07	0.108	0.1	0.112
CPGI32780	6	26271479	26271395	26271587		0.23	3.69e-09	0.14	0.0504	0.03	0.58	0.1	0.0533	0.07	0.241	0.4	4.41e-08	0.17	0.00441	0.2	4.52e-05	0.12	0.00593	0.12	0.0665
CPGI1605	1	50887555	50887477	50887633		0.13	0.00125	0.29	5.02e-05	0.17	0.0064	0.15	0.00373	0.13	0.0262	0.19	0.0106	0.15	0.0104	0.14	0.00495	-0.02	0.711	0.24	0.000121
CPGI13324	16	19897124	19897093	19897155		0.1	0.00802	0.1	0.174	0.24	0.000106	0.14	0.00586	0.19	0.00094	0.15	0.0528	0.16	0.00944	0.02	0.725	0.21	2.64e-06	0.34	2.95e-08
CPGI25110	20	55202008	55201655	55202447		0.2	3.42e-07	0.29	3.21e-05	0.09	0.165	0.13	0.0102	0.21	0.000264	0.13	0.0975	0.16	0.01	0.05	0.284	0.13	0.00412	0.21	0.000636
CPGI40785	X	100446546	100446383	100446736		0.25	1.13e-10	0.37	1.35e-07	0.19	0.00306	0.02	0.743	0.27	3.29e-06	0.17	0.0231	0.12	0.0518	0.05	0.334	0.07	0.113	0.05	0.431
CPGI2242	1	146550467			cg02487331	0.19	1.45e-06	0.43	2.6e-10	0.11	0.0704	0.2	6.17e-05	0.09	0.111	0.17	0.0278	0.17	0.00477	0.13	0.0127	-0.02	0.623	0.08	0.193
CPGI16217	17	53923008	53922879	53923100		0.2	2.97e-07	0.3	2.12e-05	0.17	0.00708	0.24	1.57e-06	0.09	0.125	0.01	0.868	0.14	0.0214	0.05	0.343	0.17	0.000159	0.2	0.00168
CPGI32566	6	5995043	5994956	5995150		0.18	7.17e-06	0.31	7.93e-06	0.11	0.0684	0.19	0.000179	0.21	0.000332	-0.06	0.412	0.21	0.000445	0.19	0.000193	0.06	0.186	0.18	0.00362
CPGI37140	8	37822562			cg22275864	0.2	1.52e-07	0.38	4.69e-08	0.14	0.0229	0.23	4.67e-06	0.14	0.0189	-0.01	0.913	0.15	0.0102	0.26	1.07e-07	0.03	0.497	0.13	0.0433
CPGI23223	2	155555011	155554688	155555414		0.09	0.0262	0.33	1.8e-06	0.25	4.7e-05	0.22	9.75e-06	0.45	4.44e-16	0.16	0.0309	0.05	0.39	-0.06	0.238	0.05	0.286	-0.01	0.918
CPGI20700	19	45947905	45947788	45948021		0.1	0.0108	0.2	0.00504	0.2	0.00178	0.09	0.0743	0.31	4.6e-08	0.12	0.103	0.09	0.147	0.05	0.328	0.31	3.81e-12	0.07	0.293
CPGI6446	11	65246507	65246411	65246590		0.21	9.61e-08	0.25	0.000425	0.11	0.07	0.16	0.00164	0.02	0.695	0.37	4.73e-07	0.11	0.0655	0.17	0.000631	0.11	0.0133	0.02	0.81
CPGI21230	19	53540978	53540845	53541186		0.19	7.59e-07	0.21	0.00404	0.11	0.0799	0.27	6.24e-08	0.18	0.00227	0.21	0.00501	0.11	0.0664	0.13	0.0108	0.04	0.392	0.13	0.0355
CPGI29738	4	57521657			cg10800833	0.15	9.94e-05	0.28	9.29e-05	0.2	0.00121	0.07	0.168	0.04	0.457	0.12	0.123	0.16	0.00837	0.17	0.00059	0.29	4.57e-11	0.08	0.185
CPGI36436	7	156813244	156812806	156813602		0.2	1.76e-07	0.34	1.69e-06	0.13	0.0409	0.16	0.0019	0.21	0.000345	0.13	0.0885	0.01	0.82	0.07	0.157	0.18	5.87e-05	0.1	0.127
CPGI4478	10	94823251			cg07606384	0.2	5.37e-07	0.33	2.42e-06	0.11	0.0908	-0.01	0.792	0.2	0.000411	0.08	0.323	0.13	0.0314	0.23	3.44e-06	0.18	5.02e-05	0.12	0.051
CPGI5757	11	13300456	13300320	13300592		0.12	0.00306	0.18	0.0105	0.23	0.000208	0.2	7.24e-05	0.16	0.00552	0.17	0.0242	0.12	0.0386	0.14	0.0048	0.21	3.04e-06	0.07	0.301
CPGI31481	5	122434380	122434178	122434544		0.14	0.000555	0.2	0.00517	0.12	0.0578	0.2	5.09e-05	0.2	0.0006	0.17	0.0284	0.13	0.0287	0.17	0.000546	0.17	0.000104	0.13	0.035
CPGI736	1	16974457	16974255	16974585		0.19	9.86e-07	0.41	1.81e-09	0.18	0.00413	0.05	0.32	0.08	0.18	0.12	0.105	0.08	0.192	0.2	5.3e-05	0.18	8.12e-05	0.13	0.0444
CPGI32423	5	180646870	180646754	180646976		0.24	8.49e-10	0.24	0.000883	0.16	0.00943	0.17	0.000892	0.09	0.116	0.18	0.0161	0.12	0.0512	0.25	4.77e-07	0.2	1.25e-05	-0.12	0.0569
CPGI32493	6	1620890	1620687	1621093		0.17	2e-05	0.12	0.0898	0.15	0.0182	0.18	0.000453	0.02	0.677	0.27	0.000374	0.25	2.39e-05	0.24	1.31e-06	0.11	0.0185	0.14	0.0243
CPGI32270	5	177210257			cg25407053	0.16	4.2e-05	0.41	4.09e-09	0.11	0.0772	0.06	0.265	0.15	0.0121	0.07	0.35	0.04	0.496	0.25	8.11e-07	0.15	0.00133	0.23	0.000275
CPGI31052	5	54516670	54516372	54516879		0.15	0.000114	0.02	0.773	0.15	0.0191	0.16	0.00184	0.21	0.000364	0.2	0.00711	0.18	0.00221	0.11	0.0319	0.25	3.63e-08	0.15	0.0168
CPGI27930	3	62356971	62356774	62357176		0.23	7e-09	0.27	0.000123	0.16	0.00852	0.21	2.9e-05	0.26	3.67e-06	0.08	0.305	0.1	0.0846	0.13	0.0105	0.1	0.0236	0.03	0.662
CPGI698	1	16163993	16163775	16164122		0.21	9.46e-08	0.05	0.53	0.18	0.00471	0.15	0.00344	0.08	0.174	0.15	0.0483	0.27	8.28e-06	0.15	0.00313	0.25	1.49e-08	0.1	0.0989
CPGI11776	15	59157551	59157523	59157579		0.21	5.05e-08	0.36	3.05e-07	0.18	0.00383	0.05	0.321	0.19	0.00107	0.16	0.0316	0.17	0.00401	0	0.933	0.15	0.000974	0.02	0.778
CPGI23224	2	155556016			cg01231108	0.07	0.0966	0.37	9.97e-08	0.21	0.00086	0.15	0.00345	0.26	6.15e-06	0.19	0.0137	0.09	0.118	0.09	0.0797	0.07	0.138	0.1	0.0963
CPGI8232	12	63543831			cg04827692	0.28	4e-13	0.4	5.37e-09	0.1	0.123	0.22	8.88e-06	0.14	0.0141	0.16	0.0353	0.11	0.0708	0.02	0.757	0.13	0.00371	0.02	0.76
CPGI25904	21	45554033			cg15092561	0.2	3.64e-07	0.27	0.000139	0.2	0.00112	0.2	8.06e-05	0.11	0.0613	0.2	0.00816	0.1	0.0899	0.06	0.225	0.15	0.000832	0.1	0.101
CPGI19884	19	18980106	18980103	18980110		0.19	1.02e-06	0.16	0.0237	0.18	0.00421	0.1	0.0375	0	0.94	0.17	0.026	0.2	0.000827	0.29	2.92e-09	0.04	0.408	0.29	2.02e-06
CPGI32612	6	9399357	9399094	9399598		0.23	2.41e-09	0.24	0.000848	0.07	0.265	0.19	0.000207	0.21	0.000234	0.15	0.0553	0.24	7.46e-05	-0.09	0.0704	0.25	2.48e-08	0.13	0.0408
CPGI29059	4	961582	961505	961658		0.18	3.72e-06	0.24	0.000766	0.21	0.000889	0.25	6.97e-07	-0.04	0.454	0	0.99	0.16	0.007	0.23	4.84e-06	0.21	3.19e-06	0.18	0.00351
CPGI20472	19	41106241	41106155	41106351		0.1	0.0123	0.16	0.0292	0.17	0.00596	0.14	0.00699	0.12	0.0352	0.17	0.027	0.12	0.056	0.12	0.0175	0.23	2.34e-07	0.25	4.98e-05
CPGI29899	4	85423065	85422998	85423132		0.22	7.01e-09	0.31	7.68e-06	0.26	3.35e-05	0.18	0.000354	0.12	0.0459	0.14	0.0642	0.07	0.224	0.03	0.584	0.14	0.00165	0.13	0.0454
CPGI20614	19	44278484	44278274	44278628		0.26	1.71e-11	0.02	0.815	0.21	0.000821	0.25	3.64e-07	0.35	4.37e-10	0.18	0.0151	0.2	0.00067	0.17	0.000829	-0.26	4.22e-09	0.13	0.0368
CPGI14014	16	67683787	67683757	67683817		0.3	1.53e-14	0.31	1.04e-05	0.07	0.281	-0.02	0.688	0.31	8.15e-08	0.13	0.0994	0.18	0.0023	0.16	0.00107	0.06	0.183	0.06	0.305
CPGI16319	17	59485779			cg27470066	0.21	7.65e-08	0.26	0.000257	0.1	0.0999	0.11	0.0278	-0.1	0.081	0.07	0.375	0.2	0.000924	0.14	0.00677	0.29	6.13e-11	0.24	0.000139
CPGI32128	5	172387025	172386894	172387101		0.24	8.31e-10	0.25	0.000455	0.21	0.000728	0.15	0.00269	0.19	0.000892	0.31	2.48e-05	0.13	0.0363	0.15	0.0038	-0.03	0.545	0.02	0.796
CPGI23882	2	228736350	228736253	228736459		0.15	0.00014	0.28	8.36e-05	0.14	0.0303	0.17	0.000618	0.07	0.252	0.3	4.65e-05	0.05	0.433	0.15	0.00299	0.09	0.0608	0.21	0.000628
CPGI3037	1	212688432	212688417	212688447		0.23	1.43e-09	0.15	0.0406	0.13	0.0414	0.16	0.00142	-0.04	0.44	0.09	0.227	0.24	8.33e-05	0.2	5.37e-05	0.19	1.68e-05	0.28	7.31e-06
CPGI26446	22	28198421	28198218	28198591		0.22	1.11e-08	0.23	0.00106	0.17	0.00732	0.16	0.00149	-0.06	0.286	0.27	0.000326	0.21	0.000572	0.1	0.0586	0.06	0.22	0.21	0.000885
CPGI28769	3	184056586	184056553	184056618		0.27	4.13e-12	0.26	0.000187	0.19	0.0026	-0.09	0.0739	0.18	0.002	0.23	0.00209	0.06	0.357	0.23	2.82e-06	0.18	9.16e-05	0.15	0.0203
CPGI14618	16	89735085	89734986	89735184		0.23	3.67e-09	0.33	2.42e-06	0.07	0.258	0.06	0.244	0.17	0.00366	-0.02	0.785	0.06	0.303	0.33	2.31e-11	0.03	0.485	0.35	1.58e-08
CPGI8412	12	96350623	96350519	96350720		0.27	4.36e-12	0.28	9.81e-05	0.18	0.00406	0.16	0.00123	0.07	0.202	0.2	0.00978	0.23	0.000134	0.21	3.76e-05	0	0.958	0.02	0.766
CPGI16318	17	59482956			cg18002447	0.22	1.38e-08	0.23	0.00133	0.12	0.0644	0.15	0.00367	0.01	0.798	-0.01	0.874	0.18	0.00235	0.15	0.00238	0.23	1.67e-07	0.28	5.81e-06
CPGI1459	1	44031791	44031756	44031826		0.27	3.93e-12	0.35	7.62e-07	0.24	0.00011	0.13	0.00881	-0.01	0.889	0.06	0.432	0.1	0.111	0.3	1.81e-09	0.13	0.00322	-0.06	0.327
CPGI23496	2	183731140	183730940	183731310		0.18	5.18e-06	0.32	7.06e-06	0.11	0.0892	0.16	0.0013	0.01	0.825	0	0.951	0.2	0.000895	0.17	0.000875	0.19	2.06e-05	0.25	5.34e-05
CPGI25736	21	38070046	38069950	38070148		0.18	2.36e-06	0.31	1.28e-05	0.11	0.0816	0.06	0.252	0.22	0.000181	0.11	0.161	0.07	0.259	0.14	0.00558	0.19	2.21e-05	0.15	0.0161
CPGI25109	20	55200870	55200767	55200973		0.22	3.17e-08	0.31	9.74e-06	0.07	0.25	0.16	0.00106	0.16	0.00696	0.17	0.0254	0.11	0.0743	0.09	0.0738	0.04	0.407	0.29	1.81e-06
CPGI25108	20	55200408	55200370	55200445		0.13	0.000755	0.33	1.93e-06	0.03	0.679	0.19	0.000117	0.25	1.23e-05	0.08	0.301	0.06	0.297	0.11	0.0365	0.11	0.0193	0.27	1.09e-05
CPGI33165	6	41528562	41528345	41528785		0.22	1.55e-08	0.24	0.000605	0.15	0.0174	0.15	0.00262	0.08	0.157	0.07	0.361	0.11	0.0584	0.18	0.00046	0.18	4.51e-05	0.2	0.00177
CPGI37622	8	101118214	101117949	101118548		0.2	1.86e-07	0.37	6.76e-08	0.12	0.0513	0.17	0.000853	0.18	0.00168	0.2	0.00759	0.06	0.301	0.05	0.34	0.12	0.0101	0.13	0.0354
CPGI19109	19	7747000	7746796	7747220		0.22	1.28e-08	0.17	0.0152	0.1	0.126	0.28	1.3e-08	0.07	0.255	-0.07	0.351	0.2	0.000942	0.31	1.99e-10	0.14	0.00142	0.19	0.00249
CPGI15716	17	38249425	38249266	38249592		0.33	<1E-50	0.11	0.134	0.22	0.000555	0.26	1.26e-07	0.08	0.144	0.23	0.00216	0.12	0.0467	0.24	1.46e-06	-0.05	0.275	-0.08	0.226
CPGI24835	20	36150061			cg10642330	0.22	1.15e-08	0.13	0.0759	0.03	0.586	0.17	0.000546	0.02	0.674	-0.06	0.446	0.23	8.96e-05	0.3	2.26e-09	0.26	6.12e-09	0.25	6.51e-05
CPGI35056	7	35301188			cg05809668	0.21	1.37e-07	0.27	0.000108	0.08	0.185	0.24	1.27e-06	0.25	1.74e-05	0.04	0.577	0.08	0.204	0.14	0.00573	0.17	0.000191	0.09	0.155
CPGI3284	1	229543306	229543009	229543603		0.25	8.57e-11	0.27	0.000162	0.15	0.0171	0.04	0.402	0.13	0.0293	0.16	0.0308	0.17	0.00459	0.12	0.015	0.12	0.00711	0.14	0.0288
CPGI38272	9	1045663	1045628	1045698		0.24	3.78e-10	0.31	1.29e-05	0.12	0.0467	0.21	3.65e-05	0.21	0.000292	0.03	0.684	0.15	0.0135	0.07	0.14	0.04	0.342	0.16	0.0135
CPGI22568	2	87016386	87016129	87016720		0.19	1.93e-06	0.32	5.57e-06	0.16	0.0109	0.03	0.615	0.26	3.8e-06	0.12	0.117	0.09	0.15	0.03	0.504	0.33	5.95e-14	0.09	0.17
CPGI24937	20	43935402	43935222	43935551		0.27	1.17e-12	0.34	1.04e-06	0.13	0.0347	0.16	0.00181	0.05	0.413	0.16	0.0331	0.19	0.00191	0.04	0.406	0.01	0.798	0.17	0.00761
CPGI1240	1	35586476	35586358	35586588		0.2	1.46e-07	0.26	0.000207	0.19	0.00202	0.19	0.000186	0.18	0.00194	0.12	0.128	0.2	0.000748	0.02	0.636	0.08	0.0797	0.11	0.0902
CPGI26742	22	40082244	40082173	40082316		0.25	4.99e-11	0.04	0.57	0.18	0.00364	0.21	2.84e-05	0.28	1.15e-06	0.12	0.13	0.07	0.249	0.22	1.43e-05	0.15	0.000871	0.04	0.56
CPGI24257	2	242878764	242878672	242878811		0.29	2.89e-14	0.16	0.0297	0.13	0.0392	0.25	3.51e-07	0.14	0.0147	0.24	0.00157	0.21	0.000429	0.16	0.0014	0.04	0.381	-0.05	0.469
CPGI25491	20	62406810	62406677	62406964		0.17	1.94e-05	0.2	0.005	0.19	0.00298	0.2	6.51e-05	0.23	5.64e-05	0.14	0.0737	0.11	0.0629	0.03	0.603	0.24	1.11e-07	0.1	0.102
CPGI1153	1	32238084	32237923	32238225		0.24	6.2e-10	0.22	0.0023	0.19	0.00245	0.18	0.000462	-0.01	0.929	0.09	0.219	0.19	0.00137	0.06	0.273	0.23	4.91e-07	0.17	0.00568
CPGI9276	13	25320531	25320133	25320824		0.15	0.00012	0.26	0.000259	0.15	0.0157	0.22	1.43e-05	0.18	0.00148	0.14	0.0629	0.09	0.143	0.08	0.137	0.16	0.000416	0.16	0.00955
CPGI31444	5	115297867	115297690	115298079		0.23	5.68e-09	0.36	2.87e-07	0.14	0.0254	0.22	6.38e-06	0.23	7.85e-05	0.07	0.383	-0.01	0.872	0.04	0.489	0.1	0.0281	0.21	0.00101
CPGI6475	11	65409944	65409760	65410126		0.15	8.12e-05	0.37	8.54e-08	0.12	0.0577	0.14	0.00682	0.19	0.000898	0.21	0.00595	0.11	0.0685	0.17	0.000834	0.11	0.0156	-0.05	0.471
CPGI31871	5	140802684	140802432	140802831		0.2	4.91e-07	0.27	0.000157	0.06	0.307	0.23	3.72e-06	0.15	0.00873	0.02	0.817	0.18	0.00345	0.18	0.000409	0.29	7.61e-11	0.1	0.129
CPGI1598	1	50883013			cg17603689	0.17	9.65e-06	0.26	0.000277	0.12	0.0562	0.3	1.46e-09	0.15	0.0123	0.11	0.153	0.12	0.0398	0.11	0.0233	0.09	0.0477	0.09	0.175
CPGI39335	9	126779328	126779285	126779370		0.14	0.000235	0.26	0.000263	0.24	0.000114	0.21	2.78e-05	0.17	0.00262	0.11	0.166	0.08	0.191	0.08	0.117	0.14	0.00157	0.14	0.0257
CPGI19053	19	6753525			cg14530382	0.22	8.37e-09	0.11	0.131	0.1	0.126	0.07	0.147	0.17	0.00328	0.25	0.00106	0.18	0.00338	0.12	0.0185	0.07	0.126	0.25	7.56e-05
CPGI31738	5	140052588	140052475	140052701		0.26	1.62e-11	0.14	0.0499	0.19	0.00232	0.17	0.000593	0.1	0.0889	0.17	0.0217	0.15	0.0101	0.15	0.00281	0.13	0.00324	0.07	0.239
CPGI10997	14	101924733	101924186	101925279		0.2	4.67e-07	0.4	7.21e-09	0.11	0.0682	0.07	0.146	0.3	1.11e-07	0.19	0.0121	0.04	0.511	0.11	0.023	-0.05	0.255	0.09	0.138
CPGI31165	5	72529114	72529100	72529127		0.2	3.32e-07	0.3	1.47e-05	0.14	0.0223	0.15	0.00206	-0.06	0.292	0.2	0.00698	0.14	0.02	0.3	1.81e-09	0.05	0.237	0.1	0.105
CPGI21504	19	58238875	58238600	58239012		0.14	0.000307	0.36	2.75e-07	0.09	0.138	0.21	3.92e-05	0.19	0.000994	0.14	0.0676	0.14	0.0196	0.08	0.112	0.01	0.742	0.17	0.0058
CPGI38507	9	34623776			cg13709263	0.25	7.01e-11	0.47	6.87e-12	0.1	0.117	0.15	0.00243	0.1	0.0811	0.03	0.701	0.1	0.0942	0.12	0.0209	0.11	0.0154	0.16	0.0122
CPGI21189	19	52223099			cg08065657	0.27	5.2e-12	0.33	2.1e-06	0.1	0.117	0.21	3.34e-05	0.2	0.000558	0.04	0.577	0.06	0.291	0.06	0.253	0.02	0.613	0.24	0.00015
CPGI8649	12	114846306	114845868	114846503		0.18	2.4e-06	0.33	2.97e-06	0.13	0.0439	0.26	1.58e-07	0.23	6.21e-05	0.16	0.0397	0.09	0.132	0.12	0.0217	0.12	0.0106	0.02	0.79
CPGI17631	18	47825179	47825070	47825241		0.17	1.84e-05	0.33	3.14e-06	0.18	0.00326	0.03	0.591	0.18	0.00235	0.16	0.038	0.16	0.00658	0.12	0.0208	0.06	0.208	0.19	0.00312
CPGI22571	2	87036626			cg12606911	0.27	1.11e-12	0.32	5.59e-06	0.08	0.203	0.18	0.000266	0.16	0.00664	0.1	0.204	0.15	0.0126	0.11	0.0235	0.09	0.0451	0.16	0.00916
CPGI23418	2	176956626	176956573	176956678		0.17	9.79e-06	0.38	4.82e-08	0.11	0.0824	0.13	0.00962	0.29	4.21e-07	0.12	0.128	0.12	0.0536	0.14	0.00615	-0.01	0.752	0.2	0.00129
CPGI11739	15	53098366	53098257	53098475		0.15	0.000196	0.33	1.86e-06	0.16	0.00908	-0.01	0.906	0.18	0.00142	0.16	0.0396	0.12	0.0437	0.13	0.00762	0.17	0.00021	0.12	0.0634
CPGI10260	14	35838326	35838240	35838413		0.18	3.06e-06	0.14	0.0571	0.08	0.226	0.12	0.0135	0.09	0.115	0.19	0.0147	0.06	0.324	0.23	6.39e-06	0.32	3.11e-13	0.16	0.01
CPGI17877	18	76733103			cg15846434	0.2	4.5e-07	0.19	0.00863	0.25	4.15e-05	0.2	5.9e-05	0.15	0.00806	0.1	0.211	0.06	0.304	0.06	0.267	0.2	7.53e-06	0.17	0.00614
CPGI14797	17	1880966	1880884	1881036		0.19	6.19e-07	0.29	2.84e-05	0.13	0.0365	0.16	0.00127	0.11	0.0595	0.16	0.0315	0.14	0.0206	-0.02	0.63	0.35	2.22e-15	0.04	0.51
CPGI16231	17	55122908	55122828	55122988		0.12	0.00216	0.35	5e-07	0.14	0.0235	0.23	2.47e-06	0.07	0.216	0.09	0.243	0.13	0.0261	0.08	0.127	0.23	3.89e-07	0.12	0.0561
CPGI2309	1	149672737	149672625	149672849		0.23	6.58e-09	0.3	2.42e-05	0.1	0.102	0.23	5.28e-06	0.14	0.0153	0.2	0.00846	0.11	0.065	0.08	0.107	0.07	0.112	0.12	0.0551
CPGI29853	4	81110332	81110205	81110459		0.12	0.00193	0.36	2.71e-07	0.11	0.0885	0.03	0.582	0.28	7.13e-07	0.26	0.000624	0.19	0.00127	0.27	6.24e-08	-0.05	0.285	-0.09	0.135
CPGI35612	7	96650477	96650323	96650668		0.11	0.00384	0.21	0.00266	0.06	0.349	0.18	0.000227	0.31	3.11e-08	0.2	0.00923	0.15	0.0136	0.19	0.000131	0	0.965	0.23	0.000186
CPGI37449	8	74198112	74197979	74198210		0.19	1.47e-06	0.15	0.0341	0.21	0.000668	0.26	1.89e-07	0.2	0.000524	0.17	0.0239	0.17	0.0058	0.01	0.831	0.17	0.0002	-0.01	0.925
CPGI11489	15	37172830	37172509	37173017		0.14	0.000428	0.28	7.19e-05	0.08	0.21	0.21	2.1e-05	0.12	0.0325	0.24	0.00174	0.22	0.000288	0.23	3.99e-06	0.08	0.0615	-0.02	0.753
CPGI34801	7	8482229	8481994	8482614		0.28	3.83e-13	0.32	5.49e-06	0.08	0.213	0.24	1.31e-06	0.06	0.279	0.14	0.0675	0.09	0.121	0.14	0.00552	0.13	0.00353	0.09	0.14
CPGI4044	10	48828108	48828106	48828109		0.14	0.000467	0.32	7.15e-06	0.13	0.0389	0.16	0.00169	0.12	0.0465	0.26	0.000491	0.09	0.147	0.07	0.156	0.07	0.109	0.19	0.00192
CPGI33661	6	109611740	109611667	109611834		0.29	7.51e-14	0.19	0.0068	0.18	0.00469	0.18	0.000375	0.05	0.413	0.13	0.0963	0.17	0.00397	0.16	0.00185	0.02	0.649	0.18	0.00421
CPGI16293	17	58216356	58216297	58216415		0.26	1.72e-11	0.33	2.79e-06	0.14	0.0222	0.17	0.000563	0.23	6.62e-05	0.08	0.297	0.08	0.177	0.15	0.00328	0.07	0.103	0.06	0.336
CPGI37422	8	70947025	70946891	70947218		0.24	9.35e-10	0.29	3.39e-05	0.07	0.239	0.22	6.37e-06	0.13	0.0258	0.14	0.0633	0.11	0.0749	0.08	0.0942	0.13	0.00477	0.15	0.0161
CPGI29461	4	13544632			cg16742873	0.15	0.00017	0.26	0.000293	0.17	0.00588	0.21	2.7e-05	0	0.945	0.09	0.266	0.21	0.000546	0.19	0.000223	0.15	0.00111	0.19	0.00217
CPGI39051	9	100611516			cg00282510	0.16	3.94e-05	0.32	5.59e-06	0.14	0.0278	0.08	0.0998	0.17	0.00359	0.15	0.0521	0.2	0.000804	0.28	2.71e-08	-0.04	0.349	0.16	0.0116
CPGI36106	7	140135497	140135365	140135611		0.17	8.22e-06	0.25	0.000388	0.1	0.0956	0.12	0.0154	0.16	0.00543	0.17	0.0251	0.12	0.0465	0.2	8.63e-05	0.09	0.044	0.2	0.00111
CPGI34644	7	4901537	4901337	4901750		0.27	6.58e-12	0.23	0.00104	0.05	0.42	0.24	1.84e-06	0.13	0.0215	0.14	0.068	0.07	0.225	0.12	0.0133	0.06	0.181	0.23	0.000166
CPGI40280	X	21674295	21674175	21674415		0.22	9.56e-09	0.29	3.77e-05	0.17	0.00646	0.2	4.38e-05	0.13	0.0292	0.05	0.489	0.12	0.0536	0.14	0.00561	0.06	0.165	0.18	0.0047
CPGI32809	6	27259084	27259010	27259162		0.17	1.46e-05	0.32	4.88e-06	0.26	2.16e-05	0.14	0.00559	0.2	0.000485	0.2	0.0081	0.02	0.759	0.1	0.0491	0.11	0.02	-0.01	0.843
CPGI31441	5	115152431	115152326	115152494		0.16	5.07e-05	0.35	7.26e-07	0.12	0.0518	0.11	0.0222	0.18	0.00175	0.19	0.013	0.03	0.571	0.14	0.00436	0	0.958	0.28	8.7e-06
CPGI39097	9	102587494			cg03277560	0.19	9.06e-07	0.23	0.00118	0.13	0.0316	0.03	0.564	0.2	0.000448	0.16	0.0417	0.2	0.000812	0.15	0.00326	0.15	0.00129	0.12	0.0552
CPGI7350	11	130319714	130319691	130319736		0.03	0.511	0.29	3.65e-05	0.04	0.567	0.23	3.92e-06	0.2	0.000404	0.13	0.0799	0.12	0.0546	0.13	0.00768	0.18	9.12e-05	0.18	0.00355
CPGI32572	6	6003463	6003220	6003746		0.1	0.014	0.27	0.000167	0.15	0.0184	0.2	6.07e-05	0.26	8.36e-06	0.2	0.00957	0.08	0.173	0.01	0.887	0.19	1.64e-05	0.12	0.0475
CPGI37385	8	65498711	65498612	65498812		0.2	2.48e-07	0.25	0.000486	-0.02	0.799	0.29	3.06e-09	0.11	0.0492	0.06	0.416	0.22	0.00017	0.18	0.000332	0.17	0.000151	0.13	0.0411
CPGI4970	10	124902450	124902349	124902546		0.23	2.94e-09	0.24	0.000604	0.13	0.0413	0.14	0.00675	0.22	0.000137	0.19	0.0109	0.14	0.0185	0.07	0.185	0.14	0.00152	0.04	0.49
CPGI26919	22	46285800	46285638	46285985		0.31	4.44e-16	0.16	0.0247	0.22	0.000356	0.19	0.000154	0.17	0.00267	0.21	0.00462	0.11	0.0677	-0.01	0.916	-0.01	0.907	0.12	0.0481
CPGI17668	18	55095555			cg13633270	0.3	1.27e-14	0.21	0.00394	0.11	0.0872	0.26	1.6e-07	0.06	0.277	0.11	0.156	0.13	0.034	0.17	0.000629	0.06	0.214	0.18	0.00518
CPGI6991	11	94770616			cg02303941	0.24	4.28e-10	0.34	1.66e-06	0.03	0.584	0.15	0.00249	0.2	0.000536	0.14	0.0595	0.12	0.0553	0.08	0.0977	0.11	0.0149	0.11	0.0749
CPGI36841	8	11538678	11538570	11538786		0.25	8.39e-11	0.22	0.00239	0.12	0.0466	0.25	4.62e-07	0.15	0.0112	0.26	0.000678	0.04	0.471	0	0.931	0.12	0.00715	0.11	0.0825
CPGI27109	22	50616285	50616150	50616420		0.23	6.13e-09	0.09	0.196	0.15	0.0163	0.2	5.97e-05	0.17	0.00395	0.11	0.148	0.07	0.231	0.2	4.4e-05	0.08	0.0617	0.21	0.000703
CPGI9346	13	28544722	28544592	28544814		0.18	2.75e-06	0.26	0.000258	0.01	0.888	0.15	0.00226	0.21	0.000248	0.26	0.000455	0.07	0.229	0.2	8.8e-05	0.12	0.00678	0.09	0.135
CPGI17884	18	76741060	76740962	76741157		0.23	4.39e-09	0.33	1.72e-06	0.19	0.00182	0.02	0.752	0.2	0.000707	0.17	0.0296	-0.02	0.717	0.07	0.163	0.03	0.5	0.3	1.36e-06
CPGI37007	8	23567495	23567310	23567658		0.17	9.39e-06	0.29	5.19e-05	0.15	0.016	0.26	1.03e-07	0.19	0.00127	0.11	0.16	0.1	0.0899	0.08	0.123	0.08	0.0912	0.1	0.104
CPGI32768	6	26184170	26184037	26184245		0.14	0.000413	0.2	0.00498	0.1	0.1	0.14	0.00659	0.22	0.000163	0.03	0.742	0.2	0.00107	0.16	0.00112	0.13	0.00487	0.21	0.000884
CPGI21182	19	52104526	52104419	52104632		0.27	6.16e-12	0.21	0.00393	0.12	0.0493	0.24	1.99e-06	0.02	0.732	-0.05	0.474	0.08	0.168	0.2	5.07e-05	0.23	4.05e-07	0.2	0.0013
CPGI7156	11	118481350			cg03804240	0.2	2.22e-07	0.09	0.212	0.26	3.21e-05	0.04	0.457	0	0.98	0.21	0.00584	0.12	0.0525	0.14	0.00403	0.22	8.47e-07	0.27	9.93e-06
CPGI1602	1	50886071			cg13909582	0.17	2.08e-05	0.31	7.42e-06	0.12	0.0586	0.18	0.000438	0.03	0.57	0.13	0.0915	0.16	0.00775	0.09	0.0607	0.19	2.66e-05	0.18	0.00344
CPGI32815	6	27463271	27463217	27463347		0.23	4.6e-09	0.38	3.18e-08	0.19	0.00255	0.15	0.00354	0.07	0.22	0.06	0.45	0.18	0.00267	0.06	0.209	0.19	3.04e-05	0.1	0.109
CPGI4083	10	50977130			cg03202564	0.25	6.7e-11	0.34	7.98e-07	0.22	0.000537	0.25	5.58e-07	0.15	0.0108	0.03	0.668	0.03	0.642	0.19	0.000122	0.11	0.0172	0.04	0.57
CPGI33425	6	78172337			cg15368905	0.25	1.09e-10	0.38	6.54e-08	0.15	0.0141	0.2	7.86e-05	0.14	0.0192	0.1	0.169	0.11	0.0718	0.1	0.0418	0	0.959	0.15	0.0203
CPGI31149	5	71015259	71014918	71015523		0.23	3.2e-09	0.32	4.34e-06	0.12	0.0624	0.22	1.03e-05	0.19	0.0013	0.16	0.0331	0.09	0.118	0.01	0.815	0.14	0.0016	0.09	0.137
CPGI31930	5	145722696	145722468	145722909		0.2	1.78e-07	0.35	5.61e-07	0.14	0.0239	0.27	4.11e-08	0.17	0.00363	0.11	0.15	0.05	0.39	0.05	0.347	0.08	0.0842	0.12	0.0668
CPGI1683	1	54940539	54940382	54940702		0.14	0.000268	0.17	0.0176	0.18	0.00344	0.18	0.000424	0.08	0.16	0.14	0.0747	0.12	0.0387	0.09	0.0661	0.27	1.25e-09	0.18	0.00318
CPGI30998	5	42952087	42951711	42952369		0.13	0.00121	0.27	0.000171	0.25	6.69e-05	0.07	0.172	0.19	0.00112	0.12	0.118	0.05	0.379	0.01	0.784	0.24	9.04e-08	0.2	0.00131
CPGI757	1	17215959	17215834	17216035		0.22	1.61e-08	0.36	2.61e-07	0.05	0.431	0.03	0.6	0.14	0.0154	0.16	0.0322	0.11	0.0651	0.21	3.04e-05	0.16	0.000375	0.15	0.0193
CPGI15401	17	26732272	26732191	26732374		0.16	6e-05	0.14	0.0537	0.19	0.00232	0.14	0.00429	0.32	1.97e-08	0.15	0.0558	0.12	0.0498	0.12	0.0189	0.09	0.0403	0.17	0.00854
CPGI29372	4	6665862	6665672	6666009		0.26	2.83e-11	0.39	2.23e-08	0.15	0.0141	0.12	0.0136	0.18	0.00151	-0.01	0.883	0.14	0.0244	0.08	0.129	0.1	0.0295	0.14	0.0226
CPGI33561	6	100903609	100903561	100903691		0.2	4.26e-07	0.35	4.05e-07	0.12	0.0477	0.24	9.65e-07	0.22	0.000102	0.11	0.149	0.11	0.0718	0	0.984	0.1	0.0236	0.09	0.165
CPGI25368	20	61847726	61847579	61848099		0.08	0.0534	0.26	0.000255	0.01	0.864	-0.07	0.189	0.23	6.25e-05	0.31	4.1e-05	0.09	0.155	0.2	6.93e-05	0.08	0.0683	0.25	4.72e-05
CPGI31863	5	140787624	140787504	140787864		0.21	3.89e-08	0.21	0.00304	0.1	0.13	0.19	0.000161	0.19	0.00073	0.03	0.67	0.19	0.00129	0.27	3.88e-08	0.12	0.0085	0.08	0.226
CPGI15650	17	36735245			cg22904737	0.2	1.63e-07	0.3	1.69e-05	0.13	0.035	0	0.99	0.1	0.0999	0.11	0.141	0.11	0.0681	0.22	7.52e-06	0.16	0.000525	0.23	0.000279
CPGI19476	19	13112366	13112283	13112449		0.23	3.37e-09	0.06	0.413	0.24	0.000112	0.14	0.00476	0.06	0.309	0.23	0.00268	0.13	0.0313	0.32	1.06e-10	0.09	0.0555	0.09	0.169
CPGI31315	5	92906240			cg20550790	0.21	5.52e-08	0.34	8.67e-07	0.11	0.0753	0.21	2.88e-05	-0.01	0.828	0.23	0.00217	0.21	0.000584	0.21	3.19e-05	-0.01	0.906	0.08	0.197
CPGI11476	15	34787968	34787920	34788017		0.19	1.96e-06	0.33	2.3e-06	0.2	0.00107	0.15	0.00245	0.1	0.0905	0.04	0.639	0.09	0.143	0.02	0.713	0.32	2.68e-13	0.06	0.377
CPGI22760	2	105459240	105459164	105459317		0.17	1.2e-05	0.24	0.000623	0.05	0.475	0.23	3.02e-06	0.34	2.08e-09	0.05	0.541	0	0.961	0.18	0.000298	0.11	0.0164	0.24	0.000153
CPGI9683	13	95357758	95357638	95357832		0.14	0.00052	0.35	6.76e-07	0.14	0.021	0.24	9.07e-07	0.21	0.000204	0.13	0.098	0.05	0.378	0.11	0.0302	0.17	0.000153	0.02	0.77
CPGI3770	10	22542267	22541995	22542726		0.23	1.42e-09	0.19	0.0071	0.06	0.364	0.12	0.013	0.2	0.000524	0.1	0.182	0.17	0.00379	0.11	0.035	0.2	5.12e-06	0.18	0.00442
CPGI33401	6	74025019			cg00702719	0.25	1.13e-10	0.26	0.000256	0.15	0.0175	0.18	0.000293	0.17	0.00332	0.11	0.133	0.08	0.161	0.14	0.00522	0.05	0.252	0.13	0.0377
CPGI35058	7	35494514	35494345	35494689		0.27	4.56e-12	0.27	0.00018	0.16	0.0104	0.26	1.89e-07	0.16	0.00518	-0.1	0.201	0.18	0.00353	0.05	0.311	0.13	0.00383	0.16	0.0126
CPGI22977	2	121412153	121412005	121412314		0.28	6.51e-13	0.14	0.0582	0.22	0.000388	0.24	1.67e-06	0.18	0.00183	0	0.956	0.17	0.00476	0.03	0.529	0.22	1.55e-06	0.14	0.025
CPGI24391	20	3220763	3220565	3220929		0.23	5.22e-09	0.21	0.00352	0.22	0.000365	-0.03	0.503	0.2	0.000504	0	0.958	0.1	0.106	0.06	0.231	0.34	2.13e-14	0.24	0.000132
CPGI39099	9	102591302			cg08042258	0.17	8.8e-06	0.4	5.38e-09	0.1	0.104	-0.02	0.665	0.29	2.55e-07	0.18	0.0174	0.1	0.11	0.11	0.0338	0.2	9.44e-06	0.04	0.519
CPGI32119	5	172110542	172110477	172110579		0.27	1.99e-12	0.15	0.033	0.11	0.0774	0.24	8.58e-07	-0.03	0.657	0.12	0.102	0.13	0.0363	0.09	0.0755	0.2	1.1e-05	0.2	0.00141
CPGI23903	2	231855524			cg02577387	0.17	9.74e-06	0.02	0.76	0.15	0.0194	0.24	1.23e-06	0.12	0.0459	0.04	0.56	0.11	0.063	0.3	7.31e-10	0.02	0.669	0.28	4.43e-06
CPGI17348	18	12896938	12896925	12896951		0.18	7.42e-06	0.21	0.00366	0.11	0.0684	0.11	0.0327	0.19	0.000859	0.12	0.126	0.04	0.472	0.27	7.12e-08	0.01	0.765	0.33	1.16e-07
CPGI3115	1	221067910	221067662	221068171		0.17	1.25e-05	0.35	5.14e-07	0.08	0.204	0.15	0.002	0.16	0.00614	0.21	0.00462	0.05	0.431	0.04	0.385	0.06	0.211	0.17	0.00634
CPGI28519	3	147116162	147115930	147116420		0.19	1.33e-06	0.35	3.65e-07	0.1	0.13	0.15	0.00348	0.18	0.00138	0.13	0.0799	0.07	0.276	0.2	6.82e-05	0.1	0.0291	0.04	0.496
CPGI39338	9	126785097			cg12002589	0.07	0.0626	0.25	0.000323	0.2	0.00113	0.18	0.000215	0.14	0.0156	0.11	0.142	0.12	0.052	0.18	0.000318	0.13	0.0037	0.15	0.0164
CPGI22495	2	74875350	74875227	74875548		0.14	0.000222	0.38	3.63e-08	0.13	0.045	-0.06	0.225	0.2	0.00068	0.23	0.00292	0.21	0.000578	0.22	8.1e-06	0.04	0.427	0.04	0.496
CPGI18627	19	2488512	2488464	2488560		0.21	6.89e-08	0.17	0.0211	0.17	0.00776	-0.07	0.16	0.23	4.74e-05	0.34	4.41e-06	0.05	0.456	0.1	0.0495	0.26	5.34e-09	0.07	0.256
CPGI11821	15	63245401	63245298	63245506		0.18	3.64e-06	0.38	6.53e-08	0.13	0.0397	0.15	0.00218	0.02	0.757	0	0.956	0.18	0.00264	0.23	3.04e-06	0.1	0.0328	0.12	0.0644
CPGI1819	1	75590967	75590912	75591029		0.26	8.43e-12	0.33	3e-06	0.1	0.116	0.06	0.229	0.12	0.0432	0.21	0.00646	0.15	0.0136	0.06	0.207	0.16	0.000358	0.07	0.237
CPGI12043	15	74658402	74658166	74658573		0.15	0.000141	0.22	0.00212	0.17	0.00563	-0.04	0.421	-0.04	0.486	0.25	0.000801	0.14	0.02	0.13	0.0105	0.27	1.13e-09	0.2	0.00123
CPGI33642	6	108497815	108497717	108497995		0.19	9.45e-07	0.2	0.00604	0.17	0.00681	0.02	0.744	0.11	0.0671	0.19	0.012	0.2	0.00063	0.14	0.00464	0.25	3.79e-08	0.09	0.136
CPGI17415	18	19746042			cg25283029	0.1	0.00876	0.22	0.00174	0.2	0.00172	0.13	0.00837	0.1	0.0808	0.24	0.0014	0.1	0.0944	0.18	0.000363	0.12	0.00753	0.11	0.0703
CPGI8041	12	54071146	54071090	54071194		0.17	1.25e-05	0.32	7.04e-06	0.16	0.01	0.11	0.0315	-0.04	0.524	0.04	0.622	0.12	0.0434	0.15	0.00265	0.36	4.44e-16	0.14	0.0266
CPGI2299	1	149334007			cg12380743	0.12	0.00169	0.34	9.55e-07	0.12	0.0535	0.17	0.000616	0.21	0.000335	0.27	0.000377	0.1	0.11	0.02	0.716	0.15	0.000774	0.07	0.29
CPGI26099	21	48081652	48081619	48081686		0.18	5.78e-06	0.17	0.0146	0.06	0.313	0.18	0.000319	0.2	0.000507	0.08	0.311	0.04	0.469	0.27	5.92e-08	0.06	0.19	0.25	4.1e-05
CPGI26014	21	47010106			cg09254980	0.25	8.11e-11	0.27	0.000169	0.16	0.0119	0.26	2.52e-07	0.06	0.279	0.15	0.0458	0.17	0.00569	0.13	0.0095	0.05	0.239	0.07	0.242
CPGI17091	17	80401761	80401665	80401857		0.14	0.000311	0.19	0.00676	-0.01	0.913	0.03	0.561	0.3	1.36e-07	0.23	0.00222	0.09	0.135	0.17	0.000809	0.36	2.22e-16	0.01	0.88
CPGI1783	1	66998892	66998806	66999059		0.23	3.1e-09	0.24	0.000908	0.14	0.0276	0.22	1.42e-05	0.02	0.697	0.2	0.0101	0.19	0.00136	-0.02	0.708	0.24	1.25e-07	0.12	0.0613
CPGI38998	9	98790200	98790132	98790268		0.18	4.23e-06	0.28	9.58e-05	0.06	0.305	0.22	9.22e-06	0.06	0.313	0.08	0.319	0.21	0.000423	0.06	0.268	0.1	0.022	0.25	7.45e-05
CPGI32277	5	177412657	177412586	177412718		0.15	7.98e-05	0.24	0.000648	0.16	0.00864	0.21	1.6e-05	0.2	0.000606	0.11	0.157	0.08	0.177	-0.01	0.77	0.2	5.22e-06	0.15	0.015
CPGI10280	14	36993517			cg18468354	0.18	2.21e-06	0.13	0.0756	0.18	0.00343	0.18	0.000359	0.17	0.00282	0.05	0.526	0.09	0.142	0.18	0.000477	0.3	1.76e-11	0.08	0.178
CPGI36011	7	129425707	129425532	129425858		0.16	4.7e-05	0.25	0.000454	0.18	0.00395	0	0.929	0.1	0.085	0.14	0.0757	0.25	3.62e-05	0.19	0.000122	0.14	0.00142	0.1	0.125
CPGI31608	5	134374764	134374439	134375057		0.19	2e-06	0.32	3.59e-06	0.21	0.000775	-0.15	0.0022	0.18	0.00173	0.2	0.0101	0.2	0.000732	0.11	0.0254	0.17	0.000119	0.07	0.251
CPGI13963	16	67188614			cg04240553	0.16	2.61e-05	0.16	0.0267	0.05	0.426	0.18	0.00023	0.24	3.17e-05	0.21	0.0046	0.08	0.182	0.22	9.99e-06	0.22	9.01e-07	0	0.971
CPGI29246	4	2765884	2765767	2765951		0.2	2.74e-07	0.25	0.000475	0.04	0.494	0.12	0.0173	0	0.989	0.08	0.318	0.24	8.18e-05	0.18	0.000462	0.29	1.36e-10	0.21	0.000588
CPGI28171	3	121903582	121903520	121903644		0.24	3.95e-10	0.18	0.00982	0.16	0.00867	0.27	3.09e-08	0.03	0.654	0.26	0.000444	0.22	0.000324	0.07	0.184	0.14	0.00138	0	0.986
CPGI9333	13	28498960	28498878	28499045		0.25	6.23e-11	0.32	4.27e-06	0.06	0.331	0.18	0.000396	0.19	0.000926	0.24	0.0016	0.03	0.66	0.15	0.00381	0.08	0.0617	0.01	0.904
CPGI32021	5	157001617	157001561	157001698		0.27	2.56e-12	0.11	0.14	0.17	0.008	0.15	0.00321	0.11	0.0688	0.05	0.504	0.2	0.000988	0.13	0.0105	0.17	0.000131	0.21	0.000882
CPGI320	1	2706254	2706173	2706335		0.21	6.08e-08	0.34	1.37e-06	0.13	0.043	0.14	0.00709	0.18	0.00173	0.08	0.3	0.11	0.0687	0.12	0.0164	0.09	0.0498	0.13	0.0326
CPGI39521	9	131843235	131842938	131843633		0.21	7.63e-08	0.22	0.00199	0.1	0.0975	0.05	0.356	0.08	0.163	0.37	5.76e-07	0.14	0.0162	0.12	0.0144	0.12	0.00757	0.15	0.0163
CPGI31857	5	140772534	140772408	140772681		0.2	2.17e-07	0.19	0.00695	0.17	0.00701	0.24	8.22e-07	0.04	0.465	0.07	0.393	0.13	0.0342	0.12	0.0168	0.28	1.93e-10	0.11	0.0863
CPGI39039	9	100070074	100070007	100070142		0.14	0.000357	0.27	0.000127	0.16	0.013	0.15	0.00363	0.15	0.00829	0.24	0.00122	0.1	0.103	0.09	0.082	0.17	0.000112	0.09	0.159
CPGI5465	11	977040	976950	977122		0.2	2.25e-07	-0.09	0.193	0.12	0.0667	0.12	0.0188	0.1	0.0971	0.12	0.125	0.14	0.0174	0.24	1.16e-06	0.33	4.44e-14	0.25	7.23e-05
CPGI24356	20	2730340	2730191	2730488		0.2	5.56e-07	0.14	0.0474	0.2	0.0016	0.2	5.38e-05	0.3	8.38e-08	0.23	0.00206	0.03	0.661	-0.01	0.827	0.1	0.0289	0.15	0.0176
CPGI31868	5	140798864	140798758	140798971		0.19	6.8e-07	0.12	0.0958	0.14	0.0257	0.26	1.84e-07	0.07	0.211	0.05	0.517	0.11	0.0731	0.19	0.000193	0.17	0.000211	0.21	0.000675
CPGI8609	12	113495386			cg04562491	0.19	1.46e-06	0.22	0.00206	0.14	0.0295	0.09	0.085	0.18	0.00153	0.17	0.025	0.11	0.0623	0.15	0.00329	0.16	0.00037	0.12	0.0559
CPGI33287	6	45631292	45631106	45631407		0.2	2.57e-07	0.34	1.3e-06	0.16	0.0112	0.09	0.0622	0.29	2.35e-07	0.15	0.0485	0.13	0.0378	0.13	0.0126	-0.09	0.0441	0.2	0.00106
CPGI17776	18	70536807			cg06544405	0.28	3.87e-13	0.15	0.043	0.2	0.00106	0.26	1.2e-07	0.06	0.285	0.02	0.824	0.15	0.0127	0.1	0.0436	0.16	0.000473	0.18	0.00355
CPGI11451	15	32605167	32605028	32605243		0.25	1.9e-10	0.34	1.32e-06	0.09	0.136	0.24	1.3e-06	0.1	0.0865	0.08	0.273	0.11	0.074	0.09	0.0813	0.17	0.000189	0.08	0.19
CPGI24589	20	22559782	22559676	22559867		0.2	2.16e-07	0.15	0.0339	0.02	0.696	0.24	1.74e-06	0.13	0.0256	0.1	0.202	0.08	0.167	0.16	0.00151	0.27	2.83e-09	0.17	0.0061
CPGI20599	19	44039550	44039345	44039755		0.18	3.9e-06	0.21	0.00375	0.19	0.00211	0.17	0.000477	0.24	2.07e-05	0.05	0.476	0.08	0.182	0.11	0.0302	0.13	0.00486	0.15	0.0163
CPGI20995	19	49686016	49685912	49686116		0.22	1.73e-08	0.08	0.265	0.18	0.0047	0.21	3.37e-05	0.07	0.231	-0.05	0.498	0.23	0.000161	0.22	9.24e-06	0.19	1.66e-05	0.14	0.0266
CPGI25476	20	62369956			cg06226150	0.14	0.00051	0.25	0.000372	-0.05	0.383	0	0.946	0.27	2.1e-06	0.16	0.0328	0.14	0.0248	0.22	1.1e-05	0.2	8.35e-06	0.14	0.023
CPGI22773	2	105480559	105480254	105480748		0.2	1.83e-07	0.19	0.00892	0.16	0.00899	0.21	2.7e-05	0.07	0.219	0.17	0.0242	0.12	0.0495	0.14	0.00469	0.16	0.000282	0.15	0.0179
CPGI32573	6	6004561	6004207	6004897		0.1	0.00811	0.21	0.0036	0.15	0.0145	0.23	3.68e-06	0.26	7.86e-06	0.15	0.0465	0.1	0.112	0.05	0.346	0.24	7.92e-08	0.02	0.743
CPGI30645	5	926898	926793	927002		0.16	6.44e-05	0.35	4.05e-07	0.24	9.54e-05	0.01	0.858	-0.01	0.893	0.12	0.123	0.23	0.0001	0.29	5.96e-09	-0.05	0.273	0.15	0.0143
CPGI38954	9	96723045	96723014	96723088		0.18	5.04e-06	0.19	0.00688	0.16	0.00952	0.11	0.0282	0.11	0.0606	0.18	0.0182	0.14	0.0229	0.19	0.000192	0.18	7.89e-05	0.11	0.0818
CPGI18675	19	2859068	2858944	2859153		0.29	4.75e-14	0.12	0.102	0.21	0.000763	0.23	2.44e-06	0.11	0.0587	-0.01	0.916	0.12	0.0551	0.14	0.00617	0.14	0.00139	0.17	0.00739
CPGI28868	3	194118546	194118478	194118613		0.21	4.06e-08	0.34	1.07e-06	0.14	0.0254	0.16	0.00186	0.04	0.526	0.03	0.71	0.14	0.0186	0.18	0.000263	0.19	1.95e-05	0.13	0.0386
CPGI9644	13	79170662	79170146	79171230		0.24	3.11e-10	0.25	0.000424	0.08	0.196	0.21	2.3e-05	0.22	9.69e-05	0.12	0.126	0.04	0.461	0.06	0.202	0.18	4.21e-05	0.16	0.0135
CPGI13878	16	58019084	58018880	58019359		0.19	1.24e-06	0.25	0.000375	0.22	0.000386	0	0.958	0.12	0.0368	0.12	0.103	0.06	0.32	0.21	2.77e-05	0.3	1.02e-11	-0.01	0.856
CPGI23406	2	176933275	176933132	176933407		0.16	3.21e-05	0.37	1.51e-07	0.06	0.368	0.18	0.000462	0.16	0.00561	0.15	0.0509	0.18	0.00224	0.21	1.82e-05	0.12	0.00577	-0.04	0.53
CPGI30383	4	174438312			cg19403541	0.22	7.26e-09	0.28	8.8e-05	0.16	0.00943	0.12	0.022	0.15	0.0108	0.21	0.00548	0.17	0.00381	0.03	0.568	0.01	0.743	0.15	0.021
CPGI27154	22	50738890			cg04089788	0.13	0.00143	0.26	0.000221	-0.08	0.197	-0.09	0.0616	0.31	5.12e-08	0.21	0.00569	0.06	0.331	0.19	0.000216	0.29	5.49e-11	0.15	0.0145
CPGI38556	9	35846324			cg13728834	0.22	2.65e-08	0.25	0.00038	0.22	0.000512	0.14	0.00646	0.01	0.812	0.08	0.319	0.18	0.00218	0.18	0.000279	0.2	9.36e-06	0.05	0.439
CPGI36304	7	151145658	151145554	151145737		0.18	6.77e-06	0.29	3.27e-05	0.13	0.0416	0.05	0.358	0.07	0.234	0.09	0.226	0.15	0.0106	0.11	0.0359	0.31	2.78e-12	0.19	0.00276
CPGI8879	12	125039246	125039177	125039343		0.24	8.61e-10	0.08	0.284	0.06	0.369	0.22	8.59e-06	0.04	0.456	0.12	0.11	0.17	0.00381	0.26	1.73e-07	0.05	0.252	0.26	2.5e-05
CPGI2552	1	157164867	157164556	157165134		0.15	8.98e-05	0.28	6.23e-05	0.13	0.0415	0.15	0.0021	0.13	0.0207	0.1	0.2	0.17	0.00486	0.09	0.0835	0.21	2.37e-06	0.15	0.0169
CPGI30515	4	188916781	188916668	188916875		0.18	3.74e-06	0.32	3.85e-06	0.22	0.000542	0.21	2.11e-05	0.19	0.000828	0.15	0.0563	0.11	0.0743	0.01	0.848	0.09	0.0467	0.06	0.324
CPGI24008	2	236401908	236401800	236402015		0.11	0.00452	0.2	0.00479	0.25	5.01e-05	0.1	0.0547	0.09	0.103	0.1	0.198	0.21	0.000603	0.12	0.021	0.22	7.42e-07	0.07	0.3
CPGI8315	12	75601157			cg06563089	0.21	1.14e-07	0.28	6.23e-05	0.16	0.00865	0.22	1.5e-05	0.08	0.194	0.16	0.0305	0.13	0.029	0.2	7.44e-05	0.08	0.0941	-0.01	0.928
CPGI22533	2	85361944	85361842	85362030		0.12	0.00184	0.05	0.452	0.14	0.0256	0.16	0.00132	0.25	1.03e-05	-0.04	0.644	0.08	0.17	0.21	2.69e-05	0.31	2.97e-12	0.17	0.00747
CPGI31300	5	87974056	87974012	87974100		0.14	0.000524	0.35	3.78e-07	0.15	0.0139	0.17	0.000509	0.21	0.000269	0	0.981	0.06	0.317	0.13	0.00854	0.19	2.19e-05	0.05	0.474
CPGI24910	20	42745005			cg02988798	0.19	5.87e-07	0.23	0.00148	0.13	0.0436	0.22	9.2e-06	0.07	0.218	0.15	0.0493	0.12	0.0534	0.1	0.04	0.02	0.687	0.27	1.44e-05
CPGI1894	1	87617325	87617296	87617350		0.11	0.00573	0.26	0.000235	0.13	0.0406	0.13	0.00972	-0.02	0.777	0.19	0.0146	0.18	0.00282	0.17	0.000971	0.28	5.08e-10	0.12	0.0506
CPGI34964	7	27260281	27260102	27260466		0.09	0.0161	0.17	0.0167	0.08	0.2	-0.03	0.587	0.08	0.145	0.2	0.00898	0.27	4.5e-06	0.2	6.57e-05	0.22	8.4e-07	0.22	0.000483
CPGI29787	4	74809964	74809912	74810017		0.21	8.17e-08	0.38	5.74e-08	0.1	0.123	0.13	0.00929	0.08	0.19	0.07	0.382	0.08	0.192	0.28	1.95e-08	0.06	0.19	0.13	0.0324
CPGI22714	2	99439866	99439848	99439883		0.26	1.15e-11	0.1	0.163	0.12	0.051	0.08	0.122	0.13	0.0235	0.09	0.226	0.24	4.73e-05	0.24	1.34e-06	0.19	2.74e-05	0.1	0.118
CPGI4880	10	118899894	118899788	118900001		0.25	1.03e-10	0.36	2.26e-07	0.06	0.309	0.12	0.015	0.16	0.00651	0.12	0.12	0.05	0.389	0.23	3.19e-06	0.04	0.35	0.07	0.238
CPGI35907	7	121940434	121940216	121940647		0.28	1.67e-13	0.38	3.37e-08	0.09	0.137	0.17	0.000916	0.13	0.0295	0.09	0.235	0.07	0.265	0.14	0.00453	0.12	0.00972	0.05	0.47
CPGI23781	2	220108069	220107847	220108267		0.15	0.00012	0.13	0.0632	0.13	0.038	0.01	0.894	0.4	8.51e-13	0.37	7.31e-07	-0.08	0.182	0.07	0.172	0.18	6.93e-05	0.09	0.144
CPGI21835	2	19556066			cg22478121	0.16	6.14e-05	0.25	0.000323	0.14	0.031	0.24	1.21e-06	-0.07	0.241	0.19	0.0135	0.2	0.00108	0.22	7.28e-06	0.03	0.451	0.21	0.000691
CPGI23414	2	176947988	176947764	176948343		0.2	2.36e-07	0.34	1.64e-06	0.13	0.0458	0.19	0.000147	0.25	9.52e-06	0.06	0.414	0.05	0.389	0.05	0.3	0.14	0.00279	0.04	0.533
CPGI30866	5	10650351			cg06926314	0.19	1.77e-06	0.27	0.000135	0.11	0.0767	0.2	6.86e-05	0.05	0.416	0.22	0.00422	0.13	0.0319	0.13	0.00929	0.12	0.00907	0.15	0.0153
CPGI38264	9	971618	971480	971757		0.22	1.83e-08	0.28	7.51e-05	0.19	0.00305	0.18	0.000234	0.08	0.178	0.06	0.467	0.13	0.0264	0.12	0.016	0.29	1.01e-10	0.01	0.832
CPGI24045	2	237123117	237123016	237123218		0.21	5.29e-08	0.1	0.181	0.12	0.0607	0.15	0.00209	0.03	0.618	0.17	0.0256	0.1	0.113	0.16	0.0013	0.04	0.35	0.38	3.66e-10
CPGI1820	1	75591353			cg00325531	0.27	2.44e-12	0.33	2.84e-06	0.14	0.0227	0.08	0.103	0.13	0.0221	0.14	0.0586	0.14	0.0192	0.08	0.112	0.06	0.187	0.1	0.115
CPGI677	1	15541295	15541182	15541446		0.27	6.05e-12	0.08	0.273	0.27	1.02e-05	0.22	8.57e-06	0.03	0.552	0.29	0.00013	0.16	0.00682	0.21	2.05e-05	0.06	0.165	-0.01	0.937
CPGI36840	8	11538245			cg04050824	0.21	3.46e-08	0.28	7.65e-05	0.15	0.015	0.26	1.32e-07	0.16	0.00513	0.2	0.00814	0	0.966	0.04	0.475	0.1	0.0293	0.1	0.11
CPGI22257	2	62422351			cg18206867	0.13	0.0011	0.3	1.74e-05	0.16	0.0129	0.13	0.0115	0.04	0.501	0.06	0.403	0.25	2.21e-05	0.11	0.0234	0.19	3.92e-05	0.13	0.0419
CPGI32940	6	31696498	31695903	31697306		0.15	0.00016	0.04	0.599	0.26	2.31e-05	0.19	0.000202	0.15	0.00774	0.09	0.249	0.11	0.0621	0.33	1.73e-11	0.11	0.0138	0.06	0.382
CPGI16467	17	70112074	70112050	70112097		0.18	4.14e-06	0.23	0.00125	0.17	0.0069	0.12	0.0175	0.08	0.166	0.05	0.51	0.21	0.000346	0.08	0.113	0.13	0.00423	0.23	0.000282
CPGI4479	10	94825903	94825547	94826319		0.14	0.000357	0.25	0.000377	0.17	0.00692	0.14	0.00435	0.2	0.000455	0.15	0.0549	0	0.957	0.03	0.531	0.18	7.87e-05	0.26	3.36e-05
CPGI21546	19	58862080	58862063	58862089		0.19	7.82e-07	0.24	0.000933	0.13	0.0413	0.13	0.00881	0.29	3.16e-07	0.25	0.000932	-0.04	0.536	0.18	0.000381	0.02	0.734	0.11	0.0823
CPGI15644	17	36717733			cg02156870	0.24	1.18e-09	0.09	0.218	0.14	0.0273	0.17	0.000485	0.05	0.355	0.14	0.0681	0.24	4.18e-05	0.21	1.92e-05	0.05	0.3	0.23	0.000252
CPGI40140	X	2748136	2748039	2748234		0.2	2.55e-07	0.29	4.06e-05	0.19	0.00298	0.3	1.83e-09	0.08	0.157	0.05	0.5	0.1	0.0859	0.14	0.00449	0.16	0.000478	0.02	0.72
CPGI13700	16	46865524	46865499	46865555		0.08	0.0413	0.25	0.000328	0.08	0.192	0.07	0.177	0.02	0.701	0.14	0.0699	0.17	0.00375	0.24	1.68e-06	0.18	4.69e-05	0.23	0.000214
CPGI9893	13	112720927			cg20829347	0.25	8.62e-11	0.31	9.33e-06	0.04	0.48	0.17	0.000831	0.23	5.51e-05	0.12	0.117	0.05	0.447	0.11	0.0257	0.09	0.06	0.15	0.0178
CPGI1604	1	50886905	50886782	50886969		0.13	0.000741	0.31	9.45e-06	0.17	0.00656	0.2	7.75e-05	0.31	2.93e-08	0.07	0.38	0.15	0.012	0.1	0.0435	0.01	0.827	0.14	0.0246
CPGI9525	13	49795541			cg06476591	0.24	2.91e-10	0.25	0.000418	0.11	0.0933	0.19	0.000103	0.05	0.375	0.09	0.226	0.12	0.0415	0.19	0.000116	0.1	0.0273	0.17	0.00701
CPGI5829	11	18477491	18477299	18477753		0.26	2.59e-11	0.27	0.000156	0.12	0.062	0.09	0.0605	0.11	0.0581	0.16	0.0406	0.15	0.0131	0.13	0.0125	0.06	0.214	0.17	0.00584
CPGI22066	2	38763317	38763130	38763533		0.15	0.000136	0.16	0.025	0.09	0.132	0.18	0.000462	0.29	5.62e-07	0.11	0.16	0.14	0.0183	0.02	0.765	0.22	1.4e-06	0.21	0.001
CPGI9970	13	113705622	113705501	113705742		0.33	<1E-50	0.04	0.57	0.24	0.000131	0.28	1.5e-08	0.01	0.816	0	0.973	0.18	0.00286	0.21	2.37e-05	0.11	0.012	0.07	0.302
CPGI17456	18	23713809	23713729	23713928		0.23	3.78e-09	0.26	0.000285	0.2	0.00143	0.16	0.00171	-0.01	0.827	0.12	0.118	0.15	0.0115	0.19	0.000118	-0.03	0.445	0.2	0.00134
CPGI814	1	19600710	19600454	19600912		0.19	1.6e-06	0.26	0.000219	0.09	0.17	0.05	0.349	0.03	0.634	0.07	0.377	0.19	0.00149	0.29	6.61e-09	0.17	0.000196	0.18	0.00387
CPGI24975	20	44658941			cg02655630	0.29	8.26e-14	0.27	0.000164	0.14	0.0282	0.24	1.45e-06	0.13	0.0243	0.07	0.346	0.08	0.189	0.17	0.000753	0.08	0.0933	0.04	0.486
CPGI7981	12	52408970	52408906	52409033		0.19	9.57e-07	0.25	0.000424	0.17	0.00572	0.21	1.76e-05	0.23	7.81e-05	0.23	0.00198	0.02	0.7	0.15	0.00227	0.07	0.127	-0.08	0.23
CPGI30856	5	10333413			cg04451736	0.18	3.77e-06	0.26	0.000319	0.09	0.137	0.16	0.00172	0.17	0.00344	0.17	0.0235	0.22	0.000169	-0.02	0.647	0.17	0.000134	0.1	0.125
CPGI4637	10	102590271	102590168	102590401		0.26	1.22e-11	0.24	0.000678	0.15	0.0159	0.16	0.00111	0	0.949	0.1	0.204	0.09	0.156	0.1	0.0515	0.18	4.48e-05	0.21	0.000871
CPGI9807	13	109793152			cg08404009	0.29	5.35e-14	0.27	0.000169	0.1	0.0988	0.2	6.87e-05	0.06	0.297	-0.01	0.924	0.13	0.0345	0.19	0.000181	0.09	0.0476	0.17	0.00549
CPGI19653	19	16394570	16394499	16394638		0.16	7.13e-05	0.09	0.237	0.17	0.00791	0.15	0.00379	0.1	0.102	0.26	0.000492	0.09	0.122	0.22	1.55e-05	0.2	9.36e-06	0.13	0.0442
CPGI16356	17	61514894	61514753	61515010		0.2	1.46e-07	0.19	0.0085	0.11	0.0945	0.14	0.00417	0.2	0.000577	0.07	0.394	0.08	0.168	0.23	4.21e-06	0.16	0.000441	0.1	0.12
CPGI35567	7	90895894			cg08714590	0.22	7.18e-09	0.02	0.746	0.26	3.3e-05	0.14	0.00427	0.45	4.44e-16	0.17	0.0252	0.08	0.187	0.14	0.00459	-0.02	0.697	0.08	0.207
CPGI31848	5	140750136	140750111	140750160		0.2	3.35e-07	0.23	0.00114	0.16	0.0124	0.19	9.72e-05	0.07	0.25	0.15	0.0532	0.23	8.6e-05	0.21	1.85e-05	0.07	0.133	0.03	0.649
CPGI18025	18	77659739	77659572	77659949		0.26	2.03e-11	0.02	0.754	0.18	0.00415	0.21	2.21e-05	0.14	0.0189	0.05	0.515	0.17	0.00463	0.19	0.000225	0.07	0.139	0.24	0.000106
CPGI36195	7	149389838	149389669	149389941		0.19	1.05e-06	0.36	2.03e-07	0.1	0.118	0.2	7.12e-05	0.13	0.0213	0.17	0.0283	0.14	0.0236	0.05	0.362	0.12	0.00622	0.08	0.221
CPGI5899	11	31821266	31821064	31821388		0.11	0.00608	0.28	6.78e-05	0.16	0.00908	0.23	3.85e-06	0.31	5.9e-08	0.07	0.367	0.14	0.0211	-0.08	0.129	0.21	3.57e-06	0.14	0.026
CPGI33308	6	50813523	50813341	50813676		0.14	0.000215	0.26	0.00021	0.12	0.0576	0.21	2.94e-05	0.13	0.0303	0.28	0.000148	0.17	0.0046	0.1	0.0383	-0.01	0.796	0.11	0.0899
CPGI20373	19	39694725	39694477	39694993		0.21	1.05e-07	0.11	0.131	0.16	0.01	0.04	0.448	0.2	0.000438	0.28	0.000156	0.14	0.017	0.01	0.892	0.12	0.00728	0.22	0.000511
CPGI4469	10	94455700	94455543	94455895		0.24	2.9e-10	0.22	0.00173	0.22	0.000418	0.17	0.000507	0.08	0.188	0.13	0.0968	0.22	0.000307	0.17	0.000748	-0.11	0.0117	0.12	0.0547
CPGI13843	16	56669704	56669681	56669726		0.12	0.00199	0.3	2.51e-05	0.05	0.457	0.14	0.00569	0.04	0.531	0.06	0.472	0.14	0.0243	0.16	0.002	0.28	4.72e-10	0.22	0.000434
CPGI36428	7	156799255	156799148	156799393		0.11	0.00405	0.33	1.74e-06	0.19	0.00185	0.11	0.028	0.18	0.00153	0.22	0.00441	0.06	0.343	0.15	0.00234	0.11	0.0129	-0.02	0.728
CPGI25979	21	46706864	46706759	46707012		0.11	0.00495	0.32	3.89e-06	0.26	3.82e-05	0.24	9.94e-07	0.17	0.00433	0.13	0.0777	0.06	0.342	0.22	1.37e-05	0.01	0.894	-0.01	0.936
CPGI37299	8	55372111	55371829	55372392		0.2	2.7e-07	0.31	9.85e-06	0.13	0.0336	0.16	0.00188	0.22	0.000108	0.17	0.0244	0.01	0.823	0.04	0.487	0.12	0.00704	0.12	0.0655
CPGI1349	1	40137137	40137089	40137185		0.12	0.00183	0.3	1.77e-05	0.23	0.000159	0.09	0.0853	0.2	0.00039	0.04	0.61	0.08	0.184	0.12	0.0137	0.1	0.0301	0.23	0.000223
CPGI14143	16	73100575	73100426	73100790		0.16	3.39e-05	0.16	0.0212	0.26	3.75e-05	-0.1	0.0516	0.23	8.82e-05	0.2	0.00715	0.03	0.629	0.12	0.0224	0.29	1.36e-10	0.08	0.219
CPGI32781	6	26272596	26272516	26272695		0.19	5.96e-07	0.05	0.455	0.15	0.016	0.11	0.0325	0.1	0.0792	0.25	0.000784	0.15	0.0161	0.12	0.02	0.22	7.15e-07	0.17	0.0066
CPGI22879	2	114033477	114033360	114033581		0.25	2.07e-10	0.28	9.1e-05	0.12	0.0628	0.23	3.83e-06	0.16	0.0051	0.09	0.221	0.18	0.00242	0.2	4.48e-05	-0.1	0.0228	0.11	0.0834
CPGI13513	16	30485537	30485383	30485684		0.23	3.38e-09	0.29	3.18e-05	0.08	0.202	0.1	0.0528	0.07	0.243	0.13	0.091	0.13	0.0325	0.24	2.3e-06	0.06	0.161	0.13	0.0322
CPGI13965	16	67189629			cg01961069	0.05	0.166	0.16	0.028	0.17	0.00575	0.07	0.145	0.41	1.96e-13	0.16	0.0332	0.03	0.641	0.15	0.00342	0.16	0.000395	0.1	0.108
CPGI2924	1	204044509			cg11216917	0.22	2.19e-08	0.16	0.0286	0.11	0.0874	0	0.949	0.22	0.00013	0.12	0.109	0.13	0.0361	0.24	1.15e-06	0.21	3.11e-06	0.15	0.0181
CPGI23094	2	131797761	131797438	131798087		0.18	4.88e-06	0.2	0.00487	0.07	0.261	0.16	0.00104	-0.01	0.838	0.2	0.00844	0.16	0.00989	0.21	1.96e-05	0.11	0.0142	0.24	0.00013
CPGI5900	11	31825838	31825756	31825969		0.17	1.34e-05	0.23	0.0013	0.15	0.0156	0.22	6.81e-06	0.25	1.37e-05	0.08	0.304	0.13	0.0269	-0.03	0.561	0.14	0.00233	0.15	0.0195
CPGI4295	10	76803762	76803669	76803856		0.26	2.78e-11	0.11	0.118	0.14	0.0233	0.13	0.0126	0.07	0.262	0.07	0.339	0.13	0.0256	0.16	0.00145	0.23	2.5e-07	0.22	0.000364
CPGI10321	14	38725424	38725312	38725536		0.2	2.51e-07	0.32	7.01e-06	0.11	0.0723	0.21	2.49e-05	0.08	0.155	0.05	0.488	0.09	0.157	0.05	0.287	0.22	5.49e-07	0.11	0.0921
CPGI4606	10	102279563	102279330	102279703		0.21	3.79e-08	0.17	0.0176	0.15	0.0204	0.3	9.08e-10	0.19	0.000913	0.21	0.00597	0.16	0.0086	0.16	0.00169	-0.09	0.0501	0.07	0.29
CPGI34179	6	168501930	168501903	168501956		0.2	4.11e-07	0.29	2.9e-05	0.1	0.109	0.25	4.84e-07	-0.02	0.679	0.09	0.247	0.16	0.00695	0.08	0.12	0.09	0.0596	0.21	0.000768
CPGI3960	10	43393936	43393728	43394116		0.24	9.64e-10	0.35	7.66e-07	0.18	0.00322	0.27	6.36e-08	0.2	0.000646	0.13	0.0912	0.01	0.855	-0.02	0.749	0.08	0.078	0.07	0.268
CPGI22481	2	74726951	74726892	74727010		0.3	1.64e-14	0.2	0.00444	0.16	0.00885	0.2	8.62e-05	0.03	0.631	0.17	0.0256	0.16	0.00799	0.13	0.00856	0.18	6.18e-05	-0.01	0.877
CPGI31169	5	72676121			cg01558931	0.17	1.5e-05	0.18	0.0121	0.07	0.284	0.19	0.000146	0.01	0.861	0.22	0.00356	0.11	0.0616	0.18	0.000429	0.17	0.000119	0.23	0.000184
CPGI14722	17	935017			cg20699780	0.25	4.6e-11	0.05	0.51	0.13	0.0321	0.25	5.04e-07	0.3	1.38e-07	0.13	0.0838	0.12	0.0413	0.22	8.26e-06	0.08	0.073	-0.07	0.261
CPGI11053	14	103390009	103389814	103390247		0.18	2.33e-06	0.2	0.0062	0.18	0.00358	0.04	0.444	0.3	2.17e-07	0.05	0.52	0.09	0.154	0.07	0.185	0.13	0.00321	0.21	0.000812
CPGI23058	2	130763578	130763516	130763641		0.14	0.000448	0.27	0.000113	0.15	0.0145	0.11	0.03	0.11	0.0498	0.18	0.0186	-0.01	0.923	0.09	0.0731	0.2	8.84e-06	0.19	0.00205
CPGI17709	18	56940022			cg19576304	0.14	0.00024	0.39	1.45e-08	0.17	0.00655	0.15	0.00229	0.21	0.000222	0.13	0.0801	0.04	0.522	0.07	0.14	0.09	0.0553	0.08	0.203
CPGI31968	5	150004825	150004773	150004918		0.14	0.000229	0.09	0.231	0.08	0.188	0.01	0.892	0.1	0.0843	0.25	0.000729	0.21	0.000399	0.32	5.51e-11	0.27	2.22e-09	-0.01	0.89
CPGI12122	15	76639636	76639558	76639713		0.17	1.85e-05	-0.03	0.632	0.16	0.0101	0.22	1.34e-05	0.06	0.305	0.19	0.013	0.18	0.00226	0.13	0.00759	0.24	4.45e-08	0.23	0.000253
CPGI16016	17	45773569	45773468	45773680		0.31	4.44e-16	0.17	0.0204	0.06	0.31	0.09	0.0624	0.24	2.23e-05	0.31	2.73e-05	0.11	0.0696	0.09	0.0892	0.08	0.0867	0	0.988
CPGI6693	11	68622220	68622177	68622263		0.2	2.71e-07	0.18	0.00967	0.26	3.56e-05	0.15	0.00304	-0.03	0.61	0.24	0.00123	0.06	0.351	0.25	7.24e-07	0.08	0.0968	0.05	0.452
CPGI20808	19	47260105	47260078	47260132		0.18	6.6e-06	0.16	0.0231	0.09	0.166	0.23	3.08e-06	0.09	0.123	0.21	0.00479	0.19	0.00196	0.14	0.00598	0.06	0.173	0.14	0.0216
CPGI31618	5	134825843	134825791	134825895		0.14	0.000425	0.31	8.38e-06	0.2	0.00136	0.22	1.31e-05	0.23	8.46e-05	0.2	0.00903	0.07	0.233	0.06	0.274	0.12	0.00596	-0.07	0.239
CPGI3168	1	226127202	226127113	226127290		0.22	2.2e-08	0.27	0.000105	0.12	0.0668	0	0.962	0.19	0.000817	0.24	0.00185	0.1	0.0951	0.1	0.0497	0.09	0.0585	0.15	0.0148
CPGI32760	6	26044317	26044204	26044460		0.18	3.34e-06	0.15	0.0357	0.08	0.21	0.1	0.0414	0.14	0.0197	0.11	0.167	0.19	0.00189	0.2	5.08e-05	0.17	0.000212	0.21	0.00102
CPGI38875	9	93922428	93922330	93922525		0.14	0.00028	0.22	0.00227	0.12	0.0607	0.1	0.0412	0.2	0.000594	0.27	0.000274	0	0.935	0.11	0.0286	0.12	0.00961	0.16	0.012
CPGI6596	11	66839099	66838934	66839191		0.17	1.04e-05	0.16	0.0272	0	0.978	0.16	0.00185	0.17	0.00321	0.23	0.00236	0.12	0.0425	0.16	0.00134	0.08	0.072	0.24	9.34e-05
CPGI11732	15	53081387	53081248	53081526		0.16	4.74e-05	0.35	4.49e-07	0.16	0.00871	0.15	0.00226	0.21	0.000311	0.15	0.0511	0.08	0.18	0.06	0.241	0.11	0.0177	-0.01	0.887
CPGI21613	2	468203	467891	468413		0.2	2.73e-07	0.33	1.85e-06	0.08	0.228	0.22	1.04e-05	0.16	0.0069	0.19	0.0124	0.04	0.534	0	0.974	-0.03	0.517	0.28	8.7e-06
CPGI38115	8	145163119	145163102	145163136		0.13	0.00124	0.09	0.191	0.2	0.0012	0.18	0.000334	0.17	0.00288	0.24	0.00179	0.14	0.0183	0.11	0.0313	0.12	0.00903	0.13	0.0465

## Sheet: CBX7
	Chr	Pos	Start	End	CpGID	BRCA		BLCA		COAD		HNSC		KIRC		LIHC		LSCC		LUAD		THCA		UCEC
						PCC	P	PCC	P	PCC	P	PCC	P	PCC	P	PCC	P	PCC	P	PCC	P	PCC	P	PCC	P
OS23832	11	112126170			cg15818008	-0.37	2.73e-22	-0.45	3.88e-11	-0.06	0.305	-0.49	2.68e-25	-0.54	1.05e-23	-0.15	0.0568	-0.34	5.2e-09	-0.43	6.1e-19	-0.16	0.000306	-0.14	0.0293
OS60460	2	125279777			cg17654747	-0.31	4.53e-16	-0.27	0.000176	-0.16	0.0127	-0.33	9.38e-12	-0.5	7.59e-20	0.21	0.00617	-0.22	0.000276	-0.58	2.44e-36	-0.14	0.00193	-0.28	6.72e-06
OS15050	10	75659483			cg06829584	-0.26	1.02e-11	-0.3	1.56e-05	-0.35	1.49e-08	-0.59	4.67e-38	-0.34	1.92e-09	-0.13	0.0817	-0.32	8.04e-08	-0.2	5.2e-05	-0.23	4.39e-07	0.1	0.13
OS27960	12	53319217			cg08094614	-0.2	1.81e-07	-0.21	0.00337	-0.32	1.23e-07	-0.53	4.68e-30	-0.52	5.18e-22	-0.15	0.0546	-0.33	2.2e-08	-0.38	2.83e-15	-0.19	3.79e-05	0.07	0.256
OS52898	18	21451585	21451563	21451607		-0.2	3.24e-07	-0.21	0.00317	-0.35	1.22e-08	-0.52	8.74e-29	-0.46	1.08e-16	-0.23	0.00253	-0.22	0.00017	-0.27	5.01e-08	-0.21	2.07e-06	-0.04	0.478
OS59495	2	101397191			cg04324821	-0.32	4.59e-17	-0.35	5.97e-07	-0.39	1.53e-10	-0.5	3.2e-26	0.07	0.226	-0.24	0.00169	-0.38	4.38e-11	-0.31	6.38e-10	-0.06	0.156	0.06	0.333
OS17758	10	127888073			cg11580615	-0.19	9.72e-07	-0.25	0.000344	-0.21	0.000975	-0.5	1.1e-26	-0.46	1e-16	0.23	0.00213	-0.24	8.12e-05	-0.38	6.87e-15	-0.23	3.61e-07	-0.15	0.0169
OS90217	6	27569130	27569094	27569167		-0.54	3.16e-51	-0.26	0.000294	-0.3	1.4e-06	-0.12	0.0191	-0.5	2.73e-20	0	0.992	-0.14	0.0186	-0.42	5.24e-18	0.08	0.0937	-0.23	0.000224
OS19639	11	16023708			cg10825530	-0.41	1.12e-27	-0.2	0.00483	-0.35	7.17e-09	-0.19	0.000197	-0.42	2.42e-14	-0.29	0.000103	-0.17	0.00433	-0.18	0.000391	0	0.927	-0.28	4.71e-06
OS12728	10	13760120	13760075	13760165		-0.52	4.08e-46	-0.3	1.56e-05	-0.33	7.09e-08	-0.09	0.0667	-0.23	4.99e-05	-0.22	0.00389	-0.33	1.84e-08	-0.24	1.87e-06	-0.1	0.0265	-0.38	7.06e-10
OS19704	11	17808724			cg26387848	-0.16	6.57e-05	-0.3	2.7e-05	-0.06	0.363	-0.57	2.17e-35	-0.54	1.84e-23	-0.07	0.34	-0.24	4.08e-05	-0.26	2.41e-07	-0.08	0.0692	-0.09	0.166
OS99305	7	55053391			cg16960046	-0.12	0.00224	-0.09	0.213	-0.23	0.000296	-0.55	2.69e-32	-0.47	6.14e-18	-0.35	2.14e-06	-0.34	9.87e-09	-0.46	8.06e-22	0.12	0.00704	-0.04	0.537
OS48663	17	15301904			cg14072027	-0.35	1.09e-19	-0.41	2.49e-09	-0.38	3.15e-10	-0.45	6.45e-21	-0.17	0.00371	-0.08	0.288	-0.25	2.92e-05	-0.23	3.35e-06	0.04	0.4	-0.26	2.99e-05
OS90175	6	27130208			cg04826368	-0.44	1.64e-32	-0.22	0.00247	-0.15	0.0207	-0.45	1.14e-20	-0.15	0.0109	-0.21	0.0048	-0.37	2.11e-10	-0.4	4.27e-16	-0.07	0.145	-0.17	0.00547
OS106442	8	55066317			cg13602461	-0.15	0.000127	-0.24	0.000685	-0.16	0.0129	-0.55	2.79e-32	-0.5	6.18e-20	-0.06	0.471	-0.33	1.58e-08	-0.39	2.01e-15	-0.11	0.0123	-0.1	0.0965
OS76118	4	4661952			cg27661394	-0.22	8.4e-09	-0.34	1.07e-06	-0.09	0.167	-0.59	2.19e-38	-0.44	2.38e-15	-0.21	0.0049	-0.31	2.12e-07	-0.38	1.41e-14	-0.11	0.0157	-0.1	0.11
OS74120	3	159852976			cg17033891	-0.38	3.91e-24	-0.32	3.81e-06	-0.26	2.44e-05	-0.43	3.07e-19	-0.4	6.92e-13	-0.17	0.025	-0.26	1.08e-05	-0.36	1.89e-13	0.08	0.0924	0.04	0.515
OS15373	10	80327890			cg10692363	-0.36	7.69e-21	-0.29	4.32e-05	-0.37	1.02e-09	-0.23	3.66e-06	-0.24	3.75e-05	-0.23	0.00266	-0.28	1.96e-06	-0.4	3.61e-16	-0.02	0.693	-0.02	0.736
OS101054	7	102632303			cg05671644	-0.11	0.00567	-0.22	0.00183	-0.35	1.13e-08	-0.46	3.63e-22	-0.23	9.13e-05	-0.16	0.0315	-0.34	9.33e-09	-0.39	9.9e-16	-0.02	0.653	-0.14	0.0266
OS80488	4	154354354			cg03252770	-0.39	7.48e-25	-0.45	3.97e-11	-0.32	2.49e-07	-0.23	4.22e-06	-0.46	8.44e-17	0.12	0.126	-0.3	4.21e-07	-0.28	1.68e-08	-0.14	0.00214	0.12	0.0624
OS63169	2	202098951			cg26799474	-0.35	1.01e-19	-0.16	0.0224	-0.39	1.73e-10	-0.17	0.000712	-0.42	5.71e-14	-0.24	0.00143	-0.18	0.00313	-0.33	1.42e-11	-0.13	0.0041	-0.09	0.141
OS67624	22	40355732			cg17988310	-0.27	1.55e-12	-0.13	0.0711	-0.28	5.65e-06	-0.44	6.96e-20	-0.26	4.5e-06	0.03	0.65	-0.36	8.31e-10	-0.46	1.44e-21	-0.25	4.05e-08	-0.09	0.153
OS27143	12	31902503			cg08543028	-0.3	9.94e-15	-0.33	2.72e-06	-0.41	1.06e-11	-0.15	0.00311	-0.32	1.19e-08	-0.06	0.414	-0.26	1.77e-05	-0.37	6.37e-14	0	0.962	-0.28	5.56e-06
OS55985	2	16804680	16804409	16805111		-0.1	0.0132	-0.18	0.0116	-0.2	0.0013	-0.6	1.22e-39	-0.37	6.8e-11	-0.01	0.919	-0.35	1.86e-09	-0.4	4.19e-16	-0.03	0.487	0.03	0.621
OS28702	12	68978235			cg22540040	-0.2	1.96e-07	-0.13	0.0764	-0.34	2.59e-08	-0.1	0.0372	-0.4	9.2e-13	0.06	0.404	-0.25	2.97e-05	-0.35	1.81e-12	-0.12	0.00772	-0.44	1.07e-13
OS100850	7	100005500			cg08713098	-0.26	3.2e-11	-0.27	0.000135	-0.3	9.06e-07	-0.54	2.9e-31	-0.36	2.1e-10	0.02	0.84	-0.3	2.78e-07	-0.37	4.98e-14	-0.02	0.697	-0.04	0.506
OS6588	1	144892338	144892111	144892566		-0.19	8.79e-07	-0.43	4.23e-10	-0.12	0.061	-0.42	1.57e-18	-0.4	1.56e-12	-0.1	0.177	-0.25	3.18e-05	-0.58	4.59e-37	-0.05	0.31	-0.03	0.591
OS3644	1	44300942			cg09989037	-0.27	1.34e-12	-0.28	9.34e-05	-0.09	0.161	-0.54	2.67e-31	-0.4	1.13e-12	-0.15	0.0551	-0.07	0.249	-0.28	1.41e-08	-0.21	3.04e-06	-0.07	0.29
OS107469	8	92528313			cg00431968	-0.15	0.000161	-0.27	0.000166	-0.26	3.64e-05	-0.26	1.11e-07	-0.35	4.67e-10	0.02	0.748	-0.17	0.00448	-0.36	1.27e-13	-0.23	2.16e-07	-0.25	4.12e-05
OS71118	3	71545533			cg09611620	-0.17	2.31e-05	-0.34	1.19e-06	-0.25	6.86e-05	-0.5	2.68e-26	-0.34	1.94e-09	-0.41	2.77e-08	-0.12	0.0504	-0.25	4.18e-07	-0.2	1.26e-05	0.14	0.0276
OS6332	1	116270626			cg14985891	-0.32	4.68e-17	-0.14	0.0568	-0.17	0.00745	-0.47	9.37e-23	-0.36	2.54e-10	-0.15	0.0545	-0.29	1.28e-06	-0.34	2.84e-12	-0.12	0.00805	-0.06	0.319
OS24310	11	119630253	119630144	119630362		-0.2	4.94e-07	-0.24	0.000596	-0.28	7.74e-06	-0.17	0.000545	-0.33	6.91e-09	-0.22	0.00425	-0.31	2.34e-07	-0.42	5.27e-18	-0.07	0.136	-0.39	1.62e-10
OS30839	12	121826303			cg02931464	-0.32	3.3e-17	-0.31	9.62e-06	-0.22	0.000302	-0.52	1.24e-28	-0.42	8.55e-14	-0.14	0.0677	-0.37	1.81e-10	-0.31	6.66e-10	0.04	0.346	-0.06	0.346
OS96813	7	1922866			cg02272667	-0.3	5.81e-15	-0.23	0.00124	-0.23	0.00017	-0.49	1.33e-25	-0.37	3.42e-11	-0.07	0.378	-0.29	9.89e-07	-0.32	1.74e-10	-0.04	0.337	0.03	0.595
OS103279	7	151403164			cg12978800	-0.42	6.88e-29	-0.13	0.0747	-0.25	5.22e-05	-0.45	7.34e-21	-0.4	3.86e-13	-0.15	0.0445	-0.37	2.6e-10	-0.35	1.38e-12	-0.01	0.851	-0.07	0.244
OS41927	15	74199578			cg14508696	-0.25	1.24e-10	-0.32	5.32e-06	-0.12	0.0485	-0.43	4.64e-19	-0.29	3.65e-07	0.13	0.0872	-0.27	6.22e-06	-0.37	4.56e-14	-0.25	2.76e-08	-0.05	0.4
OS84457	5	80716263			cg03577157	-0.27	1.9e-12	-0.2	0.00444	-0.17	0.00609	-0.48	3.8e-24	-0.33	5.76e-09	-0.29	0.000108	-0.27	6.16e-06	-0.24	1.74e-06	-0.02	0.648	-0.13	0.0347
OS48916	17	18885437			cg05508862	-0.38	1.15e-23	-0.19	0.00706	-0.38	2.94e-10	-0.26	8.88e-08	0.05	0.356	-0.33	1.07e-05	-0.29	8.13e-07	-0.37	2.68e-14	-0.05	0.292	-0.2	0.0018
OS59998	2	112456811			cg08443563	-0.3	1.3e-14	-0.23	0.00129	-0.46	6.35e-15	-0.34	2.29e-12	-0.06	0.331	-0.13	0.0911	-0.22	0.000197	-0.39	1.34e-15	-0.21	2.29e-06	-0.04	0.511
OS92957	6	78166436			cg01612140	-0.32	5.17e-17	-0.18	0.0101	-0.31	4.62e-07	-0.46	1e-21	-0.14	0.0184	0.03	0.743	-0.34	4.49e-09	-0.44	7.08e-20	-0.04	0.413	-0.12	0.0473
OS62022	2	169926103			cg22129276	-0.26	7.57e-12	-0.21	0.00384	-0.38	4.1e-10	-0.3	1.67e-09	-0.38	6.67e-12	-0.28	0.000216	-0.29	9.02e-07	-0.39	6.44e-16	0.01	0.772	-0.12	0.0576
OS62406	2	178107899			cg22451100	-0.42	4.75e-29	-0.01	0.906	-0.28	4.85e-06	0	0.939	-0.39	1.69e-12	-0.13	0.0836	-0.17	0.00504	-0.44	5.17e-20	0.01	0.839	-0.34	2.2e-08
OS85294	5	112356289			cg10837404	-0.17	1.63e-05	-0.24	0.000664	-0.31	3.9e-07	-0.46	2.4e-22	-0.41	1.71e-13	-0.19	0.0127	-0.16	0.00823	-0.21	2.75e-05	-0.14	0.00266	-0.12	0.0537
OS91623	6	38230110			cg22198603	-0.22	1.51e-08	-0.25	0.000415	-0.33	5.24e-08	-0.42	3.51e-18	-0.16	0.00718	-0.27	0.000418	-0.23	8.77e-05	-0.27	9.69e-08	-0.17	0.000154	-0.31	4.01e-07
OS12090	10	3023735	3023677	3023801		-0.3	3.43e-15	-0.26	0.000241	-0.11	0.0899	-0.3	1.18e-09	-0.5	4.62e-20	0.2	0.00924	-0.18	0.00276	-0.34	2.25e-12	-0.04	0.365	-0.41	1.87e-11
OS29388	12	92976846			cg23905556	-0.16	6.96e-05	-0.38	3.4e-08	-0.12	0.0568	-0.48	4.67e-24	-0.39	3.09e-12	0.1	0.174	-0.31	1.84e-07	-0.31	5.78e-10	-0.01	0.743	-0.09	0.163
OS68535	3	15687950			cg00663183	-0.19	1.12e-06	-0.34	1.48e-06	0.04	0.54	-0.52	4.87e-29	-0.37	4.2e-11	-0.17	0.0287	-0.34	1.02e-08	-0.29	2.62e-09	-0.09	0.0554	-0.1	0.122
OS95368	6	151325642			cg21691367	-0.16	6.03e-05	-0.1	0.176	-0.35	9.45e-09	-0.22	1.11e-05	-0.45	5.8e-16	-0.12	0.112	-0.31	1.04e-07	-0.28	1.25e-08	-0.14	0.0021	-0.17	0.0058
OS4425	1	59398690			cg17171539	-0.39	8.75e-25	-0.2	0.00504	-0.48	1.05e-15	-0.41	1.13e-17	-0.12	0.0472	-0.23	0.00271	-0.36	8.39e-10	-0.39	2.14e-15	0.06	0.223	0.01	0.934
OS21536	11	63140804			cg10116443	-0.17	9.74e-06	-0.39	1.38e-08	-0.12	0.0604	-0.44	6.08e-20	-0.34	2.65e-09	0.11	0.137	-0.28	2.01e-06	-0.32	5.48e-11	-0.04	0.336	-0.16	0.00922
OS18592	11	2226480			cg15839913	-0.37	2.69e-22	-0.34	1.67e-06	-0.3	1.1e-06	-0.42	1.1e-18	-0.25	1.56e-05	0.14	0.0613	-0.18	0.00222	-0.23	4.29e-06	-0.15	0.00129	-0.15	0.0189
OS106450	8	55294690	55294536	55294882		-0.26	2.44e-11	-0.09	0.195	-0.27	1.4e-05	-0.15	0.00267	-0.37	6.91e-11	-0.31	3.87e-05	-0.29	1.22e-06	-0.33	1.53e-11	0.02	0.629	-0.19	0.00237
OS92346	6	52217264			cg09225373	-0.39	9.62e-25	-0.15	0.0371	-0.38	6e-10	-0.27	4.37e-08	-0.29	5.39e-07	-0.15	0.0475	-0.31	1.41e-07	-0.42	3.89e-18	-0.06	0.195	-0.06	0.307
OS81709	5	555601	554886	556291		-0.45	5.37e-34	-0.18	0.0125	-0.1	0.129	-0.23	5.03e-06	-0.31	6.43e-08	-0.23	0.00208	-0.24	6.44e-05	-0.45	2.55e-21	-0.01	0.857	-0.26	2.78e-05
OS57676	2	50234533			cg09044294	-0.23	2.42e-09	0.01	0.92	-0.29	3.63e-06	-0.46	2.25e-22	-0.31	4.16e-08	0.04	0.574	-0.14	0.0205	-0.43	3.25e-19	-0.19	2.6e-05	-0.29	2.84e-06
OS57582	2	47716307	47716097	47716517		-0.43	1.81e-30	-0.21	0.00371	-0.18	0.00467	-0.38	2.88e-15	-0.39	2.76e-12	-0.07	0.37	-0.23	0.000112	-0.33	4.22e-11	-0.02	0.588	-0.09	0.144
OS64276	2	225543274			cg24746938	-0.43	6.1e-30	-0.13	0.0657	-0.3	1.39e-06	-0.2	5.94e-05	-0.42	3.73e-14	0.03	0.66	-0.3	4.33e-07	-0.42	2.29e-18	-0.09	0.0418	-0.3	1.49e-06
OS30774	12	120868430	120868392	120868468		-0.35	5.62e-20	-0.23	0.00104	-0.28	7.18e-06	-0.1	0.0394	-0.25	1.18e-05	-0.11	0.162	-0.28	1.94e-06	-0.43	7.94e-19	-0.29	4.6e-11	-0.23	0.000167
OS17313	10	121075316			cg07551060	-0.3	8.83e-15	-0.26	0.000199	-0.25	4.93e-05	-0.36	1.27e-13	-0.41	2.46e-13	-0.21	0.00607	-0.28	3.23e-06	-0.47	2.04e-23	0.02	0.682	0.01	0.893
OS10300	1	219047954			cg08550523	-0.27	1.23e-12	-0.31	1.15e-05	-0.33	4.5e-08	-0.3	7.17e-10	-0.48	3.86e-18	-0.03	0.657	-0.28	3.26e-06	-0.37	2.53e-14	-0.17	0.00024	-0.01	0.826
OS7446	1	158656718			cg22730004	-0.21	4.57e-08	-0.15	0.0389	-0.3	1.13e-06	-0.28	1.08e-08	-0.24	2.81e-05	0.08	0.27	-0.21	0.000576	-0.42	1.35e-18	-0.23	2.53e-07	-0.26	3.7e-05
OS20172	11	32334657			cg21883293	-0.39	1.86e-24	-0.23	0.00127	-0.24	0.000123	-0.39	1.54e-15	-0.26	6.64e-06	-0.09	0.232	-0.33	1.43e-08	-0.36	9.36e-14	-0.06	0.207	-0.01	0.87
OS2521	1	25936677			cg16396978	-0.28	3.36e-13	-0.15	0.0414	-0.19	0.00302	-0.31	4.81e-10	-0.17	0.00322	-0.34	4.31e-06	-0.32	9.06e-08	-0.37	2.38e-14	0.14	0.00276	-0.38	6.37e-10
OS32893	13	45390049			cg05168229	-0.32	2.12e-17	-0.26	0.000238	-0.36	3.6e-09	-0.27	3.62e-08	-0.36	9.17e-11	-0.19	0.0119	-0.27	4.26e-06	-0.36	3.59e-13	-0.08	0.0934	-0.06	0.358
OS22860	11	83501980	83501743	83502232		-0.23	3.62e-09	-0.31	9.66e-06	-0.11	0.0683	-0.45	9.2e-21	-0.37	3.71e-11	-0.05	0.487	-0.18	0.00334	-0.42	2.51e-18	-0.12	0.01	-0.09	0.133
OS96501	6	169399718	169399683	169399760		-0.46	3.11e-35	-0.15	0.037	-0.3	1.06e-06	-0.16	0.0013	-0.48	2.55e-18	0.1	0.212	-0.14	0.0162	-0.39	2.04e-15	-0.18	4.84e-05	-0.29	3.17e-06
OS76237	4	6690875	6690702	6691093		-0.33	9.57e-18	-0.13	0.0613	-0.31	3.26e-07	-0.21	1.65e-05	-0.55	2.03e-24	-0.36	9.74e-07	-0.28	2.07e-06	-0.39	6.19e-16	0.05	0.284	0.06	0.354
OS70471	3	58456976			cg13575139	-0.14	0.000295	-0.03	0.718	-0.39	9.78e-11	0.01	0.835	-0.39	1.64e-12	-0.07	0.329	-0.31	1.08e-07	-0.43	1.11e-18	-0.13	0.00323	-0.24	0.000123
OS85000	5	99886768			cg21515785	-0.25	2.43e-10	-0.44	1.49e-10	-0.05	0.392	-0.53	7.44e-30	-0.3	1.26e-07	-0.15	0.0549	-0.17	0.00475	-0.25	4.27e-07	-0.15	0.00113	0.08	0.194
OS107775	8	99023869			cg16103712	-0.37	1.64e-22	-0.23	0.00121	-0.2	0.00168	-0.13	0.00924	-0.5	5.84e-20	-0.16	0.0321	-0.23	0.00016	-0.21	2.57e-05	-0.25	2.16e-08	0	0.99
OS45169	16	46607796	46607688	46607903		-0.42	6.27e-29	-0.06	0.429	-0.24	8.24e-05	-0.3	1.86e-09	-0.46	4.82e-17	0.02	0.798	-0.22	0.000178	-0.56	2.68e-33	0.03	0.53	-0.25	4.91e-05
OS62111	2	171877888			cg24527751	-0.34	4.04e-19	-0.21	0.00339	-0.27	1.35e-05	-0.17	0.000794	-0.47	7.79e-18	-0.18	0.0168	-0.24	5.28e-05	-0.4	8.49e-17	-0.11	0.016	0.03	0.658
OS26932	12	26844579			cg00997853	-0.4	8.08e-27	-0.13	0.0665	-0.21	0.000653	-0.25	7.76e-07	-0.33	3.28e-09	-0.15	0.0431	-0.36	1.29e-09	-0.45	6.44e-21	0.14	0.0028	-0.12	0.0655
OS27739	12	50790262	50790101	50790423		-0.31	1.64e-15	-0.14	0.0477	-0.3	1.03e-06	-0.3	6.46e-10	-0.36	1.81e-10	-0.22	0.00297	-0.29	8.57e-07	-0.2	9.74e-05	0.01	0.847	-0.27	1.04e-05
OS39622	15	31293713			cg21826258	-0.15	0.000122	-0.33	3.16e-06	-0.13	0.0356	-0.52	3.21e-29	-0.47	6.62e-18	-0.1	0.211	-0.28	2.66e-06	-0.37	2.86e-14	-0.01	0.81	0.07	0.242
OS95074	6	144586678			cg02246928	-0.43	3.64e-31	-0.24	0.000766	-0.09	0.15	-0.49	8.95e-26	-0.14	0.0144	-0.29	8.17e-05	-0.22	0.000228	-0.17	0.000856	-0.06	0.177	-0.22	0.000342
OS82048	5	5146332	5146320	5146343		-0.3	1.2e-14	-0.19	0.00814	-0.08	0.224	-0.44	9.41e-20	-0.63	1.99e-34	0.03	0.737	-0.17	0.00475	-0.48	4.34e-24	-0.15	0.00106	0.07	0.295
OS66723	21	36420164			cg05973398	-0.21	8.75e-08	-0.35	3.6e-07	-0.32	1.42e-07	-0.21	3.32e-05	-0.28	1.42e-06	-0.28	0.000243	-0.24	5.24e-05	-0.15	0.00242	-0.16	0.000563	-0.12	0.0616
OS6810	1	150971889			cg21937128	-0.13	0.000856	-0.35	6.07e-07	-0.05	0.389	-0.41	3.11e-17	-0.55	9.16e-25	-0.14	0.0614	-0.24	4.76e-05	-0.24	2.1e-06	-0.26	4.38e-09	0.05	0.441
OS95113	6	145219031			cg23160829	-0.35	4.22e-20	-0.18	0.0138	-0.23	0.000191	-0.45	1.94e-21	-0.35	8.62e-10	-0.05	0.514	-0.31	1.97e-07	-0.37	5.39e-14	-0.22	1.3e-06	-0.01	0.829
OS13168	10	24995583			cg11122255	-0.26	4.18e-11	-0.19	0.0069	-0.27	1.78e-05	-0.53	2.68e-30	-0.13	0.0202	-0.3	4.9e-05	-0.29	1.35e-06	-0.31	4.04e-10	-0.11	0.017	0.02	0.728
OS66099	20	39135472			cg27461254	-0.31	3.01e-16	-0.26	0.000261	-0.26	3.73e-05	-0.3	1.01e-09	-0.38	2.34e-11	-0.18	0.0166	-0.24	4.51e-05	-0.36	3.13e-13	-0.07	0.137	0.04	0.576
OS482	1	4856996			cg20995977	-0.29	1.4e-13	-0.17	0.0158	-0.18	0.00328	-0.3	6.51e-10	-0.33	5.95e-09	0.11	0.14	-0.32	7.32e-08	-0.47	3.2e-23	-0.12	0.0101	-0.22	0.000571
OS61493	2	155314028			cg00284179	-0.27	5.36e-12	-0.07	0.304	-0.17	0.00609	-0.49	1.89e-25	-0.1	0.0743	-0.15	0.0555	-0.13	0.0345	-0.38	2.7e-15	-0.12	0.00703	-0.31	7.2e-07
OS98321	7	33973655			cg26193418	-0.33	4.09e-18	-0.3	2.21e-05	-0.02	0.808	-0.54	5.69e-32	-0.18	0.00144	0.02	0.789	-0.29	1.42e-06	-0.31	2.22e-10	-0.21	1.81e-06	-0.02	0.767
OS23915	11	113920436			cg12445422	-0.38	3.83e-23	-0.19	0.00808	-0.18	0.00371	-0.42	1.21e-18	-0.25	1.07e-05	0.09	0.263	-0.22	0.000204	-0.36	2.08e-13	-0.1	0.0277	-0.25	7.53e-05
OS53891	19	30566045			cg05001848	-0.24	4.06e-10	-0.15	0.0353	-0.19	0.00275	-0.28	2.01e-08	-0.48	1.56e-18	0.15	0.0492	-0.23	8.47e-05	-0.39	4.56e-16	-0.19	2.78e-05	-0.2	0.00105
OS18890	11	5301844			cg09248694	-0.38	6.55e-24	-0.23	0.00152	-0.22	0.000315	-0.43	1.06e-19	-0.42	6.38e-14	0.05	0.541	-0.19	0.00184	-0.39	5.33e-16	-0.1	0.0215	-0.1	0.104
OS5241	1	85710632			cg27558693	-0.34	1.01e-18	-0.16	0.0285	-0.29	2.05e-06	-0.57	3.94e-35	-0.34	2.8e-09	0.02	0.783	-0.32	7.02e-08	-0.24	1.32e-06	-0.1	0.0356	-0.02	0.754
OS9232	1	201515370			cg00665106	-0.4	8.52e-26	-0.19	0.00653	-0.38	5.35e-10	-0.3	5.99e-10	0.04	0.546	-0.22	0.00311	-0.26	1.34e-05	-0.24	1.88e-06	0.04	0.386	-0.22	0.000333
OS8184	1	172239092			cg17591816	-0.45	7.42e-33	-0.05	0.523	-0.08	0.178	-0.41	1.92e-17	-0.47	1.85e-17	-0.06	0.457	-0.32	7.77e-08	-0.3	1.03e-09	-0.14	0.00273	-0.14	0.023
OS30330	12	112211993			cg12142865	-0.44	9.03e-33	-0.26	0.000195	-0.33	5.1e-08	0.05	0.358	-0.33	4.13e-09	-0.24	0.00177	-0.16	0.00738	-0.26	2.68e-07	-0.09	0.0365	-0.22	0.000502
OS78575	4	86396282	86395991	86396765		-0.4	1.15e-25	-0.15	0.0317	-0.24	0.000153	0.02	0.74	-0.34	1.92e-09	-0.06	0.47	-0.21	0.000602	-0.2	4.86e-05	-0.27	1.9e-09	-0.36	3.21e-09
OS79533	4	120974344			cg24504349	-0.29	2.94e-14	-0.43	5.4e-10	-0.06	0.328	-0.4	2.24e-16	-0.46	1.39e-16	-0.19	0.014	-0.23	0.000106	-0.22	9.11e-06	0.08	0.0728	-0.18	0.00453
OS110761	9	92310441			cg13922800	-0.24	5.16e-10	-0.28	5.69e-05	-0.19	0.00247	-0.45	6.92e-21	-0.25	9.67e-06	-0.11	0.168	-0.28	3.26e-06	-0.33	2.97e-11	0.04	0.354	-0.16	0.0102
OS30467	12	114299076			cg04831327	-0.31	1.53e-15	-0.3	1.59e-05	-0.06	0.381	-0.21	3.11e-05	-0.46	4.55e-17	-0.12	0.119	-0.16	0.00982	-0.41	2.91e-17	-0.15	0.000801	-0.03	0.661
OS499	1	5334430			cg09234698	-0.37	9.42e-23	-0.22	0.00204	-0.22	0.000319	-0.28	1.07e-08	-0.33	5.11e-09	0.15	0.0489	-0.23	0.000106	-0.45	3.28e-21	-0.02	0.612	-0.16	0.00872
OS89284	6	11771622	11771473	11771840		-0.19	8.39e-07	-0.34	1.42e-06	-0.04	0.544	-0.27	2.81e-08	-0.57	1.11e-26	-0.02	0.808	-0.28	2.89e-06	-0.29	4.21e-09	-0.24	1.36e-07	0.03	0.641
OS17845	10	129346536	129346391	129346680		-0.38	4.17e-24	-0.14	0.0454	-0.21	0.001	-0.17	0.000688	-0.22	0.000159	0.14	0.0615	-0.23	0.000129	-0.49	1.49e-24	-0.15	0.00132	-0.33	1.16e-07
OS89084	6	7692342			cg09633081	-0.27	2.47e-12	-0.04	0.543	-0.22	0.000476	-0.29	3.15e-09	-0.46	7.08e-17	-0.17	0.0225	-0.24	7.55e-05	-0.4	3.18e-16	-0.1	0.0226	-0.04	0.485
OS12000	10	1550032	1549991	1550073		-0.27	1.35e-12	-0.21	0.00376	-0.1	0.12	-0.35	4.75e-13	-0.23	6e-05	0.16	0.0335	-0.34	7.88e-09	-0.45	3.86e-21	-0.1	0.0216	-0.22	0.000424
OS57763	2	54467214			cg06001734	-0.19	8.13e-07	-0.33	2.49e-06	-0.12	0.0487	-0.32	9.74e-11	-0.38	7.91e-12	-0.14	0.0628	-0.19	0.00186	-0.35	1.24e-12	-0.14	0.00247	-0.13	0.0367
OS40691	15	55513621			cg24687805	-0.39	2.84e-25	-0.18	0.0135	-0.17	0.00764	-0.36	1.01e-13	-0.42	2.7e-14	-0.22	0.00409	-0.17	0.00432	-0.33	1.48e-11	-0.14	0.00267	0.16	0.00983
OS23913	11	113860607			cg20178075	-0.26	9.8e-12	-0.16	0.027	-0.19	0.00273	-0.38	3.2e-15	-0.14	0.0177	0.09	0.253	-0.24	6.47e-05	-0.35	9.59e-13	-0.17	0.000113	-0.33	6.56e-08
OS5644	1	95179425			cg08056069	-0.32	1.68e-16	-0.26	0.000219	-0.45	8.08e-14	-0.35	1.05e-12	-0.21	0.000263	-0.16	0.0385	-0.33	1.49e-08	-0.35	9.94e-13	-0.05	0.245	0.07	0.274
OS20497	11	40613630			cg18737789	-0.28	3.64e-13	-0.24	0.000625	-0.11	0.085	-0.29	4.13e-09	-0.38	6.8e-12	-0.07	0.394	-0.25	3.06e-05	-0.43	6.62e-19	-0.12	0.0091	-0.08	0.203
OS11734	1	247769061	247768871	247769251		-0.36	1.07e-21	-0.18	0.0143	-0.11	0.0777	-0.23	2.97e-06	-0.38	2.19e-11	0.07	0.35	-0.21	0.000471	-0.46	1.67e-21	-0.08	0.0977	-0.25	8.12e-05
OS107206	8	81213434	81213351	81213507		-0.3	3.36e-15	-0.32	5.05e-06	-0.05	0.43	-0.48	1.5e-24	-0.48	3.46e-18	0.08	0.288	-0.24	7.49e-05	-0.35	8.06e-13	0.03	0.501	-0.07	0.288
OS39896	15	38117466			cg07989851	-0.14	0.000292	-0.28	7.7e-05	-0.24	8.34e-05	-0.37	3.39e-14	-0.48	6.64e-19	-0.13	0.099	-0.2	0.00106	-0.39	1.58e-15	-0.26	5.21e-09	-0.02	0.694
OS7300	1	156589145	156589008	156589303		-0.24	8.03e-10	-0.26	0.000278	-0.32	2.08e-07	-0.1	0.0503	-0.18	0.00146	-0.07	0.371	-0.19	0.00122	-0.3	8.68e-10	-0.09	0.0425	-0.45	8.76e-14
OS53307	19	474445			cg18493147	-0.24	9.55e-10	-0.15	0.0306	-0.17	0.00693	-0.28	2.52e-08	-0.35	7.59e-10	-0.16	0.0343	-0.18	0.00279	-0.3	9.12e-10	-0.07	0.135	-0.33	4.74e-08
OS37095	14	72638695			cg11204152	-0.29	3.77e-14	-0.39	1.35e-08	-0.2	0.00159	-0.33	8.09e-12	-0.09	0.107	0.13	0.0785	-0.31	1.03e-07	-0.46	9.33e-22	-0.09	0.0452	-0.09	0.139
OS21067	11	56237629			cg17682535	-0.09	0.0204	-0.31	9.11e-06	-0.23	0.000274	-0.35	6.18e-13	-0.42	4.88e-14	0.17	0.0247	-0.17	0.00421	-0.45	4.79e-21	0.04	0.33	-0.28	5.55e-06
OS35400	14	23321005			cg26118358	-0.17	9.88e-06	-0.32	5.41e-06	-0.04	0.482	-0.4	5.32e-17	-0.37	8.62e-11	-0.13	0.0799	-0.24	5.89e-05	-0.18	0.000234	-0.27	1.83e-09	0.01	0.89
OS59320	2	98486185			cg12081267	-0.17	1.5e-05	-0.33	1.75e-06	-0.17	0.00584	-0.5	4.8e-26	-0.37	5.27e-11	-0.09	0.228	-0.34	5.83e-09	-0.31	5.31e-10	-0.11	0.0155	0.01	0.897
OS103277	7	151396512			cg10370262	-0.18	5.47e-06	-0.33	2.36e-06	-0.11	0.0759	-0.37	1.96e-14	-0.34	1.58e-09	-0.15	0.0538	-0.25	2.21e-05	-0.3	1.89e-09	-0.12	0.009	-0.09	0.157
OS84184	5	74616750			cg05986288	-0.23	2.43e-09	-0.42	7.42e-10	-0.13	0.0402	-0.43	1.43e-19	0.04	0.469	-0.06	0.417	-0.4	8.98e-12	-0.31	3.66e-10	-0.1	0.0222	-0.13	0.0395
OS49294	17	27568523			cg04607334	-0.28	8.5e-13	-0.3	2.64e-05	0.05	0.426	-0.48	1.02e-24	-0.5	8.1e-20	-0.14	0.0671	-0.25	2.85e-05	-0.35	8.36e-13	-0.1	0.0272	-0.05	0.447
OS110427	9	72774855			cg14405839	-0.38	6.76e-24	-0.17	0.0158	-0.2	0.00166	-0.21	2.05e-05	-0.42	2.44e-14	-0.09	0.248	-0.22	0.000273	-0.28	2.9e-08	0.01	0.747	-0.18	0.00324
OS7419	1	158301074	158300733	158301451		-0.17	1.58e-05	-0.23	0.00129	-0.28	4.9e-06	-0.2	5.11e-05	-0.19	0.00121	0.05	0.5	-0.26	1.31e-05	-0.49	1.77e-25	-0.12	0.00619	-0.29	2.06e-06
OS30094	12	109023799			cg00159243	-0.1	0.00886	-0.22	0.00227	-0.16	0.0099	-0.6	3.73e-40	-0.17	0.00386	-0.02	0.758	-0.34	5.9e-09	-0.27	5.43e-08	-0.13	0.0037	-0.07	0.286
OS82381	5	14173773			cg26207568	-0.2	1.85e-07	-0.24	0.000737	-0.21	0.00063	-0.41	3.13e-17	-0.35	3.91e-10	-0.2	0.00944	-0.13	0.0277	-0.28	9.64e-09	-0.15	0.000636	-0.08	0.184
OS103579	7	157102769			cg23590389	-0.32	2.06e-16	-0.3	1.91e-05	0.05	0.436	-0.54	2.22e-31	-0.59	3.98e-29	0.1	0.195	-0.33	3.37e-08	-0.27	5.26e-08	-0.08	0.0939	-0.05	0.411
OS107726	8	98103016			cg17185622	-0.32	5.65e-17	-0.19	0.0085	-0.18	0.00435	-0.46	4.56e-22	-0.43	5.19e-15	-0.24	0.00118	-0.28	3.22e-06	-0.38	3.51e-15	0.11	0.0191	0.01	0.833
OS13773	10	36965362			cg14214856	-0.18	4.76e-06	-0.26	0.000277	-0.24	0.000102	-0.4	5.95e-17	-0.28	8.67e-07	0.18	0.0192	-0.25	2.94e-05	-0.38	1.2e-14	-0.06	0.216	-0.18	0.00465
OS67899	3	3123308			cg23828301	-0.28	2.06e-13	-0.14	0.0492	-0.2	0.00161	-0.38	9.74e-15	-0.23	8.37e-05	0.08	0.278	-0.34	9.52e-09	-0.4	1.53e-16	-0.13	0.00371	-0.23	0.000175
OS32391	13	33743647			cg13370010	-0.2	5.54e-07	-0.3	2.15e-05	-0.02	0.699	-0.54	4.52e-31	-0.44	1.13e-15	-0.28	0.000231	-0.28	2.09e-06	-0.21	2.13e-05	-0.16	0.000297	0	0.939
OS6390	1	117396695			cg15891991	-0.12	0.00228	0.08	0.257	-0.38	2.87e-10	-0.29	3.7e-09	-0.35	4.86e-10	-0.25	0.000712	-0.25	3.9e-05	-0.39	5.97e-16	-0.16	0.000379	-0.2	0.00135
OS52197	17	76081215			cg17172331	-0.42	5.03e-29	-0.21	0.00272	-0.18	0.00319	-0.3	1.77e-09	-0.14	0.0153	-0.34	6.59e-06	-0.35	3.34e-09	-0.33	1.38e-11	0	1	-0.08	0.222
OS107308	8	86255050	86254962	86255139		-0.13	0.000727	-0.25	0.000548	-0.06	0.327	-0.36	2.88e-13	-0.44	2.05e-15	0.07	0.352	-0.29	1.27e-06	-0.37	4.47e-14	-0.13	0.00571	-0.08	0.186
OS12317	10	5631814			cg19911168	-0.3	2.78e-15	-0.22	0.00216	-0.17	0.00697	-0.25	2.85e-07	-0.34	1.11e-09	-0.15	0.0522	-0.32	4.56e-08	-0.38	3.92e-15	-0.03	0.484	0	0.983
OS24412	11	120973197	120973085	120973274		-0.26	1.66e-11	-0.33	2.99e-06	-0.32	2.08e-07	-0.06	0.211	-0.17	0.00338	0.1	0.203	-0.28	1.78e-06	-0.41	1.5e-17	0.02	0.673	-0.25	4.62e-05
OS4390	1	58773623			cg06868098	-0.25	1.21e-10	-0.46	1.4e-11	-0.13	0.0421	-0.36	1.45e-13	-0.24	3.99e-05	-0.01	0.919	-0.21	0.000386	-0.4	3e-16	-0.08	0.0842	0.03	0.637
OS22870	11	84028509	84028382	84028582		-0.25	1.64e-10	-0.12	0.0953	-0.13	0.037	-0.32	1.2e-10	-0.41	1.2e-13	-0.04	0.592	-0.22	0.000247	-0.43	1.73e-19	-0.02	0.639	-0.18	0.00359
OS38142	14	94984244	94983863	94984530		-0.27	4.29e-12	-0.19	0.00891	-0.22	0.00052	-0.23	4.21e-06	-0.34	1.34e-09	-0.15	0.0438	-0.28	1.8e-06	-0.38	6.03e-15	-0.1	0.0309	-0.09	0.172
OS14899	10	73387917			cg20283498	-0.11	0.0043	-0.4	4.31e-09	-0.06	0.31	-0.43	5.83e-19	-0.42	2.24e-14	-0.2	0.00926	-0.29	6.38e-07	-0.41	2.62e-17	-0.05	0.266	-0.04	0.486
OS21530	11	63033729			cg16757456	-0.2	4.08e-07	-0.36	2.19e-07	-0.13	0.0461	-0.35	1.53e-12	-0.39	4.5e-12	0.06	0.451	-0.27	8.22e-06	-0.31	3.75e-10	-0.02	0.592	-0.12	0.0492
OS53671	19	15851781	15851571	15852002		-0.27	2.47e-12	-0.39	2.16e-08	-0.1	0.108	-0.31	4.1e-10	-0.29	3.54e-07	0.21	0.00516	-0.25	2.77e-05	-0.44	1.88e-20	-0.02	0.679	-0.21	0.000721
OS76433	4	8193262	8193123	8193353		-0.24	7.33e-10	-0.12	0.0907	-0.12	0.0648	-0.51	1.1e-27	0	0.945	-0.1	0.202	-0.3	5.84e-07	-0.37	7.92e-14	-0.24	8.52e-08	0.01	0.813
OS67986	3	6261112			cg10673707	-0.26	2.44e-11	-0.32	3.75e-06	-0.11	0.0878	-0.46	4.31e-22	-0.29	2.5e-07	0.19	0.0146	-0.26	9.23e-06	-0.44	1.06e-19	-0.11	0.0137	-0.06	0.381
OS73082	3	132261993			cg19770281	-0.1	0.00917	-0.09	0.219	-0.18	0.00449	-0.54	4.86e-31	-0.31	4.35e-08	-0.19	0.0114	-0.2	0.00109	-0.29	3.06e-09	-0.27	1.72e-09	0.14	0.0243
OS46596	16	79081390			cg08549497	-0.39	2.5e-25	-0.17	0.0209	-0.18	0.00391	-0.39	1.55e-15	-0.37	5.27e-11	0.02	0.762	-0.21	0.000449	-0.31	5.47e-10	-0.07	0.109	-0.17	0.00555
OS49627	17	34344416			cg24395672	-0.08	0.0423	-0.24	0.000844	-0.07	0.279	-0.42	1.49e-18	-0.37	2.52e-11	-0.08	0.275	-0.29	1.4e-06	-0.38	6.08e-15	-0.16	0.000475	-0.12	0.0485
OS109185	8	134049349			cg04756252	-0.22	2.06e-08	-0.26	0.000201	0.05	0.473	-0.56	1.39e-33	-0.45	6.51e-16	0.06	0.427	-0.31	2.21e-07	-0.39	7.23e-16	-0.12	0.00929	-0.05	0.439
OS44760	16	23957272			cg26685404	-0.26	3.64e-11	-0.28	9.39e-05	-0.26	2.01e-05	-0.32	7.19e-11	-0.18	0.00234	0.17	0.0242	-0.41	1.8e-12	-0.47	3.94e-23	-0.06	0.163	-0.39	7.62e-11
OS84052	5	71643841			cg25769469	-0.2	1.41e-07	-0.31	1.18e-05	-0.15	0.0163	-0.45	7.24e-21	-0.44	1.14e-15	-0.04	0.58	-0.22	0.000259	-0.21	3.39e-05	-0.15	0.000863	0.11	0.0842
OS31355	12	130333739	130333393	130334009		-0.3	3.44e-15	-0.11	0.11	-0.28	6.11e-06	-0.17	0.000925	-0.14	0.0149	0.02	0.764	-0.15	0.0101	-0.48	5.91e-24	-0.16	0.000341	-0.38	3.06e-10
OS80967	4	174173455			cg24556382	-0.04	0.285	-0.3	2.4e-05	-0.29	2.26e-06	-0.29	3.29e-09	-0.52	3.85e-22	0.28	0.00015	-0.22	0.000242	-0.39	5.13e-16	-0.13	0.00475	-0.16	0.0105
OS14898	10	73385503			cg13714026	-0.24	6.49e-10	-0.36	3.25e-07	-0.04	0.53	-0.27	2.88e-08	-0.49	2.37e-19	-0.11	0.14	-0.21	0.000624	-0.32	6.26e-11	-0.16	0.0003	0.06	0.361
OS111318	9	117657237			cg14113958	-0.18	5.98e-06	-0.32	5.32e-06	-0.23	0.000219	-0.41	3.93e-17	-0.28	1.32e-06	-0.03	0.722	-0.26	8.6e-06	-0.25	4.96e-07	-0.17	0.000143	0.04	0.568
OS89674	6	16729610			cg24067911	-0.01	0.811	-0.18	0.0121	-0.42	2.37e-12	-0.45	1.81e-21	0.06	0.308	-0.28	0.000177	-0.3	4.14e-07	-0.32	1.73e-10	-0.25	2.14e-08	-0.12	0.0485
OS56498	2	27851117	27850192	27851648		-0.29	2.51e-14	-0.27	0.000111	-0.12	0.0664	-0.24	1.09e-06	-0.3	1.52e-07	-0.1	0.196	-0.28	2.46e-06	-0.4	2.5e-16	0	0.95	-0.08	0.195
OS54422	19	48551504			cg12986110	-0.15	0.000159	-0.21	0.00376	-0.21	0.000621	-0.31	1.7e-10	-0.35	4.28e-10	0.04	0.605	-0.25	2.28e-05	-0.39	2.52e-15	-0.07	0.121	-0.22	0.00036
OS30755	12	120669080			cg14094027	-0.25	2.07e-10	-0.05	0.459	-0.25	4.55e-05	-0.54	2.08e-31	-0.34	1.53e-09	-0.22	0.00294	-0.24	6.18e-05	-0.27	6.41e-08	-0.04	0.364	0.06	0.331
OS102901	7	142920096			cg05862438	-0.28	1.91e-13	-0.35	3.73e-07	-0.05	0.434	-0.43	3.78e-19	-0.41	1.23e-13	-0.11	0.147	-0.2	0.000645	-0.3	1.43e-09	-0.19	3.57e-05	0	0.978
OS47348	16	87551862	87551658	87552124		-0.23	1.51e-09	-0.19	0.00794	0	0.954	-0.33	1e-11	-0.42	2.03e-14	0.01	0.926	-0.2	0.000932	-0.33	3.75e-11	-0.1	0.0254	-0.27	1.22e-05
OS97744	7	23387502	23387365	23387862		-0.32	1.34e-16	-0.19	0.00915	-0.16	0.00886	-0.3	7.87e-10	-0.54	2.25e-24	0.13	0.0813	-0.23	8.8e-05	-0.41	5.12e-17	-0.12	0.00685	-0.05	0.403
OS17151	10	117697078			cg25434272	-0.32	1.39e-16	-0.23	0.0015	-0.17	0.00685	-0.39	1.47e-15	-0.12	0.0402	-0.03	0.654	-0.2	0.00109	-0.47	1.75e-22	-0.01	0.815	-0.37	1.87e-09
OS22850	11	83221624			cg24182581	-0.32	2.2e-17	-0.2	0.00482	-0.22	0.000341	-0.34	2.02e-12	-0.24	2.01e-05	-0.22	0.00344	-0.18	0.00211	-0.35	1.14e-12	-0.08	0.0853	-0.05	0.408
OS28097	12	55369150			cg22688241	-0.15	0.000168	-0.23	0.00112	-0.23	0.000201	-0.16	0.00106	-0.25	1.89e-05	0.08	0.281	-0.28	3.1e-06	-0.48	6.32e-24	-0.05	0.307	-0.28	6.95e-06
OS70287	3	55033444			cg05603680	-0.33	3.89e-18	-0.21	0.00263	-0.18	0.00323	-0.42	5.21e-18	-0.32	1.12e-08	0.14	0.0733	-0.24	4.61e-05	-0.46	1.51e-21	-0.03	0.482	-0.01	0.873
OS68293	3	12435731			cg18537222	-0.23	2.99e-09	-0.19	0.00632	-0.37	8.74e-10	-0.44	7.51e-20	-0.35	7.4e-10	0.13	0.0848	-0.25	3.9e-05	-0.34	2.44e-12	0.05	0.288	-0.15	0.0189
OS19959	11	24609900			cg24854861	-0.27	1.53e-12	-0.11	0.123	-0.28	5.46e-06	-0.39	3.69e-16	-0.36	1.43e-10	0.17	0.0296	-0.38	9.49e-11	-0.36	8.91e-14	-0.12	0.00631	-0.13	0.0397
OS16774	10	107898928	107898790	107899066		-0.24	4.2e-10	-0.15	0.035	-0.17	0.00739	-0.16	0.00103	-0.24	4.26e-05	0.01	0.892	-0.26	1.33e-05	-0.52	6.34e-29	-0.13	0.0049	-0.21	0.000638
OS18857	11	5009234	5008936	5009489		-0.29	1.1e-13	-0.2	0.00595	-0.09	0.173	-0.37	2.22e-14	-0.24	2.52e-05	0.18	0.0153	-0.24	5.68e-05	-0.47	1.44e-22	-0.1	0.0249	-0.23	0.000293
OS19890	11	20631865	20631761	20631935		-0.23	4.97e-09	-0.11	0.126	-0.19	0.00276	-0.19	9.5e-05	-0.34	1.63e-09	-0.2	0.00977	-0.31	1.74e-07	-0.35	1.89e-12	-0.15	0.00127	-0.3	1.03e-06
OS93110	6	86370111			cg18019509	-0.24	6.04e-10	-0.28	9.63e-05	-0.11	0.0948	-0.55	2.39e-33	-0.3	9.25e-08	-0.2	0.00851	-0.27	5.2e-06	-0.42	8.24e-18	0.04	0.398	-0.04	0.545
OS107641	8	96126599			cg12865818	-0.27	2.44e-12	-0.19	0.0084	-0.33	6.29e-08	-0.18	0.00022	-0.27	3.48e-06	-0.38	2.93e-07	-0.15	0.0102	-0.21	2.54e-05	-0.09	0.0545	-0.22	0.000364
OS87465	5	159890925			cg08688907	-0.3	5.23e-15	-0.11	0.121	-0.25	3.95e-05	-0.33	1.38e-11	-0.04	0.47	-0.03	0.662	-0.31	1.1e-07	-0.37	2.85e-14	-0.18	6.76e-05	-0.21	0.000613
OS54580	19	52114809			cg03541909	-0.19	8.18e-07	-0.26	0.000201	-0.23	0.000205	-0.25	4e-07	-0.17	0.00316	0.03	0.709	-0.28	1.97e-06	-0.41	1.31e-17	-0.05	0.317	-0.37	7.99e-10
OS7029	1	153363383	153362927	153364020		-0.27	6.61e-12	-0.33	2.94e-06	-0.28	6.41e-06	-0.18	0.000372	-0.27	1.72e-06	0.13	0.0898	-0.29	1.1e-06	-0.53	1.54e-29	-0.14	0.00192	-0.27	1.92e-05
OS40666	15	53372675			cg02546833	-0.26	3.1e-11	-0.19	0.00664	-0.15	0.017	-0.3	1.06e-09	-0.34	2.74e-09	-0.12	0.116	-0.19	0.00126	-0.38	5.93e-15	-0.06	0.167	-0.25	4.32e-05
OS88973	6	5672954			cg17611046	-0.18	4.03e-06	-0.23	0.00124	-0.04	0.544	-0.59	1.01e-38	-0.35	8.76e-10	-0.16	0.0303	-0.3	4.67e-07	-0.24	1.5e-06	-0.22	1.19e-06	0	0.972
OS76727	4	15691978	15691786	15692171		-0.33	3.15e-18	-0.36	1.99e-07	-0.17	0.00722	-0.42	5.89e-18	-0.19	0.00114	-0.06	0.457	-0.23	0.000142	-0.29	3.35e-09	-0.02	0.701	-0.01	0.857
OS110893	9	97349564			cg14350544	-0.28	4.74e-13	-0.2	0.00432	-0.05	0.419	-0.47	3.96e-23	-0.48	1.58e-18	-0.21	0.00666	-0.21	0.000556	-0.34	4.44e-12	-0.04	0.414	-0.08	0.22
OS83744	5	60745986			cg18259253	-0.22	1.4e-08	-0.32	6.95e-06	-0.03	0.673	-0.53	2.36e-30	-0.55	2.78e-25	0.06	0.439	-0.16	0.00758	-0.12	0.0221	-0.25	3.51e-08	0	0.971
OS89617	6	16065144			cg06185452	-0.23	1.45e-09	-0.33	1.75e-06	-0.28	8.51e-06	-0.42	1.76e-18	0.05	0.362	0.09	0.226	-0.35	1.89e-09	-0.23	5.92e-06	-0.08	0.062	-0.25	4.46e-05
OS56079	2	19320928			cg18011760	-0.36	9.61e-21	-0.42	5.92e-10	-0.14	0.0289	-0.47	1.51e-23	-0.46	5.13e-17	0.04	0.608	-0.22	0.00028	-0.2	5.63e-05	0.06	0.17	-0.09	0.159
OS21089	11	56511110	56510971	56511248		-0.15	9.52e-05	-0.33	2.36e-06	-0.14	0.0268	-0.29	5.24e-09	-0.22	9.58e-05	0.22	0.00384	-0.27	5.6e-06	-0.45	1.7e-20	-0.16	0.000282	-0.18	0.00525
OS52968	18	32289458	32289350	32289550		-0.15	0.000149	-0.32	4.48e-06	-0.1	0.109	-0.34	7.02e-12	-0.31	4.57e-08	-0.09	0.224	-0.25	2.01e-05	-0.44	3.01e-20	-0.22	1.39e-06	-0.08	0.184
OS21079	11	56409533			cg07598370	-0.14	0.000293	-0.33	2.2e-06	-0.13	0.0395	-0.23	4.1e-06	-0.32	9.88e-09	0.21	0.00555	-0.25	3.99e-05	-0.48	1.59e-23	-0.1	0.0332	-0.21	0.000822
OS57901	2	58335008			cg07227049	-0.31	2.67e-16	-0.16	0.0297	-0.23	0.000209	-0.36	7.84e-14	-0.45	1.69e-16	-0.09	0.246	-0.28	2.37e-06	-0.34	3.25e-12	-0.08	0.0617	0.01	0.819
OS15157	10	77524487			cg22610620	-0.19	1.69e-06	-0.17	0.0159	-0.11	0.0749	-0.59	7.05e-38	-0.31	7.51e-08	-0.26	0.000618	-0.25	2.19e-05	-0.21	2.26e-05	-0.23	2.02e-07	-0.05	0.45
OS91360	6	35141132			cg18401376	-0.44	1.2e-31	-0.28	6.17e-05	-0.08	0.219	-0.28	1.56e-08	-0.07	0.2	-0.04	0.584	-0.23	8.78e-05	-0.21	1.77e-05	-0.27	1.53e-09	-0.21	0.000641
OS56731	2	31607761			cg25124300	-0.33	5.19e-18	-0.12	0.0835	-0.16	0.0103	-0.34	4.18e-12	-0.42	1.91e-14	-0.19	0.0107	-0.29	8.95e-07	-0.26	1.21e-07	0	0.963	-0.01	0.861
OS82566	5	17119012			cg16072777	-0.27	1.29e-12	-0.16	0.0274	-0.48	5.8e-16	-0.54	1.36e-31	-0.41	2.2e-13	0.09	0.258	-0.25	3.89e-05	-0.36	1.63e-13	-0.04	0.384	0.11	0.0928
OS5731	1	97604182			cg14200127	-0.18	4.39e-06	-0.04	0.603	-0.3	1.26e-06	-0.26	2.13e-07	-0.34	2.03e-09	-0.3	4.89e-05	-0.21	0.00038	-0.37	4.1e-14	-0.02	0.728	-0.11	0.0751
OS42591	15	85278581			cg17176423	-0.27	4.13e-12	-0.23	0.0014	-0.28	6.18e-06	0.02	0.621	-0.26	5.46e-06	-0.25	0.000975	-0.09	0.145	-0.35	5.43e-13	-0.11	0.0184	-0.23	0.000177
OS47972	17	3324353			cg13617604	-0.18	5.71e-06	-0.22	0.00177	-0.09	0.146	-0.44	3.4e-20	-0.38	1.03e-11	0.15	0.0517	-0.24	5.11e-05	-0.49	7.59e-25	-0.11	0.0173	-0.26	2.24e-05
OS24599	11	123325004	123324834	123325095		-0.21	6.5e-08	-0.2	0.00547	-0.3	1.15e-06	-0.44	4.87e-20	-0.11	0.0609	0.31	3.29e-05	-0.26	9.48e-06	-0.51	4.13e-27	-0.15	0.000783	-0.08	0.182
OS60452	2	124944568			cg05049825	-0.32	7.74e-17	-0.26	0.000319	-0.19	0.00227	-0.21	3.75e-05	-0.34	2.89e-09	0.24	0.00173	-0.25	3.25e-05	-0.5	1.02e-26	-0.08	0.0775	-0.24	0.000148
OS68880	3	25689774			cg12352399	-0.36	1.41e-21	-0.13	0.0751	-0.26	2.77e-05	-0.37	1.91e-14	-0.03	0.602	0.03	0.656	-0.29	7.56e-07	-0.41	1.18e-17	-0.27	1.81e-09	-0.11	0.0716
OS57379	2	45465395			cg13414270	-0.08	0.0463	-0.18	0.0128	-0.4	2.4e-11	-0.43	2.14e-19	-0.42	3.7e-14	-0.22	0.00411	-0.23	0.000124	-0.39	1.21e-15	-0.12	0.0075	0.07	0.257
OS15687	10	86910486			cg19088503	-0.28	1.03e-12	-0.23	0.00154	-0.13	0.0381	-0.27	4.25e-08	-0.25	9.01e-06	-0.15	0.0506	-0.23	0.00012	-0.35	1.6e-12	-0.01	0.803	-0.29	2.69e-06
OS54790	19	54876676	54876446	54876795		-0.36	6.57e-21	-0.3	2.45e-05	-0.13	0.034	-0.12	0.0219	-0.35	4.81e-10	-0.08	0.303	-0.13	0.0349	-0.36	1.88e-13	-0.21	3.54e-06	-0.27	1.35e-05
OS100740	7	98871969	98871769	98872169		-0.17	8.45e-06	-0.05	0.452	-0.17	0.00611	-0.48	3.52e-24	-0.46	4.07e-17	-0.19	0.0106	-0.27	3.7e-06	-0.31	2.99e-10	-0.24	5.45e-08	0.05	0.447
OS22894	11	85242554			cg02275784	-0.16	6.81e-05	-0.27	0.000173	-0.25	4.17e-05	-0.34	5.98e-12	-0.33	9.24e-09	-0.16	0.0367	-0.21	0.000511	-0.27	9.76e-08	-0.11	0.0199	-0.32	1.31e-07
OS37998	14	93347453			cg16279084	-0.23	2.11e-09	-0.14	0.0476	-0.35	9.32e-09	-0.28	1.89e-08	-0.36	1.01e-10	-0.04	0.622	-0.32	4.07e-08	-0.34	9.75e-12	0.01	0.881	-0.28	4.18e-06
OS28953	12	76413973			cg15454074	-0.34	1.22e-18	-0.32	4.38e-06	-0.24	9.76e-05	-0.48	3.99e-24	-0.29	3.52e-07	-0.07	0.387	-0.31	1.69e-07	-0.12	0.0216	-0.02	0.677	-0.08	0.22
OS9916	1	209876837			cg16897216	-0.21	7.48e-08	-0.27	0.000112	-0.26	2.99e-05	-0.21	2.54e-05	-0.17	0.00341	-0.29	0.000111	-0.27	5.86e-06	-0.34	8.66e-12	-0.03	0.528	-0.28	7.83e-06
OS102714	7	139953117			cg15812586	-0.25	7.84e-11	-0.41	3.8e-09	-0.03	0.665	-0.54	1.63e-31	-0.44	8.73e-16	-0.17	0.026	-0.16	0.01	-0.12	0.0139	-0.22	6.11e-07	0.14	0.0304
OS30090	12	109006223			cg03600432	-0.17	1.3e-05	-0.29	3.14e-05	-0.05	0.431	-0.52	3.86e-29	-0.35	5.8e-10	0.06	0.423	-0.21	0.000441	-0.34	3.22e-12	-0.15	0.00102	-0.12	0.0551
OS109263	8	134657812			cg22388417	-0.33	1.49e-17	-0.18	0.0138	-0.08	0.18	-0.35	4.63e-13	-0.43	3.94e-15	-0.05	0.544	-0.31	2.29e-07	-0.48	5.33e-24	-0.09	0.0444	0	0.944
OS20034	11	27648324			cg09781307	-0.34	8.83e-19	-0.3	1.65e-05	-0.09	0.157	-0.32	1.21e-10	-0.27	1.63e-06	-0.02	0.803	-0.29	9.44e-07	-0.3	7.77e-10	-0.1	0.0238	-0.28	5.36e-06
OS86903	5	148998446			cg04134818	-0.22	8.98e-09	-0.17	0.0189	-0.28	6.94e-06	-0.31	1.69e-10	-0.17	0.00274	-0.24	0.00131	-0.28	2.03e-06	-0.32	4.37e-11	0.01	0.757	-0.07	0.287
OS21074	11	56345109	56344833	56345354		-0.05	0.211	-0.25	0.000414	-0.13	0.0414	-0.39	1.77e-15	-0.25	1.71e-05	0.33	6.93e-06	-0.29	8.54e-07	-0.4	1.19e-16	-0.2	9.29e-06	-0.21	0.00067
OS14929	10	73553178	73553138	73553201		-0.22	2.51e-08	-0.35	4.79e-07	-0.08	0.225	-0.33	3.2e-11	-0.3	1.06e-07	0.08	0.322	-0.21	0.00051	-0.44	3.52e-20	-0.11	0.0152	-0.31	3.34e-07
OS102070	7	129598625			cg13710553	-0.32	4.01e-17	-0.18	0.012	-0.41	1.6e-11	-0.27	3.19e-08	-0.44	1.59e-15	-0.24	0.00179	-0.24	4.19e-05	-0.33	1.09e-11	-0.01	0.868	0.05	0.39
OS7722	1	161973909			cg05524246	-0.38	8.59e-24	-0.35	7.71e-07	-0.12	0.0571	-0.31	3.99e-10	-0.21	0.000303	0.2	0.00812	-0.28	1.63e-06	-0.47	3.99e-23	-0.06	0.157	-0.05	0.39
OS112899	X	63444249	63444159	63444339		-0.12	0.00185	-0.39	1.13e-08	-0.12	0.0527	-0.39	5.05e-16	-0.33	3.81e-09	-0.11	0.141	-0.17	0.00559	-0.37	3.44e-14	-0.03	0.487	-0.08	0.199
OS75635	3	195946945	195946851	195947062		-0.46	2.39e-35	-0.13	0.0788	0.05	0.395	-0.42	9.78e-19	-0.37	6.9e-11	-0.16	0.0397	-0.19	0.00136	-0.29	6.62e-09	-0.06	0.181	0.03	0.672
OS102776	7	141136170			cg23696214	-0.15	8.43e-05	-0.31	8.26e-06	-0.06	0.347	-0.38	3.62e-15	-0.3	1.72e-07	0.1	0.209	-0.22	0.000327	-0.23	3.66e-06	-0.15	0.000949	-0.25	4.82e-05
OS68635	3	16969867			cg16292586	-0.23	2.66e-09	-0.06	0.371	-0.25	4.16e-05	-0.4	9.74e-17	-0.34	2.18e-09	-0.15	0.0461	-0.24	7.81e-05	-0.26	1.87e-07	-0.09	0.0469	-0.09	0.132
OS111582	9	128284824			cg13844237	-0.33	3.85e-18	-0.4	8.96e-09	-0.01	0.813	-0.47	4.19e-23	-0.5	2.84e-20	-0.13	0.0907	-0.21	0.000445	-0.2	5.69e-05	0.04	0.328	0.06	0.317
OS17156	10	117817670	117817567	117817889		-0.25	5.25e-11	-0.14	0.0464	-0.12	0.0651	-0.39	1.76e-15	-0.14	0.0154	-0.03	0.704	-0.32	6.45e-08	-0.43	1.16e-18	-0.1	0.022	-0.16	0.00881
OS83195	5	41142881			cg11590974	-0.21	7.81e-08	-0.35	6.49e-07	-0.1	0.123	-0.2	4.51e-05	-0.29	5.44e-07	-0.23	0.00206	-0.2	0.000707	-0.35	7.38e-13	-0.22	1.47e-06	-0.2	0.00172
OS48487	17	10728540	10728324	10728755		-0.13	0.00112	-0.28	6.66e-05	-0.12	0.0634	-0.19	0.000168	-0.37	8.54e-11	-0.21	0.00477	-0.32	8.72e-08	-0.39	4.42e-16	-0.07	0.132	-0.06	0.308
OS90222	6	27585317	27585124	27585527		-0.31	4.92e-16	-0.12	0.104	-0.25	5.25e-05	-0.24	1.1e-06	-0.1	0.0949	-0.11	0.134	-0.34	4.23e-09	-0.43	3.71e-19	0.01	0.792	-0.12	0.0518
OS19068	11	7436013			cg09597390	-0.03	0.47	-0.18	0.0106	-0.19	0.00284	-0.45	1.61e-21	-0.26	3.88e-06	0.04	0.581	-0.35	2.92e-09	-0.39	2.32e-15	-0.12	0.00696	0	0.991
OS49994	17	39216579	39216457	39216687		-0.29	2.29e-14	-0.2	0.00497	-0.13	0.0457	-0.54	9.46e-31	-0.31	6.72e-08	0.28	0.000227	-0.32	4.12e-08	-0.31	2.06e-10	0.03	0.517	-0.12	0.0646
OS106803	8	67446084			cg24635971	-0.31	2.45e-16	-0.16	0.0268	-0.09	0.172	-0.56	1.83e-34	-0.32	2.72e-08	-0.25	0.00115	-0.25	2.31e-05	-0.09	0.0653	-0.07	0.144	-0.02	0.738
OS54421	19	48548191	48547989	48548393		-0.27	6.95e-12	-0.25	0.000556	-0.08	0.216	-0.28	1.3e-08	-0.39	1.72e-12	0.1	0.196	-0.21	0.000369	-0.47	5.32e-23	-0.1	0.0231	-0.23	0.000226
OS19964	11	24849257			cg08227141	-0.2	2.89e-07	-0.39	1.35e-08	-0.09	0.145	-0.45	6.52e-21	-0.28	8.54e-07	0.1	0.172	-0.27	3.83e-06	-0.28	2.23e-08	-0.13	0.00326	-0.13	0.0328
OS42478	15	81630789			cg22776912	-0.33	1.56e-17	-0.1	0.178	-0.06	0.323	-0.36	2.39e-13	-0.39	2.35e-12	-0.22	0.00363	-0.22	0.000323	-0.28	2.23e-08	-0.15	0.000864	-0.16	0.0105
OS18934	11	5640422	5640318	5640527		-0.25	1.5e-10	-0.21	0.00262	-0.34	1.73e-08	-0.39	5.67e-16	-0.13	0.028	-0.17	0.0248	-0.33	1.66e-08	-0.28	1.42e-08	0.07	0.103	-0.16	0.011
OS15834	10	90041434			cg00281100	-0.11	0.00393	-0.21	0.00285	-0.19	0.00302	-0.37	2.05e-14	-0.43	5.58e-15	-0.08	0.285	-0.23	0.000117	-0.3	1.51e-09	-0.13	0.00408	-0.08	0.23
OS17154	10	117735350			cg09031776	-0.23	3.34e-09	-0.21	0.00393	-0.17	0.00588	-0.25	2.78e-07	-0.18	0.00171	-0.19	0.0138	-0.28	3.48e-06	-0.43	1.86e-19	-0.19	3.26e-05	-0.13	0.0453
OS109363	8	139064307			cg01819142	-0.32	9.89e-17	-0.19	0.00642	-0.06	0.333	-0.28	1.5e-08	-0.24	2.31e-05	0.06	0.472	-0.22	0.000261	-0.48	2.19e-24	-0.14	0.00218	-0.22	0.000323
OS604	1	6169384			cg07319375	-0.29	2.37e-14	-0.25	0.000498	-0.29	2.9e-06	-0.11	0.0275	-0.16	0.00702	-0.01	0.882	-0.22	0.000252	-0.4	3.14e-16	-0.12	0.00737	-0.37	1.95e-09
OS15690	10	86963121			cg17852876	-0.31	4.28e-16	-0.17	0.0191	-0.21	0.000898	-0.31	2.84e-10	-0.22	0.000168	-0.14	0.0643	-0.16	0.00653	-0.4	2.47e-16	-0.18	5.75e-05	-0.23	0.000194
OS92787	6	72043561			cg02235918	-0.31	1.47e-15	-0.22	0.00162	-0.09	0.17	-0.45	3.01e-21	0.03	0.635	0.03	0.69	-0.31	1.38e-07	-0.38	7.01e-15	-0.22	1.17e-06	0.02	0.736
OS68872	3	25623905			cg21646032	0.02	0.573	-0.29	3.71e-05	-0.08	0.187	-0.55	4.28e-33	-0.32	1.94e-08	-0.09	0.255	-0.25	2.39e-05	-0.41	1.43e-17	-0.16	0.00042	-0.04	0.502
OS95729	6	158184542			cg12063847	-0.23	2.02e-09	-0.15	0.0388	-0.35	1.07e-08	-0.23	2.37e-06	-0.13	0.0286	0.01	0.917	-0.25	2.1e-05	-0.36	2.37e-13	0.01	0.773	-0.4	4.94e-11
OS106551	8	59043471			cg00889709	-0.28	4.52e-13	-0.22	0.0018	-0.03	0.641	-0.42	2.6e-18	-0.38	9.49e-12	-0.24	0.00146	-0.13	0.0306	-0.33	1.93e-11	-0.06	0.222	-0.07	0.236
OS98468	7	37025800	37025706	37025890		-0.29	4.64e-14	-0.27	0.000129	-0.14	0.0222	-0.27	4.79e-08	-0.52	7.58e-22	-0.2	0.00892	-0.16	0.00985	-0.28	1.45e-08	0.07	0.115	-0.19	0.00297
OS69206	3	35721014	35720528	35721284		-0.24	1.12e-09	-0.13	0.0814	-0.15	0.0145	-0.15	0.00241	-0.41	3.05e-13	-0.12	0.129	-0.2	0.00088	-0.41	1.17e-17	-0.04	0.414	-0.38	2.54e-10
OS44030	16	8846239			cg05007180	-0.25	8.45e-11	-0.28	6.38e-05	-0.08	0.215	-0.42	5.64e-18	-0.25	1.19e-05	-0.16	0.0361	-0.18	0.0023	-0.31	2.08e-10	-0.05	0.252	-0.16	0.00861
OS111061	9	103829627			cg14072807	-0.23	2.52e-09	-0.25	0.000404	-0.12	0.0505	-0.3	1.08e-09	-0.44	1.14e-15	-0.18	0.0157	-0.24	6.92e-05	-0.35	5.43e-13	-0.07	0.132	-0.14	0.0288
OS12088	10	2992170	2992150	2992189		-0.29	3.96e-14	-0.28	5.85e-05	-0.25	6.26e-05	-0.38	7.55e-15	-0.37	2.39e-11	0.22	0.00438	-0.14	0.0183	-0.33	1.22e-11	-0.1	0.022	-0.22	0.000422
OS51506	17	65136480			cg15015109	-0.39	1.88e-25	-0.33	3.13e-06	-0.15	0.0172	-0.39	6.92e-16	-0.37	3.39e-11	-0.19	0.0147	-0.06	0.297	-0.22	7.32e-06	-0.18	9.34e-05	0.01	0.918
OS43138	15	96101553			cg19611822	-0.17	8.64e-06	-0.32	3.99e-06	-0.31	3.07e-07	-0.04	0.41	-0.32	1.43e-08	0.16	0.0391	-0.26	1.15e-05	-0.46	9.17e-22	-0.09	0.0418	-0.18	0.004
OS66132	20	42356005	42355625	42356308		-0.27	2.55e-12	-0.19	0.00789	-0.07	0.235	-0.31	5.59e-10	-0.26	5.79e-06	-0.17	0.0283	-0.27	5e-06	-0.27	7.91e-08	-0.03	0.455	-0.27	1.28e-05
OS28408	12	62629198	62629162	62629234		-0.2	3.36e-07	-0.31	1.44e-05	-0.22	0.000468	-0.22	9.67e-06	-0.45	2.78e-16	0.1	0.204	-0.22	0.000317	-0.49	7.34e-25	0.07	0.111	-0.15	0.0156
OS17820	10	128947230			cg14939821	-0.17	2.15e-05	-0.34	1.65e-06	-0.09	0.161	-0.56	5.73e-34	-0.47	4.92e-18	-0.07	0.365	-0.21	0.00038	-0.31	5.87e-10	-0.17	0.000189	0.04	0.494
OS30592	12	116814302			cg07875068	-0.2	4.06e-07	-0.2	0.0061	-0.38	3.55e-10	-0.46	2.03e-22	0.01	0.923	-0.11	0.139	-0.33	2.39e-08	-0.31	2.25e-10	-0.07	0.137	-0.15	0.0199
OS103284	7	151442542	151442351	151442967		-0.35	6.86e-20	-0.24	0.000756	-0.4	6.34e-11	-0.33	1.59e-11	-0.05	0.347	0.05	0.513	-0.3	5.49e-07	-0.31	2.05e-10	-0.1	0.0243	-0.04	0.556
OS57475	2	46613544			cg25941751	-0.35	3.2e-20	-0.31	9.4e-06	0.05	0.436	-0.34	2.13e-12	-0.36	1.57e-10	-0.13	0.0885	-0.27	4.56e-06	-0.29	6.59e-09	-0.24	9.89e-08	-0.09	0.148
OS69037	3	30789746			cg11944518	-0.33	1.09e-17	0.01	0.894	-0.26	3.68e-05	-0.33	1.05e-11	-0.37	5.28e-11	-0.16	0.0405	-0.29	9.39e-07	-0.28	2.15e-08	-0.01	0.823	-0.09	0.132
OS103288	7	151468796			cg06746365	-0.21	4.32e-08	-0.15	0.0317	-0.25	5.53e-05	-0.47	3.83e-23	-0.3	1.36e-07	-0.12	0.111	-0.22	0.000258	-0.27	4.01e-08	-0.07	0.132	-0.16	0.011
OS42863	15	90578555			cg23035449	-0.28	5.52e-13	-0.29	5.38e-05	-0.17	0.00519	-0.32	9.73e-11	-0.07	0.24	-0.22	0.00324	-0.33	2.13e-08	-0.25	3.54e-07	-0.19	2.17e-05	0.06	0.374
OS69355	3	38937144	38936985	38937304		-0.14	0.000535	-0.24	0.000809	-0.13	0.0406	-0.32	5.46e-11	-0.35	3.99e-10	0.11	0.153	-0.29	1.14e-06	-0.47	3.59e-23	-0.07	0.0984	-0.05	0.456
OS18875	11	5248403	5248218	5248566		-0.38	8.15e-24	-0.1	0.172	-0.25	5.3e-05	-0.25	3.88e-07	-0.26	5.26e-06	0.14	0.0607	-0.19	0.00124	-0.45	7.01e-21	-0.01	0.751	-0.31	5.89e-07
OS68290	3	12236303			cg25423174	-0.38	3.75e-24	0	0.995	-0.32	2.01e-07	-0.25	7.64e-07	-0.39	5.23e-12	-0.25	0.00111	-0.33	2.51e-08	-0.32	4.62e-11	-0.08	0.0954	0.06	0.331
OS44774	16	24174850			cg03973705	-0.23	1.44e-09	-0.1	0.145	-0.25	4.02e-05	-0.27	4.55e-08	0	0.936	0.05	0.536	-0.34	6.46e-09	-0.42	2.57e-18	-0.1	0.0262	-0.42	1.72e-12
OS7458	1	158799980	158799935	158800024		-0.27	2.43e-12	-0.23	0.00113	-0.17	0.00556	-0.28	7.84e-09	-0.27	3e-06	0.1	0.178	-0.27	5.63e-06	-0.49	3.08e-25	-0.2	5.1e-06	-0.23	0.000178
OS36555	14	62004353			cg13564459	-0.33	1.3e-17	-0.19	0.00857	-0.43	1.24e-12	-0.21	1.99e-05	-0.08	0.149	0	0.981	-0.28	1.94e-06	-0.37	8.05e-14	0.01	0.806	-0.06	0.347
OS109188	8	134062192			cg06772221	-0.31	3.62e-16	-0.01	0.849	-0.26	2.14e-05	-0.15	0.002	-0.32	2.46e-08	0.02	0.825	-0.31	1.33e-07	-0.49	1.44e-25	-0.01	0.761	-0.36	3e-09
OS95765	6	158478872			cg12002139	-0.15	0.000109	-0.4	5.04e-09	0.08	0.204	-0.59	3.23e-38	-0.37	6.8e-11	-0.12	0.111	-0.1	0.0844	-0.16	0.00127	-0.25	1.84e-08	0.03	0.656
OS81829	5	1608635	1608614	1608656		0	0.927	-0.25	0.000427	-0.04	0.532	-0.35	3.95e-13	-0.52	2.8e-22	-0.09	0.22	-0.18	0.00225	-0.2	8.77e-05	-0.29	1.2e-10	0.05	0.463
OS57834	2	55339218			cg15742777	-0.2	2.04e-07	-0.16	0.0245	-0.02	0.763	-0.3	9.43e-10	-0.48	2.13e-18	-0.03	0.741	-0.37	3e-10	-0.28	1.55e-08	-0.18	4.3e-05	-0.05	0.398
OS77405	4	41162197			cg08670693	-0.1	0.0138	-0.3	2.65e-05	-0.22	0.000529	-0.51	4.02e-27	-0.26	8.38e-06	-0.08	0.322	-0.28	2.63e-06	-0.25	5.64e-07	-0.07	0.137	0.07	0.238
OS28125	12	55794783			cg25236050	-0.09	0.0163	-0.23	0.00105	-0.21	0.000628	-0.21	2.62e-05	-0.26	5.08e-06	0.2	0.00899	-0.24	6.4e-05	-0.44	4.39e-20	-0.11	0.0111	-0.31	5.12e-07
OS83062	5	37890150			cg09063683	-0.27	3.34e-12	-0.26	0.000277	-0.26	2.06e-05	-0.13	0.0126	-0.38	1.51e-11	0	0.976	-0.27	6.39e-06	-0.41	1.65e-17	-0.22	5.75e-07	-0.07	0.271
OS98467	7	37024632	37024552	37024713		-0.34	3.13e-19	-0.16	0.0252	-0.15	0.0184	-0.38	2.9e-15	-0.29	3.61e-07	-0.1	0.203	-0.19	0.00117	-0.29	8.43e-09	-0.06	0.171	-0.17	0.0054
OS110852	9	95799870			cg13819552	-0.17	8.52e-06	-0.16	0.0222	-0.03	0.588	-0.33	1.88e-11	-0.5	5.13e-20	0.03	0.723	-0.3	4.16e-07	-0.32	1.24e-10	-0.33	1.36e-13	0.01	0.919
OS1659	1	15828075			cg19267254	-0.39	4.57e-25	-0.22	0.00165	-0.27	1.06e-05	-0.38	2.53e-15	-0.18	0.00208	-0.25	0.000906	-0.21	0.000461	-0.3	1.37e-09	0.07	0.115	-0.09	0.143
OS93322	6	93789928			cg12983682	-0.11	0.0056	-0.37	1.1e-07	-0.3	9.12e-07	-0.5	4.23e-26	-0.22	9.52e-05	0.05	0.473	-0.16	0.00703	-0.22	1.33e-05	-0.13	0.00468	0.04	0.479
OS57563	2	47419263			cg14327359	-0.14	0.000416	-0.09	0.228	-0.2	0.00159	-0.43	5.66e-19	-0.39	5.96e-12	-0.3	5.09e-05	-0.32	8.44e-08	-0.33	1.68e-11	0.16	0.00054	0	0.946
OS24648	11	123900690			cg23919924	-0.24	1.35e-09	-0.13	0.0692	-0.03	0.673	-0.22	1.51e-05	-0.29	2.5e-07	0.19	0.0136	-0.22	0.000292	-0.47	7.73e-23	-0.15	0.000779	-0.38	3.13e-10
OS31357	12	130335340			cg06679878	-0.27	2.7e-12	-0.07	0.325	-0.31	5.35e-07	-0.03	0.574	-0.07	0.224	0	0.949	-0.16	0.00778	-0.5	3.32e-26	-0.19	2.37e-05	-0.44	1.53e-13
OS93720	6	109288592			cg04642300	-0.34	2.09e-19	-0.26	0.000252	-0.29	2.25e-06	-0.31	1.51e-10	-0.24	2.43e-05	-0.11	0.154	-0.24	6.52e-05	-0.18	0.000344	-0.06	0.21	-0.11	0.0722
OS57087	2	39869407			cg17325866	-0.3	7.76e-15	-0.28	9.58e-05	-0.12	0.0628	-0.24	1.2e-06	-0.24	4.24e-05	-0.38	2.36e-07	-0.1	0.114	-0.06	0.264	-0.03	0.503	-0.24	0.000102
OS1516	1	14355057			cg26811904	-0.28	3.8e-13	-0.43	3.41e-10	-0.16	0.0131	-0.37	3e-14	-0.1	0.0727	0.08	0.267	-0.2	0.000749	-0.35	8.37e-13	-0.19	3.31e-05	-0.14	0.0315
OS73177	3	134047274			cg24686551	-0.36	6.64e-21	-0.19	0.00794	-0.07	0.289	-0.33	2.03e-11	-0.39	2.1e-12	-0.26	0.000612	-0.24	5.3e-05	-0.33	1.9e-11	-0.05	0.316	0.11	0.0708
OS106792	8	67371088			cg20180050	-0.49	2.81e-41	-0.19	0.00678	-0.21	0.000868	-0.08	0.092	-0.23	6.86e-05	-0.25	0.00104	-0.23	0.000142	-0.34	3.6e-12	-0.11	0.0188	-0.05	0.417
OS7427	1	158369000	158368889	158369112		-0.22	1.32e-08	-0.14	0.0565	-0.12	0.0535	-0.29	2.65e-09	-0.37	2.88e-11	0.14	0.066	-0.21	0.000443	-0.5	2.5e-26	-0.24	4.36e-08	-0.23	0.000219
OS48310	17	8263420			cg08906309	-0.15	0.000164	-0.27	0.000107	-0.14	0.0272	-0.42	6.25e-18	-0.22	0.000167	0	0.989	-0.39	1.74e-11	-0.44	1.9e-20	-0.12	0.00779	-0.05	0.432
OS70488	3	58625812			cg02394753	-0.18	2.83e-06	-0.26	0.000231	-0.06	0.34	-0.31	2.28e-10	-0.43	1.75e-14	-0.08	0.304	-0.29	9.89e-07	-0.37	7.32e-14	0.01	0.811	-0.16	0.00964
OS104465	8	10001587	10001523	10001627		-0.22	7.44e-09	-0.25	0.000346	-0.16	0.00861	-0.22	6.32e-06	-0.42	3.21e-14	-0.18	0.0211	-0.17	0.00403	-0.36	1.58e-13	-0.07	0.139	-0.09	0.142
OS112219	9	139459307			cg21252105	-0.13	0.000958	-0.09	0.193	-0.02	0.748	-0.43	4.93e-19	-0.42	5.28e-14	-0.21	0.00543	-0.34	6.13e-09	-0.22	9.03e-06	-0.24	1.33e-07	0.09	0.138
OS19793	11	19395666			cg21848671	-0.07	0.0586	-0.35	5.13e-07	-0.06	0.379	-0.42	2.66e-18	-0.28	8.99e-07	-0.21	0.00477	-0.24	7.31e-05	-0.3	1e-09	-0.04	0.363	-0.05	0.433
OS17163	10	117969992			cg00809729	-0.26	1.72e-11	-0.11	0.127	-0.15	0.0197	-0.37	2.72e-14	-0.33	5.72e-09	-0.08	0.285	-0.19	0.00179	-0.39	1.18e-15	-0.1	0.0326	-0.08	0.204
OS109352	8	137807225	137806993	137807457		-0.29	3.11e-14	-0.14	0.0547	-0.1	0.0973	-0.32	7.25e-11	-0.36	1.06e-10	0.06	0.435	-0.22	0.000252	-0.48	8.4e-24	-0.14	0.00283	-0.22	0.00033
OS9130	1	200175553			cg16529686	-0.2	2.03e-07	-0.27	0.000131	-0.07	0.286	-0.5	2.49e-26	-0.26	7.69e-06	-0.2	0.00701	-0.2	0.00113	-0.32	9.38e-11	-0.09	0.0461	-0.03	0.625
OS37979	14	93066811			cg25992382	-0.32	1.1e-16	-0.19	0.0083	-0.1	0.111	-0.51	3.35e-27	-0.34	1.14e-09	0	0.951	-0.29	1.34e-06	-0.39	1.76e-15	-0.09	0.0554	0.06	0.371
OS106521	8	57472905	57472776	57473034		-0.25	1.47e-10	-0.23	0.00146	-0.19	0.00199	-0.43	1.14e-19	-0.15	0.0117	0	0.962	-0.23	0.000131	-0.37	4.24e-14	-0.08	0.0756	-0.03	0.618
OS103707	7	157989340			cg00537335	-0.32	5.91e-17	-0.21	0.00291	-0.13	0.0346	-0.25	2.84e-07	-0.3	1.3e-07	0.14	0.0737	-0.16	0.00792	-0.35	1.94e-12	-0.13	0.00411	-0.33	8.7e-08
OS53160	18	59156627			cg03319695	-0.24	1.25e-09	-0.31	8.19e-06	-0.26	2.87e-05	-0.06	0.203	-0.3	1.3e-07	0.11	0.165	-0.21	0.000416	-0.47	6.48e-23	-0.14	0.00213	-0.14	0.0311
OS53431	19	6887537	6887530	6887544		-0.25	9.73e-11	-0.27	0.000121	-0.11	0.0938	-0.26	1.29e-07	-0.42	4.22e-14	-0.07	0.344	-0.17	0.00479	-0.41	3.08e-17	-0.05	0.296	-0.22	0.000461
OS13175	10	25162298			cg25181170	-0.4	2.53e-26	-0.21	0.00364	-0.07	0.274	-0.26	8.74e-08	-0.34	1.33e-09	-0.16	0.0348	-0.32	4.32e-08	-0.35	4.46e-13	-0.01	0.782	-0.06	0.369
OS109178	8	133976835			cg08388507	-0.29	2.32e-14	-0.22	0.00186	-0.05	0.411	-0.4	1.08e-16	-0.12	0.0406	0.05	0.546	-0.36	1.13e-09	-0.4	1.1e-16	-0.1	0.0341	-0.21	0.00103
OS107231	8	81963379			cg10609868	-0.34	8.3e-19	-0.3	2.25e-05	-0.23	0.000294	-0.27	4.13e-08	0.02	0.682	-0.06	0.417	-0.28	2.14e-06	-0.4	1.13e-16	-0.25	4.08e-08	-0.23	0.00017
OS48705	17	15885326			cg06857116	-0.1	0.00748	-0.37	1.55e-07	-0.08	0.223	-0.53	4.99e-30	-0.32	2.21e-08	-0.14	0.0752	-0.25	3.04e-05	-0.13	0.00866	-0.17	0.000116	0.06	0.316
OS100944	7	101361556	101361395	101361745		-0.2	2.29e-07	-0.18	0.0138	-0.11	0.0726	-0.44	3.11e-20	-0.45	4.88e-16	-0.1	0.2	-0.32	4.83e-08	-0.38	1.45e-14	-0.04	0.322	0.02	0.764
OS93259	6	90796478			cg11559054	-0.12	0.00196	-0.08	0.276	-0.26	3.05e-05	-0.5	4e-26	-0.2	0.000657	-0.19	0.0127	-0.27	5.77e-06	-0.45	6.65e-21	0.03	0.478	0	0.989
OS30546	12	115946022			cg19373874	-0.25	2.39e-10	-0.39	2.63e-08	-0.33	8.58e-08	-0.14	0.00671	0.02	0.732	0.06	0.425	-0.26	1.11e-05	-0.39	2.1e-15	0	0.937	-0.4	4.12e-11
OS846	1	8214963			cg00020474	-0.29	2.13e-14	-0.07	0.321	-0.32	1.57e-07	-0.15	0.00338	-0.12	0.0366	-0.31	2.84e-05	-0.34	7.52e-09	-0.31	2.99e-10	-0.05	0.294	-0.36	6.06e-09
OS55195	2	2030520	2030038	2030970		-0.36	3.05e-21	-0.19	0.00939	0.01	0.859	-0.34	5.4e-12	-0.38	1.82e-11	0.21	0.00615	-0.16	0.00988	-0.5	9.31e-27	-0.12	0.00948	-0.18	0.00315
OS11553	1	245248762			cg10235018	-0.3	1.41e-14	-0.4	6.32e-09	0.01	0.872	-0.54	1.26e-31	-0.45	3.49e-16	-0.19	0.0143	-0.17	0.00403	-0.2	6.09e-05	-0.03	0.508	0.07	0.297
OS61126	2	145172035			cg20995564	-0.15	7.81e-05	-0.09	0.218	-0.05	0.471	-0.45	7.65e-21	-0.53	2.52e-23	-0.2	0.00985	-0.15	0.0114	-0.26	3.07e-07	-0.25	4.02e-08	0.13	0.0371
OS54583	19	52140097			cg14740251	-0.22	2.24e-08	-0.34	8.76e-07	-0.2	0.00125	-0.27	6.77e-08	-0.23	4.76e-05	0.1	0.209	-0.34	5.69e-09	-0.38	1.43e-14	0.03	0.578	-0.25	4.11e-05
OS22962	11	86343931			cg19918734	-0.35	8.06e-20	-0.17	0.0198	-0.1	0.122	-0.47	2.43e-23	-0.28	9.73e-07	-0.24	0.00144	-0.25	3.04e-05	-0.35	6.73e-13	0.04	0.374	-0.05	0.441
OS77654	4	54187654			cg04473654	-0.2	3.58e-07	-0.43	4.61e-10	-0.06	0.331	-0.45	5.72e-21	-0.14	0.0182	-0.3	5.05e-05	-0.27	3.79e-06	-0.23	3.09e-06	-0.08	0.0718	-0.06	0.314
OS85655	5	122836394			cg01829632	-0.11	0.00349	-0.33	2.46e-06	-0.02	0.73	-0.5	1.47e-26	-0.31	3.3e-08	-0.15	0.0557	-0.26	1.45e-05	-0.24	1.11e-06	-0.25	1.38e-08	-0.04	0.541
OS36080	14	52294766			cg23591955	-0.29	1.27e-13	-0.28	7.57e-05	-0.15	0.0165	-0.41	9.82e-18	-0.3	1.17e-07	0.21	0.00627	-0.28	1.66e-06	-0.39	2.14e-15	-0.17	0.000149	-0.1	0.122
OS91296	6	34211189			cg25207224	-0.22	7.55e-09	-0.32	4.41e-06	-0.12	0.0535	-0.36	2.02e-13	-0.51	4.79e-21	-0.16	0.0335	-0.11	0.0697	-0.29	6.77e-09	-0.12	0.00652	-0.04	0.485
OS104414	8	8946301			cg00184457	-0.11	0.00679	-0.28	6.49e-05	-0.15	0.0152	-0.53	6.4e-30	-0.35	5.93e-10	-0.27	0.000384	-0.2	0.00073	-0.34	6.2e-12	0.05	0.254	-0.04	0.51
OS66847	21	42440661			cg15377887	-0.32	1.21e-16	-0.05	0.524	-0.12	0.0591	-0.35	1.05e-12	-0.37	2.67e-11	0.17	0.0214	-0.22	0.000253	-0.37	3.54e-14	-0.12	0.00678	-0.21	0.000816
OS31555	12	132356988			cg19257402	-0.22	9.93e-09	-0.12	0.0867	-0.3	1.43e-06	-0.29	2.44e-09	-0.19	0.000979	0.12	0.114	-0.35	2.16e-09	-0.43	3.1e-19	0.02	0.616	-0.22	0.000345
OS36986	14	70547448	70547432	70547465		-0.13	0.00116	-0.26	0.000268	-0.14	0.0276	-0.27	2.94e-08	-0.14	0.0167	0.12	0.123	-0.32	7.1e-08	-0.47	1.34e-22	-0.05	0.268	-0.3	1.17e-06
OS25640	12	2451169			cg16728539	-0.23	5.01e-09	-0.22	0.00219	-0.04	0.48	-0.42	4.18e-18	-0.5	2.24e-20	0.25	0.000857	-0.33	2.1e-08	-0.5	6.86e-26	0.02	0.684	0.14	0.0311
OS54901	19	56443989	56443419	56444551		-0.38	1.99e-23	-0.26	0.000271	-0.07	0.267	-0.26	1.59e-07	-0.2	0.00064	0.15	0.0495	-0.21	0.00034	-0.41	6e-17	-0.14	0.00165	-0.23	0.000169
OS15852	10	90552437			cg12487655	-0.17	7.76e-06	-0.26	0.00029	-0.18	0.00515	-0.39	4.39e-16	-0.34	2.16e-09	-0.04	0.563	-0.3	3.32e-07	-0.37	5.59e-14	-0.2	1.32e-05	0	0.999
OS16148	10	96521119	96521086	96521152		-0.24	7.48e-10	-0.39	1.52e-08	-0.05	0.39	-0.44	4.96e-20	-0.37	4.49e-11	-0.17	0.0249	-0.17	0.00496	-0.23	3.49e-06	-0.01	0.837	-0.18	0.00339
OS99019	7	47515060			cg16329896	-0.27	2.86e-12	-0.18	0.0126	-0.38	2.25e-10	-0.31	3.61e-10	0.07	0.232	0.05	0.475	-0.22	0.000214	-0.33	1.46e-11	0.02	0.653	-0.45	5.1e-14
OS82020	5	4223135	4223068	4223202		-0.2	2.87e-07	-0.13	0.0658	-0.08	0.189	-0.16	0.00177	-0.35	9.38e-10	0.05	0.507	-0.2	0.001	-0.51	1.85e-27	-0.15	0.000738	-0.25	7.12e-05
OS109783	8	144301594			cg11203211	-0.38	3.87e-23	-0.02	0.774	-0.22	0.000545	-0.19	0.000207	-0.35	6.32e-10	-0.15	0.0481	-0.22	0.000218	-0.42	2.01e-18	0.03	0.501	-0.25	4.16e-05
OS73389	3	139464848			cg00908813	-0.22	3.15e-08	-0.11	0.126	-0.04	0.495	-0.32	7.7e-11	-0.4	5.43e-13	-0.08	0.29	-0.27	6.96e-06	-0.35	9.44e-13	-0.05	0.23	-0.19	0.00262
OS84840	5	95159510	95159365	95159639		-0.26	1.29e-11	-0.21	0.00402	-0.23	0.000164	-0.37	1.3e-14	-0.14	0.0174	-0.27	0.000413	-0.37	1.58e-10	-0.31	5.27e-10	-0.13	0.00402	0.11	0.0947
OS20500	11	40713713			cg00350158	-0.31	1.44e-15	-0.21	0.00266	-0.08	0.201	-0.16	0.0015	-0.4	4.41e-13	-0.2	0.00751	-0.23	0.000119	-0.45	8.87e-21	-0.07	0.104	-0.17	0.00816
OS3514	1	42277934			cg17804100	-0.36	8.81e-21	-0.24	0.000592	-0.18	0.00378	-0.46	7.06e-22	-0.22	0.000135	-0.16	0.0304	-0.29	9.96e-07	-0.11	0.0256	-0.02	0.641	-0.13	0.0328
OS109138	8	133072288	133071588	133072873		-0.24	1.38e-09	-0.13	0.0686	-0.25	5.47e-05	-0.33	2.46e-11	-0.21	0.000219	0.15	0.0421	-0.3	4.76e-07	-0.43	3.54e-19	-0.11	0.013	-0.24	0.000119
OS58643	2	73291377			cg04016113	-0.31	1.57e-15	-0.38	2.99e-08	-0.08	0.202	-0.4	1.59e-16	-0.23	8.5e-05	-0.19	0.0139	-0.21	0.000373	-0.36	3.75e-13	0.03	0.475	-0.02	0.716
OS106323	8	50968578			cg21177502	-0.27	1.54e-12	-0.36	1.73e-07	-0.05	0.424	-0.26	1.54e-07	-0.05	0.408	-0.07	0.351	-0.27	5.51e-06	-0.45	3.68e-21	-0.14	0.00148	-0.24	0.000154
OS98838	7	44224132			cg26992186	-0.22	2.59e-08	-0.3	2.56e-05	-0.12	0.06	-0.27	3.29e-08	-0.36	9.36e-11	0.06	0.422	-0.25	2.57e-05	-0.36	4.16e-13	-0.16	0.000462	-0.14	0.0224
OS31962	13	25485381			cg13237068	-0.3	4.89e-15	-0.15	0.0352	-0.27	9.05e-06	-0.19	0.00019	-0.44	3.8e-15	-0.21	0.00592	-0.16	0.00863	-0.3	1.06e-09	-0.09	0.0397	-0.08	0.233
OS57675	2	50232611			cg11775579	-0.31	2.17e-16	-0.15	0.0328	-0.13	0.0386	-0.39	5.08e-16	-0.34	1.03e-09	0.13	0.0903	-0.16	0.0075	-0.46	6.37e-22	-0.01	0.879	-0.13	0.0363
OS99427	7	57188283			cg26880412	-0.33	1.88e-17	-0.24	0.000892	-0.08	0.233	-0.22	1.05e-05	-0.27	2.9e-06	-0.1	0.181	-0.15	0.0153	-0.41	1.12e-17	-0.07	0.124	-0.18	0.00318
OS106316	8	50837079			cg18219713	-0.23	6.46e-09	-0.32	7.1e-06	-0.11	0.0673	-0.24	1.69e-06	-0.27	1.62e-06	0.03	0.656	-0.24	5.72e-05	-0.43	7.96e-19	-0.07	0.139	-0.23	0.000176
OS21083	11	56430801			cg24376337	-0.14	0.000466	-0.32	6.41e-06	-0.2	0.00168	-0.36	8.54e-14	-0.25	1.07e-05	0.11	0.161	-0.27	4.99e-06	-0.44	1.03e-19	-0.14	0.00149	-0.22	0.000562
OS82993	5	35771584			cg08534016	-0.41	2.37e-27	-0.13	0.0635	-0.35	6.94e-09	-0.22	1.26e-05	-0.4	1.14e-12	0.11	0.165	-0.29	1.47e-06	-0.38	8.66e-15	-0.06	0.208	-0.13	0.0353
OS70539	3	60288717			cg19729536	-0.07	0.0736	-0.33	3.35e-06	-0.1	0.13	-0.35	4.46e-13	-0.35	6.83e-10	-0.02	0.834	-0.27	5.52e-06	-0.22	1.03e-05	-0.2	7.26e-06	0	0.962
OS98102	7	30202350			cg13619044	-0.22	7.19e-09	-0.24	0.000597	-0.27	1.35e-05	-0.38	2.55e-15	-0.11	0.0636	-0.33	9.64e-06	-0.16	0.00698	-0.26	1.16e-07	-0.06	0.18	-0.17	0.00582
OS79217	4	109994039			cg08760493	-0.19	1.33e-06	-0.29	2.96e-05	-0.29	3.64e-06	-0.4	9.98e-17	-0.43	1.74e-14	0.1	0.2	-0.22	0.000257	-0.28	2.93e-08	-0.27	6.81e-10	0.16	0.00972
OS19400	11	12148288			cg03821121	-0.18	7.3e-06	-0.29	3.76e-05	-0.13	0.0315	-0.61	8.82e-42	-0.48	2.66e-18	-0.19	0.0106	-0.24	7.65e-05	-0.16	0.00144	0.01	0.773	0.16	0.0109
OS25362	11	133658715			cg11206788	-0.27	5.12e-12	-0.14	0.0522	-0.16	0.00899	-0.4	1.24e-16	-0.32	1.73e-08	0.16	0.0372	-0.25	3.64e-05	-0.37	3.88e-14	-0.1	0.0299	-0.25	5.82e-05
OS60043	2	113594271	113593785	113594654		-0.25	2.36e-10	-0.26	0.000281	-0.18	0.00504	-0.34	3.33e-12	-0.49	4.25e-19	-0.17	0.0301	-0.18	0.00294	-0.22	1.12e-05	-0.18	8.79e-05	0.01	0.913
OS104055	8	1908301			cg20305578	-0.32	4.01e-17	-0.15	0.0351	-0.4	4.44e-11	-0.32	4.01e-11	0.07	0.262	-0.19	0.0145	-0.32	8.73e-08	-0.43	4.12e-19	-0.03	0.494	-0.07	0.238
OS108956	8	129180010			cg15331705	-0.12	0.00265	-0.28	8.02e-05	-0.28	8.11e-06	-0.36	1.91e-13	-0.24	4.22e-05	-0.3	6.16e-05	-0.25	1.96e-05	-0.37	2.68e-14	-0.11	0.017	0.18	0.0038
OS3885	1	48998823			cg02057755	-0.4	7.98e-26	-0.15	0.0307	-0.3	1.15e-06	-0.18	0.000265	-0.31	4.19e-08	0.07	0.367	-0.24	5.59e-05	-0.43	1.18e-18	0.03	0.469	-0.33	1.21e-07
OS70326	3	55654481			cg24265969	-0.28	2.09e-13	-0.02	0.771	-0.24	0.000129	-0.59	2.97e-38	-0.31	3.37e-08	0.06	0.412	-0.16	0.00745	-0.31	4.38e-10	-0.15	0.000609	0.12	0.052
OS54896	19	56346686	56346628	56346743		-0.42	2.26e-28	-0.08	0.279	-0.2	0.00165	-0.16	0.00195	-0.33	3.51e-09	0	0.95	-0.21	0.000379	-0.39	1.55e-15	-0.15	0.000704	-0.1	0.104
OS106305	8	49987774			cg11392848	-0.18	6.15e-06	-0.25	0.000366	-0.25	4.72e-05	-0.31	2e-10	-0.2	0.000518	0.13	0.0995	-0.23	0.000117	-0.37	7.25e-14	-0.07	0.117	-0.27	1.87e-05
OS112095	9	137809989	137809628	137810348		-0.19	2e-06	-0.17	0.0153	-0.22	0.000364	-0.34	3.47e-12	-0.18	0.00137	0.11	0.16	-0.26	1.4e-05	-0.47	1.35e-22	-0.14	0.00142	-0.21	0.000597
OS96538	6	169689868	169689773	169689939		-0.11	0.00695	-0.28	9.36e-05	-0.25	4.75e-05	-0.2	9.37e-05	-0.48	1.77e-18	0.3	5.5e-05	-0.21	0.00045	-0.39	1.11e-15	-0.1	0.0289	-0.21	0.000983
OS73743	3	150093970			cg05657656	-0.36	9.18e-22	-0.25	0.000344	-0.42	2.46e-12	-0.11	0.0352	-0.15	0.0112	-0.09	0.264	-0.18	0.00258	-0.28	1.58e-08	-0.22	1.17e-06	-0.18	0.00345
OS8757	1	183912305			cg18131582	-0.33	3.25e-18	-0.27	0.000163	-0.17	0.00734	-0.15	0.00245	-0.36	2.82e-10	0.07	0.391	-0.24	4.19e-05	-0.35	1.54e-12	-0.01	0.868	-0.37	7.55e-10
OS16437	10	101594256			cg02672229	-0.14	0.000259	-0.27	0.000146	-0.13	0.0453	-0.48	8.71e-24	-0.4	1.44e-12	-0.06	0.403	-0.27	7.2e-06	-0.37	6.58e-14	0.03	0.476	-0.1	0.12
OS67432	22	36001055			cg21532636	-0.08	0.0446	-0.18	0.013	-0.25	5.47e-05	-0.51	4.2e-28	-0.39	5.43e-12	-0.18	0.02	-0.18	0.0021	-0.03	0.579	-0.01	0.861	-0.12	0.0591
OS47541	16	89098554	89098327	89098782		-0.4	9.17e-27	-0.28	9.41e-05	-0.07	0.289	0.02	0.76	-0.37	5.7e-11	0.06	0.428	-0.17	0.00408	-0.42	6.9e-18	-0.16	0.000319	-0.21	0.000736
[truncated: 650 more rows]
